# Supplementary material for: FGF2-induced effects on transcriptome associated with regeneration competence in adult human fibroblasts
Source: BMC Genomics. 2013 Sep 26;14:656. doi: 10.1186/1471-2164-14-656 (PMC3849719; doi:10.1186/1471-2164-14-656)
Supplement: Additional file 1 — 11,124 filtered probes. Matrix of background corrected, normalized, and filtered log2 intensity values. [file 1471-2164-14-656-S1.xlsx]

## Sheet: all
		Glass + FGF #1			Glass + FGF #2			Glass, no FGF #1			Glass, no FGF #2			Plastic + FGF #1			Plastic + FGF #2			Plastic, no FGF #1			Plastic, no FGF #2
ID	Gene	S5_H013	S5_H014	S5_H015	S6_H016	S6_H017	S6_H018	S7_H019	S7_H020	S7_H021	S8_H022	S8_H023	S8_H024	S9_H025	S9_H026	S9_H027	S10_H028	S10_H029	S10_H030	S11_H031	S11_H032	S11_H033	S12_H034	S12_H035	S12_H036
PH_hs_0042091	A1BG	6.5157	5.50779	5.62936	5.30378	5.74147	5.82018	6.05528	6.43463	5.89482	6.07682	5.37504	5.50779	5.40939	5.47573	5.65821	5.91886	6.09803	6.54689	6.57743	6.86419	6.3837	6.34873	5.76818	6.11894
PH_hs_0048028	A2M	5.84549	5.37504	5.06609	5.47573	5.79442	5.22882	6.05528	6.17991	6.17991	6.33092	5.96578	6.07682	5.18982	5.76818	5.40939	5.10852	5.22882	6.29462	4.49185	6.34873	6.74819	6.17991	6.19967	6.46761
PH_hs_0024097	AAAS	7.89178	8.19229	8.44087	8.26444	8.13699	8.21189	7.76487	7.62571	7.98584	7.62571	7.71768	7.7039	8.07414	7.91588	8.0954	8.40301	8.2503	8.03067	7.84862	7.53528	7.54303	7.32643	7.55842	7.47978
PH_hs_0048273	AADACL3	7.25267	8.0634	8.15735	7.84235	7.07146	6.7879	7.36194	7.29002	7.28077	7.64746	7.71081	7.90989	8.15735	7.43879	6.70736	6.49985	7.29002	6.69349	5.84549	7.94544	8.00282	7.51964	7.79766	5.65821
PH_hs_0003236	AAED1	7.81057	8.03617	8.24555	7.79766	7.68299	7.68299	6.73471	6.43463	6.66534	6.73471	6.87652	6.99435	7.92778	7.79116	7.85487	8.37721	8.01959	8.07948	6.63662	6.63662	6.53138	6.67948	7.00562	6.43463
PH_hs_0004759	AAMP	12.0208	12.1581	12.2326	11.5908	11.595	11.6611	11.6204	11.6806	11.6976	11.5258	11.6709	11.674	12.0673	12.0666	12.1152	12.7001	12.4034	12.3822	12.2193	11.9792	11.8767	11.9732	11.5587	12.0565
PH_hs_0023757	AARS	11.9533	12.8442	12.4379	11.8609	11.3512	11.7349	12.2356	12.3088	12.4182	12.5089	12.2844	12.5697	11.9071	12.1515	12.2649	12.4037	12.5818	12.0599	12.9325	12.8604	12.7131	12.3483	12.35	12.8044
PH_hs_0046185	AARSD1	6.53138	6.09803	6.65105	6.3837	6.11894	5.30378	6.34873	6.33092	6.17991	6.29462	6.05528	6.41785	6.33092	6.05528	6.03342	5.65821	6.25739	6.8392	3.9542	7.224	7.58871	6.01123	6.34873	6.63662
PH_hs_0005787	AASDH	8.18239	8.90839	8.86573	9.38478	9.44812	9.47877	8.79604	8.7364	8.94983	8.81538	8.65284	9.06474	9.22279	9.04029	9.18611	8.74987	8.59059	8.27845	8.64205	8.23601	8.42836	9.06205	8.9901	9.12541
PH_hs_0044881	AASS	7.224	7.44708	7.48784	7.89785	7.94544	8.07414	6.96	6.99435	7.09276	7.16491	7.27146	7.18488	7.95128	7.94544	7.73809	7.51964	7.0607	7.32643	6.53138	5.87036	6.15987	7.224	7.23362	6.91289
PH_hs_0023719	AATF	9.66622	10.1805	10.5788	9.54206	9.29347	9.52258	9.56701	9.544	9.88341	9.27263	9.11244	9.51274	9.9993	9.80171	9.89102	10.6216	10.2174	10.0091	10.1351	10.2662	10.1693	10.2802	9.74567	10.0532
PH_hs_0014662	ABAT	6.62205	7.02791	6.56224	7.33539	7.09276	7.43879	6.7211	6.53138	6.53138	6.43463	6.62205	6.66534	6.8392	7.10329	7.31741	6.7879	6.3837	6.15987	6.53138	6.13955	5.74147	6.56224	6.96	6.05528
PH_hs_0022625	ABCA1	7.53528	8.11634	8.32418	7.51964	7.633	7.64746	8.1472	8.00843	8.43671	8.13699	8.01402	8.36413	8.32418	8.26444	8.30606	7.633	7.25267	7.29002	8.22641	8.46964	8.0634	8.91439	8.41151	8.86882
PH_hs_0048748	ABCA10	6.5157	6.74819	6.65105	6.93664	6.88874	6.86419	7.09276	6.96	7.02791	7.5812	7.69	7.61839	6.77479	6.77479	6.49985	6.82655	6.19967	6.13955	6.8009	6.41785	6.49985	7.35315	7.36194	7.18488
PH_hs_0043040	ABCA17P	7.29002	7.56605	7.86109	7.42206	6.31288	6.53138	6.91289	7.37069	6.96	7.08215	7.17493	7.25267	8.01402	7.08215	7.27146	6.81378	7.51964	6.5157	7.13443	8.22641	8.09011	7.37069	7.54303	6.34873
PH_hs_0001457	ABCA6	9.43567	9.97226	10.0694	9.74231	9.74231	9.72537	8.54882	8.52552	8.78953	8.75989	8.86882	8.78953	10.2603	10.0272	9.98228	10.0021	9.64115	9.5651	8.46148	8.45738	8.14211	8.70563	8.3015	8.2503
PH_hs_0024484	ABCA9	6.53138	6.82655	6.57743	6.67948	6.46761	6.73471	6.01123	5.50779	5.79442	6.41785	6.27612	6.49985	6.81378	6.63662	6.93664	7.02791	6.29462	6.27612	3.85798	3.24793	2.32193	5.59991	5.6865	5.37504
PH_hs_0048785	ABCB10	6.48382	6.7879	6.70736	6.66534	6.99435	6.7211	6.3837	6.36632	6.7879	6.73471	7.13443	6.81378	6.94837	6.99435	6.94837	6.48382	5.91886	6.21917	6.69349	5.79442	6.2384	6.31288	6.8009	6.13955
PH_hs_0004217	ABCB4	6.07682	6.07682	6.05528	5.26679	6.01123	5.71425	6.59246	6.65105	6.70736	6.94837	7.37069	7.04985	5.62936	5.50779	5.40939	5.96578	4.93074	5.6865	6.7879	6.33092	6.27612	7.26209	7.12412	7.13443
PH_hs_0044699	ABCB4	7.45533	7.49586	7.43045	7.35315	7.45533	7.56605	8.01402	7.84862	8.19722	8.28771	8.44087	8.19722	7.44708	7.38802	7.41363	7.96867	7.51175	7.61102	8.52552	8.36851	8.1472	8.82496	8.85019	8.83131
PH_hs_0005982	ABCB6	10.1286	10.2342	10.2917	9.6027	9.52062	9.63753	10.3202	10.2198	10.5845	10.7052	10.9385	10.9582	9.95201	9.86959	9.78218	10.5779	10.1929	10.3896	11.3556	11.1315	10.7981	10.9905	10.7377	10.9252
PH_hs_0024148	ABCB7	7.30834	7.80413	8.03617	8.11114	8.22641	8.25974	7.86109	7.84235	8.08481	7.66178	7.56605	7.72451	8.07948	8.01402	8.17742	8.28771	7.82972	7.93958	7.43879	7.7039	7.3443	8.4818	8.00282	8.32418
PH_hs_0024545	ABCC1	9.03755	9.40408	9.62662	9.4315	9.46862	9.49285	9.90011	9.78382	10.204	9.74903	9.95201	9.87575	9.50879	9.41891	9.44191	9.5068	9.00422	9.23482	10.4843	10.2952	9.96362	10.239	9.80977	10.1542
PH_hs_0011436	ABCC2	6.98299	6.57743	6.77479	7.02791	6.53138	6.65105	6.7211	6.69349	6.48382	6.54689	6.54689	6.45121	6.3837	6.60733	6.86419	7.10329	7.26209	7.07146	5.50779	7.02791	7.14466	6.31288	6.15987	6.09803
PH_hs_0005058	ABCC3	10.8876	11.6779	11.1539	11.0631	10.672	10.896	11.3589	11.4679	11.1715	11.64	11.2116	11.5524	10.5319	11.0269	10.8937	11.1564	11.2758	10.8846	11.6454	11.5413	11.4821	11.7145	11.3764	12.3322
PH_hs_0045886	ABCC3	9.35425	9.35425	9.65015	9.11244	8.81218	9.00422	9.64656	9.56701	9.5265	9.33651	9.37395	9.48482	9.22521	9.31175	9.16867	9.50084	9.67154	9.09408	10.1183	10.2402	10.1105	9.56129	9.46862	9.70477
PH_hs_0022099	ABCC5	9.76238	9.68912	9.9491	9.44812	9.18115	9.34541	9.668	9.62662	9.85876	9.96651	10.0546	10.03	9.6101	9.56129	9.41257	10.3371	10.0049	10.1039	10.3993	10.4257	10.258	10.0203	9.51865	9.86031
PH_hs_0045067	ABCC5	8.28309	8.59432	8.68475	9.32755	9.29577	9.41045	9.47066	9.53819	9.58214	9.3072	9.34541	9.45224	9.3208	9.20335	9.24436	9.23721	8.97585	8.85331	9.56891	9.19845	9.12541	9.58214	9.50084	9.34319
PH_hs_0049706	ABCC6|ABCC6P2	7.00562	7.43045	7.35315	7.224	7.14466	7.14466	5.76818	5.82018	5.65821	5.84549	5.71425	6.01123	7.15482	7.00562	7.11374	7.7039	7.73132	7.43879	2.32193	5.22882	5.74147	5.18982	5.53916	5.33985
PH_hs_0009720	ABCD1	11.0851	11.339	11.5505	11.217	10.9407	11.0427	10.1567	10.1079	10.3449	10.2246	9.8895	9.93443	11.6177	11.2399	11.2189	11.8406	11.5739	11.5292	10.5618	10.4035	10.3225	10.1504	9.99647	10.0133
PH_hs_0001128	ABCE1	7.77149	8.10591	8.16742	7.92184	7.61839	7.73809	7.69	7.66888	7.99152	7.61839	7.81057	7.81698	8.32867	8.03617	8.24079	7.0607	6.92481	6.65105	7.92184	7.40514	7.66888	7.84862	7.98014	7.84235
PH_hs_0025694	ABCF2	6.57743	6.53138	6.57743	6.25739	6.33092	6.54689	6.98299	6.88874	7.00562	6.82655	7.13443	6.86419	6.43463	6.43463	6.31288	6.70736	5.71425	6.13955	7.46352	7.44708	6.85175	7.15482	6.85175	6.94837
PH_hs_0045488	ABCF2	9.0728	9.83999	10.0451	9.91513	9.6027	9.83842	10.3767	10.3614	10.4466	9.94618	9.76072	10.286	10.2929	10.1389	10.1954	10.31	9.96651	9.53041	10.7486	10.9103	10.9805	10.5807	10.3471	10.5241
PH_hs_0048874	ABCG2	6.7211	6.69349	6.90087	6.85175	6.56224	5.65821	6.65105	6.40088	6.29462	6.53138	5.94251	6.59246	6.94837	6.46761	6.34873	5.53916	6.17991	6.7879	2.32193	6.7879	7.21432	6.2384	6.86419	6.48382
PH_hs_0007173	ABCG4	7.44708	6.81378	6.66534	6.90087	7.10329	6.94837	6.81378	7.65464	7.19476	7.20457	7.50383	6.65105	7.47978	7.41363	7.23362	7.29921	8.17243	8.00282	7.9571	7.43045	7.98014	7.68299	7.29002	7.64746
PH_hs_0013679	ABHD10	7.55842	7.92184	8.00282	8.22641	8.26913	8.34207	7.66888	7.40514	7.46352	7.47168	7.56605	7.51964	8.50581	8.32867	8.25974	8.02514	7.83605	7.7039	7.49586	7.02791	7.0607	8.13186	8.05257	7.99718
PH_hs_0045490	ABHD11	8.67419	9.39767	9.12799	8.86882	8.43671	8.90839	8.90839	8.94105	8.85331	9.09408	8.47371	8.93811	9.3298	9.27263	9.35865	9.6027	9.71167	9.24674	9.23721	9.29117	9.41469	9.05121	8.91439	9.34983
PH_hs_0025842	ABHD12	7.76487	7.98014	8.29692	7.89178	7.79116	7.92778	7.31741	6.91289	7.43045	7.12412	7.23362	7.24317	8.36413	7.78463	7.93369	8.66356	8.2738	8.28309	7.67596	7.0607	7.01681	7.02791	6.97154	7.00562
PH_hs_0025128	ABHD14A	9.26562	9.70822	9.86496	9.32755	9.38262	9.37829	8.68825	8.63844	8.82177	8.79604	8.81858	8.74315	9.98513	9.86651	9.83842	10.4558	9.95928	9.98228	9.1046	8.97871	8.66356	9.09144	8.72281	8.88722
PH_hs_0034868	ABHD14A	9.6961	9.6591	9.95492	9.24198	9.23242	9.23242	8.92035	8.74651	8.92035	8.86882	8.81858	8.8933	10.0203	9.92258	9.89102	10.5201	10.0974	10.3326	9.62845	9.70822	9.2131	9.43567	9.03205	9.39339
PH_hs_0031510	ABHD15	8.13186	8.73302	8.65284	8.18239	8.12153	8.18735	7.77808	7.53528	7.73809	7.69	7.65464	7.94544	8.56033	8.29232	8.51767	8.77314	8.63481	8.21675	8.22159	7.17493	7.82972	8.11634	7.82337	7.96867
PH_hs_0030097	ABHD2	8.38586	8.89936	8.74315	8.11114	8.16742	8.13699	8.41151	8.47371	8.59059	8.59432	8.70908	8.68825	8.83763	8.62753	8.88722	8.91737	8.63481	8.53722	9.50482	9.22521	9.18115	8.90238	8.65642	8.78953
PH_hs_0038989	ABHD2	8.90839	9.58778	9.74231	8.89936	8.91139	8.94691	8.71253	8.57554	8.88111	8.92035	8.95274	8.8933	9.4315	9.30264	9.44191	9.91663	9.81298	9.68387	9.43359	9.33651	9.17866	9.02652	9.13314	8.93811
PH_hs_0026421	ABHD3	8.23122	8.69174	8.58308	9.43983	9.25148	9.36085	7.94544	8.01959	8.26444	8.01959	7.82972	8.06878	9.08348	8.96434	9.12799	9.3696	9.24198	8.92926	8.0634	7.64746	7.60363	7.89785	7.68299	7.3966
PH_hs_0026055	ABHD4	7.42206	7.41363	7.64024	7.36194	7.62571	7.54303	8.35975	8.25974	8.75989	8.00282	7.90989	7.91588	7.29921	7.29002	7.07146	7.50383	7.37938	7.38802	8.69174	8.60918	8.36413	8.56415	8.23122	8.66356
PH_hs_0049315	ABHD5	6.90087	6.54689	6.62205	6.69349	6.92481	7.13443	7.633	7.40514	7.47168	7.40514	7.72451	7.64746	6.90087	7.0607	7.04985	6.33092	5.84549	6.31288	7.46352	7.28077	6.85175	8.10591	7.78463	8.01959
PH_hs_0043768	ABI1	8.82496	9.52454	9.09935	9.71682	9.19845	9.69957	9.18115	9.46659	9.05393	9.09144	9.04849	9.28887	9.5708	9.64656	9.81137	8.89936	9.42522	8.62022	9.15861	9.13314	9.64476	9.32305	9.48482	9.83684
PH_hs_0048556	ABI2	7.224	7.82337	7.43045	8.31061	7.98584	8.19722	7.94544	7.90388	8.05257	8.11114	7.95128	8.10066	8.0634	8.36413	8.31967	7.37069	7.37069	7.03892	7.51964	7.27146	7.25267	8.45738	8.36413	9.03205
PH_hs_0003758	ABI3BP	9.89254	10.5741	10.4393	10.3788	10.0161	10.2294	9.15355	9.13571	9.27961	9.31628	9.21553	9.27729	10.1941	10.3864	10.4661	9.98797	10.1235	9.74903	8.60177	8.51373	8.39446	9.12283	8.84706	9.53236
PH_hs_0021950	ABL1	12.2499	12.6619	12.8302	11.9771	11.9605	12.0016	11.8859	11.9161	12.0975	12.0215	12.0131	12.1077	12.629	12.4055	12.3607	12.9996	12.6469	12.6028	12.5818	12.3684	12.3153	12.2666	11.9706	12.1955
PH_hs_0045672	ABL2	10.5493	11.3753	11.247	11.6647	11.3171	11.7555	11.0379	11.0691	11.0365	10.7948	10.168	10.8142	11.602	11.8682	11.7934	11.4891	11.36	10.8715	10.7351	10.9436	10.8474	10.948	10.6216	11.1003
PH_hs_0044562	ABLIM1	8.20212	8.73302	8.71939	8.64205	8.31967	8.44501	8.01402	8.0954	7.99718	8.1472	8.00282	8.28309	8.59805	8.57554	8.64566	9.05934	9.43359	8.8933	8.2503	8.00282	8.49785	8.43254	8.74987	8.83131
PH_hs_0023453	ABLIM3	6.91289	7.224	7.27146	7.30834	7.30834	7.40514	6.17991	5.53916	6.56224	6.01123	6.5157	6.05528	7.224	6.62205	6.87652	6.81378	5.74147	6.25739	5.06609	4.12928	4.42626	5.94251	6.11894	5.18982
PH_hs_0005980	ABTB1	8.58308	9.36304	8.89936	8.97298	8.35094	8.78627	8.75989	8.89026	8.80896	9.14593	8.5411	8.96723	8.73302	9.06474	9.15355	9.33651	9.48281	8.97011	9.38909	9.40408	9.42101	8.87805	8.74987	9.38478
PH_hs_0024156	ABTB2	6.87652	6.59246	6.36632	5.6865	5.94251	6.21917	7.69	7.69697	7.81057	7.50383	7.45533	7.5812	6.09803	6.19967	6.33092	6.13955	6.53138	6.19967	8.6987	8.84078	8.50978	7.73809	7.76487	7.76487
PH_hs_0021501	AC000068.5	6.8009	6.17991	6.5157	6.29462	6.5157	6.15987	6.53138	6.8009	6.62205	6.27612	6.33092	6.43463	5.94251	6.54689	6.31288	6.29462	6.97154	5.91886	6.86419	7.48784	7.27146	5.96578	6.11894	6.82655
PH_hs_0046834	AC000086.1	8.35094	8.35535	8.74987	8.2738	7.224	7.71081	7.94544	8.47371	8.04712	7.82972	8.01402	8.62388	8.62753	8.53722	8.02514	7.81057	8.96723	7.66178	8.91139	9.4625	9.39339	7.9629	8.19722	8.15735
PH_hs_0033796	AC002398.5	7.65464	7.45533	7.51964	7.38802	6.87652	7.11374	7.38802	7.44708	7.47978	6.66534	7.13443	7.33539	7.57365	7.41363	7.27146	6.81378	7.80413	6.65105	7.47168	8.26913	8.16239	6.60733	7.43045	6.63662
PH_hs_0047126	AC002470.1	7.25267	7.00562	7.20457	7.17493	7.42206	7.64746	6.67948	6.40088	6.62205	6.70736	7.0607	6.8392	6.96	6.8009	6.90087	7.25267	6.86419	7.13443	6.31288	4.61471	5.89482	6.87652	6.63662	6.66534
PH_hs_0046891	AC002511.2	7.29002	7.12412	7.75154	7.64746	7.72451	7.36194	6.46761	8.11634	7.51964	7.08215	6.97154	6.96	7.27146	8.23601	7.93369	7.7039	8.87191	8.41151	8.70908	6.86419	7.8857	8.20212	7.11374	8.38154
PH_hs_0034327	AC003989.4|ASS1P11|ASS1P5|ASS1P1|ASS1|ASS1P9|RP11-655B23.1	9.15102	9.74231	9.83526	9.19845	8.91737	9.04029	9.85876	9.85409	10.3032	9.81618	9.96795	9.77726	9.71339	9.46659	9.37395	9.69087	9.52454	9.36085	10.4803	10.0681	9.98371	10.1592	10.4528	10.2963
PH_hs_0047083	AC004148.1	6.82655	7.12412	7.01681	7.84862	7.79766	7.99718	7.35315	7.18488	7.25267	7.81057	7.55075	7.86728	7.43879	7.32643	7.3966	7.29002	6.81378	6.74819	7.15482	6.73471	6.67948	7.41363	7.46352	7.38802
PH_hs_0034714	AC004449.1	6.31288	5.40939	5.33985	5.65821	5.71425	5.6865	6.13955	6.46761	6.17991	6.11894	5.74147	5.79442	5.33985	5.56986	5.76818	5.82018	6.17991	6.60733	6.7879	7.00562	6.77479	6.31288	6.17991	6.43463
PH_hs_0033120	AC004593.3	6.41785	5.76818	5.62936	6.03342	6.25739	6.34873	6.09803	6.53138	5.87036	6.21917	6.05528	5.10852	5.91886	6.53138	6.45121	6.76155	6.97154	7.23362	6.98299	7.13443	7.02791	6.29462	6.33092	6.45121
PH_hs_0046719	AC004840.1	8.22641	7.73132	7.96867	7.9629	8.16742	8.1267	7.84235	8.49785	8.03067	8.08481	6.60733	7.11374	8.13699	8.60548	8.42836	8.66356	9.22521	9.35645	9.59152	9.69087	9.47877	8.62388	8.20212	9.09408
PH_hs_0046795	AC004965.1	5.82018	5.22882	5.14975	5.76818	5.98868	5.94251	5.89482	6.09803	5.26679	6.13955	5.53916	5.40939	6.11894	5.89482	6.07682	5.96578	5.96578	6.03342	6.33092	6.59246	6.09803	6.54689	6.40088	7.08215
PH_hs_0035268	AC005102.1|ALYREF	7.17493	7.26209	7.15482	7.04985	7.01681	7.23362	7.20457	6.94837	7.17493	7.07146	7.21432	7.25267	7.47168	7.43045	7.46352	8.14211	8.01402	7.9629	7.71081	7.59619	7.26209	7.08215	7.16491	6.81378
PH_hs_0046814	AC005105.2	6.67948	6.5157	6.82655	6.63662	5.84549	5.76818	6.36632	6.5157	6.05528	6.48382	6.48382	6.76155	7.11374	6.67948	6.25739	5.82018	6.48382	4.93074	5.94251	6.86419	6.86419	6.56224	6.66534	3.39232
PH_hs_0047005	AC005768.1	7.3443	6.91289	6.87652	7.28077	7.07146	7.33539	6.82655	7.29002	7.10329	6.81378	6.99435	6.46761	7.56605	7.46352	7.29002	7.27146	7.9571	7.91588	7.7039	7.83605	7.8857	7.5812	7.0607	7.55075
PH_hs_0046699	AC006033.8|TRGV11	5.50779	5.56986	5.62936	5.79442	6.09803	5.74147	6.09803	6.46761	5.62936	5.65821	5.79442	5.14975	5.56986	6.46761	6.21917	5.56986	7.11374	7.07146	6.96	5.02237	7.15482	6.3837	5.74147	6.73471
PH_hs_0018651	AC007163.3	5.91886	6.15987	6.56224	6.41785	5.53916	5.37504	6.31288	6.15987	5.74147	6.40088	6.46761	6.60733	6.73471	5.62936	5.50779	4.35755	6.21917	4.2854	4.55459	6.59246	6.76155	5.50779	6.49985	2.70044
PH_hs_0020335	AC007365.1	5.87036	5.98868	6.03342	6.49985	6.70736	6.48382	6.60733	6.8009	6.54689	6.41785	6.45121	6.05528	6.66534	6.91289	6.7879	6.77479	7.07146	7.07146	7.25267	6.54689	6.90087	6.43463	6.60733	7.23362
PH_hs_0018570	AC007390.5	8.41996	9.15861	9.12799	9.05664	8.92926	9.09935	7.224	6.81378	7.02791	6.5157	6.40088	6.3837	9.05664	8.98726	9.10983	9.09672	8.91737	8.46557	5.37504	5.06609	4.67243	6.31288	6.60733	6.29462
PH_hs_0006848	AC007880.1	8.33762	8.60548	8.78953	8.84706	9.1046	9.03205	8.84392	8.97298	8.59432	8.43671	8.36851	8.29232	9.23482	9.30492	9.16113	9.13827	9.50879	9.25857	9.38909	9.31628	9.45841	8.50184	8.60177	9.52454
PH_hs_0019002	AC008174.3	6.19967	5.62936	5.89482	6.05528	5.84549	5.50779	6.15987	6.27612	6.05528	5.91886	5.47573	5.89482	5.91886	6.41785	5.96578	5.6865	6.53138	7.07146	3.08746	7.35315	7.46352	5.65821	5.91886	6.67948
PH_hs_0016802	AC009158.1	10.5033	11.136	11.1212	10.647	10.2137	10.5367	10.7553	10.7867	10.838	10.5836	9.978	10.5113	11.0116	10.8967	10.8599	11.0165	10.9414	10.6013	11.1846	11.2315	11.2955	10.6142	10.5589	10.9458
PH_hs_0006998	AC009299.3	5.94251	5.82018	6.13955	5.87036	6.01123	5.44294	6.03342	6.27612	6.17991	6.29462	5.53916	6.27612	5.76818	5.94251	5.40939	5.40939	6.05528	6.48382	5.56986	6.76155	6.69349	5.65821	5.91886	6.40088
PH_hs_0031846	AC009542.1	8.11114	7.8857	8.32418	8.19722	8.12153	7.82337	8.00843	8.24555	8.35094	8.00282	7.224	7.73809	8.32867	8.35975	8.13699	8.23601	8.64566	8.71939	8.16742	9.02652	9.01262	8.35094	8.31061	8.5216
PH_hs_0013831	AC010145.3	7.98584	7.30834	7.16491	7.27146	7.69	7.29921	7.29921	8.14211	7.74483	7.48784	7.74483	6.70736	7.51175	8.08481	8.00282	7.79766	9.0728	8.99577	8.76984	8.16742	8.97011	8.08481	7.27146	8.60548
PH_hs_0047123	AC010326.1-201	8.76653	8.93221	9.0728	9.09935	9.07815	9.06743	7.98584	7.81698	8.04712	7.93369	8.34651	8.22641	8.9901	8.58308	8.59805	9.07012	8.49386	8.64205	7.71768	7.47168	7.3443	8.41996	8.33316	8.00843
PH_hs_0047022	AC010491.1	7.79116	8.27845	8.3015	8.31967	8.2738	8.28309	6.09803	6.19967	6.31288	6.3837	5.82018	6.5157	8.41151	8.00282	7.99718	8.02514	7.67596	7.79116	2.32193	5.53916	5.56986	5.76818	6.25739	5.76818
PH_hs_0035597	AC010733.5|AC009413.2|RP11-538P18.1|RPS12P28|RPS12P26|RPS12|RP11-477G18.1	8.44915	8.95855	8.99577	9.43567	9.34541	9.48684	9.30492	9.34096	10.0217	9.2009	9.50879	9.16867	9.57648	9.49285	9.51668	9.35204	9.36741	9.36085	10.0614	9.92555	9.72537	10.0231	10.1731	10.2003
PH_hs_0046741	AC011043.1	6.45121	6.82655	6.73471	7.38802	7.51964	7.51964	6.25739	5.82018	5.76818	6.15987	6.48382	6.34873	7.20457	7.02791	7.20457	6.94837	6.60733	6.66534	5.50779	4.83289	4.35755	5.87036	5.71425	5.14975
PH_hs_0046735	AC011239.1	6.31288	5.84549	6.11894	5.6865	6.01123	5.82018	6.07682	6.13955	6.03342	6.7879	6.69349	6.65105	5.94251	5.94251	5.6865	5.6865	5.65821	5.59991	6.60733	6.53138	6.53138	6.73471	6.31288	6.34873
PH_hs_0030209	AC011298.2	6.3837	5.82018	5.30378	5.79442	5.98868	5.94251	5.76818	6.40088	6.15987	6.17991	5.94251	5.62936	5.79442	5.79442	5.84549	5.91886	6.46761	6.69349	6.57743	7.03892	6.87652	6.41785	5.84549	6.25739
PH_hs_0046861	AC011431.1	6.09803	5.56986	6.25739	5.84549	6.33092	6.11894	6.60733	6.69349	6.17991	5.87036	5.98868	5.6865	5.79442	6.2384	6.31288	6.33092	6.73471	6.21917	6.99435	7.18488	6.96	5.26679	6.05528	6.86419
PH_hs_0046965	AC011450.1	6.63662	6.46761	6.43463	6.31288	6.65105	6.40088	6.36632	6.92481	6.59246	6.81378	5.74147	6.15987	6.59246	6.7211	6.34873	6.15987	6.97154	7.11374	7.07146	7.57365	7.16491	6.74819	6.53138	6.90087
PH_hs_0046789	AC011455.1	7.89178	8.17243	8.20212	8.36851	8.28309	8.03617	8.28309	8.66711	8.07414	7.92778	7.93958	7.74483	8.64566	8.58308	8.29232	8.39446	9.02929	8.91439	9.28193	8.76653	9.34319	8.83131	8.22641	9.01262
PH_hs_0047042	AC011466.1	6.7879	7.19476	7.71081	7.10329	6.46761	6.60733	7.41363	7.79766	7.3443	7.13443	7.43045	7.60363	7.58871	6.99435	6.91289	6.15987	7.71081	6.76155	6.05528	8.44087	8.52943	7.26209	7.71081	4.93074
PH_hs_0047047	AC011484.1	6.07682	5.94251	5.96578	5.26679	5.71425	5.50779	7.14466	6.91289	7.13443	7.10329	7.43879	7.32643	5.76818	5.47573	5.37504	5.6865	5.40939	5.53916	7.40514	7.17493	7.11374	7.0607	7.02791	6.76155
PH_hs_0046643	AC011611.2	6.31288	6.48382	6.29462	7.33539	7.20457	7.43879	7.16491	7.14466	7.69	6.73471	7.33539	6.96	7.27146	7.07146	7.20457	6.65105	6.36632	6.57743	7.36194	7.01681	6.97154	7.23362	7.76487	7.50383
PH_hs_0003773	AC012307.3	6.65105	7.10329	7.23362	6.90087	7.14466	7.13443	7.51964	7.47168	7.3966	7.19476	7.40514	7.35315	6.98299	6.67948	7.0607	7.08215	6.77479	6.8392	7.69	7.31741	7.54303	7.79116	7.75822	8.05257
PH_hs_0012046	AC012499.1	4.42626	3.9542	11.4411	2.32193	11.1431	3.75489	4.61471	2.32193	2.32193	4.55459	5.14975	10.6622	2.32193	2.32193	2.32193	2.32193	2.32193	2.32193	2.32193	2.32193	11.0805	2.32193	3.9542	11.3824
PH_hs_0015030	AC013400.2	6.49985	6.98299	6.54689	6.85175	7.03892	6.97154	5.79442	5.47573	5.44294	5.96578	6.07682	6.15987	6.34873	6.69349	6.57743	6.76155	6.40088	6.31288	4.35755	2.32193	4.35755	5.40939	5.50779	5.53916
PH_hs_0010492	AC015724.1	6.81378	6.76155	7.12412	6.81378	6.86419	6.62205	6.11894	6.05528	6.17991	6.13955	6.21917	6.2384	7.02791	6.66534	6.7211	6.94837	6.81378	6.88874	6.11894	6.56224	6.11894	6.21917	6.13955	6.17991
PH_hs_0021690	AC015842.1	6.03342	6.17991	6.21917	6.3837	6.54689	6.65105	6.2384	6.27612	6.43463	6.27612	6.77479	6.40088	5.6865	5.74147	5.74147	6.19967	5.06609	5.62936	5.56986	3.75489	5.10852	5.94251	6.70736	5.71425
PH_hs_0006837	AC015849.2	6.03342	5.30378	4.93074	5.37504	5.40939	5.44294	5.91886	6.31288	5.71425	5.26679	5.65821	5.33985	4.83289	5.79442	6.05528	4.67243	6.57743	6.05528	6.33092	6.7211	6.88874	5.02237	5.65821	5.94251
PH_hs_0016311	AC015987.1	6.8392	6.15987	6.13955	6.01123	6.43463	6.34873	6.54689	6.7879	6.85175	6.5157	6.01123	6.01123	6.43463	6.53138	6.5157	6.97154	7.08215	7.17493	7.28077	7.46352	7.03892	7.04985	6.8392	7.16491
PH_hs_0013323	AC016747.3	6.31288	6.63662	6.45121	6.7211	6.45121	6.92481	6.21917	5.79442	6.13955	5.96578	6.01123	6.13955	6.60733	6.21917	6.53138	6.54689	5.91886	6.13955	4.20945	4.49185	4.2854	5.82018	6.01123	5.84549
PH_hs_0015864	AC016907.3	6.74819	6.2384	6.53138	6.40088	5.6865	5.82018	6.49985	6.67948	6.33092	6.13955	6.53138	6.8392	6.25739	6.65105	6.25739	5.50779	7.01681	5.44294	6.54689	7.36194	7.33539	5.6865	6.05528	6.13955
PH_hs_0017607	AC016912.3	7.46352	7.11374	7.64746	7.48784	7.11374	7.00562	7.18488	7.42206	7.3443	6.99435	6.29462	6.48382	7.31741	7.36194	7.41363	7.41363	7.76487	8.01402	6.67948	8.56415	8.71596	7.41363	7.14466	7.89178
PH_hs_0034176	AC017074.1	6.90087	6.88874	7.0607	6.67948	6.01123	6.25739	6.67948	6.81378	6.77479	7.0607	6.70736	6.46761	7.35315	6.85175	6.8392	6.5157	7.28077	6.7879	7.04985	8.04166	7.74483	7.20457	7.01681	6.40088
PH_hs_0046837	AC019294.4	6.34873	5.40939	6.05528	5.53916	5.26679	5.59991	6.05528	6.33092	6.13955	5.6865	6.11894	5.76818	5.44294	6.05528	5.79442	5.06609	6.63662	5.44294	6.74819	7.03892	7.13443	5.33985	5.98868	6.2384
PH_hs_0046667	AC020763.1	5.53916	5.47573	4.55459	6.74819	6.7879	6.8009	4.61471	3.85798	3.9542	5.02237	5.47573	5.22882	4.88264	5.40939	5.44294	6.21917	5.84549	6.03342	2.32193	2.32193	2.32193	3.39232	4.67243	2.32193
PH_hs_0046751	AC020907.4	6.92481	6.36632	6.66534	6.57743	6.97154	6.7211	6.33092	7.01681	6.60733	6.40088	6.49985	6.03342	6.90087	6.88874	6.81378	6.82655	7.54303	7.01681	7.09276	6.67948	7.36194	6.98299	6.53138	6.99435
PH_hs_0012091	AC022431.2	6.74819	7.03892	7.23362	7.0607	7.3443	6.93664	7.36194	8.03617	7.32643	7.07146	7.24317	7.11374	6.86419	7.3966	7.20457	6.8009	8.03067	7.75154	8.39017	6.88874	8.32867	7.17493	6.94837	8.34207
PH_hs_0047197	AC022616.1	5.94251	5.44294	5.65821	5.62936	6.15987	5.6865	6.15987	6.27612	5.71425	5.84549	5.59991	5.76818	4.88264	5.56986	5.79442	5.33985	6.48382	6.25739	6.54689	6.7211	6.11894	5.47573	5.56986	6.70736
PH_hs_0046969	AC022762.1	6.36632	6.87652	7.01681	6.45121	6.05528	5.6865	6.53138	6.8009	6.48382	7.0607	7.07146	6.97154	7.15482	6.62205	6.15987	6.31288	6.41785	6.40088	7.20457	7.74483	7.37938	6.8009	7.01681	7.20457
PH_hs_0047101	AC027369.1|RP11-358N4.2	7.79116	8.94691	9.04029	8.50581	8.12153	7.32643	7.92778	8.15228	7.77149	8.18735	8.21675	8.68475	9.11244	8.72962	7.5812	7.47168	8.35094	6.92481	8.29692	8.68825	8.58308	7.68299	8.38154	8.18239
PH_hs_0047118	AC027763.2	6.36632	6.73471	6.65105	7.33539	7.28077	7.29002	6.8392	6.67948	7.31741	6.97154	7.33539	7.29921	6.7211	6.59246	6.7211	7.27146	6.56224	6.67948	6.54689	5.44294	6.05528	6.90087	7.29921	6.76155
PH_hs_0034396	AC034110.1	10.2533	10.1793	10.4793	10.327	10.346	10.346	9.28193	9.35645	9.51668	9.48482	9.47877	9.49285	10.713	10.3745	10.395	10.7249	10.4702	10.528	9.76072	10.1	9.70822	9.84627	9.67507	9.9491
PH_hs_0046874	AC037199.1	7.47168	7.09276	7.5812	7.10329	7.29002	6.69349	7.21432	7.68299	7.17493	7.00562	6.99435	7.03892	7.21432	7.57365	7.17493	6.66534	7.78463	7.25267	7.5812	8.29232	8.04166	7.15482	7.20457	7.61102
PH_hs_0046770	AC051642.2	7.11374	6.98299	7.11374	7.08215	7.03892	7.21432	7.52748	7.47978	7.64024	7.67596	7.86728	7.69	7.11374	7.40514	7.26209	6.8392	6.73471	6.98299	7.73132	6.73471	7.71768	7.92184	7.79116	8.21189
PH_hs_0046909	AC064874.1	6.67948	6.05528	6.66534	7.17493	7.28077	7.08215	6.63662	6.77479	6.49985	6.07682	5.89482	5.76818	7.224	7.23362	7.09276	6.77479	7.33539	6.85175	6.60733	7.55075	7.27146	6.65105	6.29462	7.17493
PH_hs_0046840	AC068020.3	6.87652	6.91289	7.09276	6.3837	6.19967	6.5157	6.33092	5.96578	6.33092	6.69349	6.73471	6.8009	6.56224	6.33092	6.2384	6.91289	6.49985	6.87652	6.29462	6.21917	5.84549	6.11894	6.25739	5.91886
PH_hs_0046940	AC073548.2	7.29002	7.21432	7.15482	7.27146	7.36194	7.55842	6.94837	7.15482	6.7879	7.09276	6.70736	6.69349	7.71768	7.37069	7.21432	7.77149	7.83605	7.72451	7.57365	7.90388	7.18488	7.18488	7.32643	7.19476
PH_hs_0046816	AC074389.1	8.94983	8.28309	8.89633	8.69174	8.21189	8.40301	8.80252	9.14338	8.76653	7.73809	8.13186	7.94544	8.74315	9.00141	8.88722	8.34207	9.78872	8.54882	9.61195	10.1248	10.1079	8.46557	8.53333	8.72962
PH_hs_0015078	AC087393.1	10.3723	9.75405	10.1655	10.2732	10.2076	9.7151	9.94178	10.8285	10.2342	9.668	7.89178	9.1046	9.84941	10.6133	10.5684	10.4752	11.1469	11.3052	11.344	11.6359	11.5135	10.7908	9.93443	11.2636
PH_hs_0046745	AC087650.1	8.44501	8.58684	8.77314	7.82337	7.9629	7.89178	8.46964	8.44915	8.64205	9.08082	9.26562	9.24674	8.53333	8.1472	8.1472	8.74651	8.53333	8.41996	9.02375	9.04576	8.73978	8.81858	8.71253	9.05121
PH_hs_0047111	AC090186.1	6.09803	6.46761	5.94251	6.74819	6.45121	6.57743	6.57743	6.49985	6.63662	6.76155	6.48382	6.73471	6.13955	6.27612	6.33092	5.62936	5.30378	5.84549	5.74147	6.03342	6.07682	6.81378	7.19476	7.02791
PH_hs_0016753	AC090673.1	6.09803	6.03342	5.84549	7.11374	7.26209	7.37938	4.72792	3.39232	4.12928	5.06609	5.50779	5.18982	6.13955	6.29462	6.60733	6.19967	5.84549	5.87036	2.32193	2.32193	2.32193	3.9542	4.67243	2.32193
PH_hs_0026367	AC092143.1	6.33092	5.91886	6.09803	5.82018	4.83289	5.56986	6.15987	6.2384	6.09803	6.09803	5.98868	5.98868	6.07682	6.07682	5.89482	5.94251	6.13955	5.37504	6.31288	6.65105	6.46761	6.03342	6.11894	5.91886
PH_hs_0047173	AC092295.7	8.47371	8.71253	8.84078	8.70563	8.76321	8.44087	8.21675	8.80252	8.48583	8.39874	8.41574	8.24555	9.10198	8.89026	8.54882	8.52552	9.13827	8.96145	9.26562	8.98726	9.45224	8.83447	8.55651	9.28656
PH_hs_0047050	AC092365.1	7.49586	7.32643	7.45533	7.04985	6.56224	6.59246	7.14466	7.98014	7.53528	6.74819	6.77479	7.224	7.43879	7.72451	7.42206	5.91886	8.29232	5.82018	7.93369	8.84706	8.84392	6.7879	7.04985	6.03342
PH_hs_0043008	AC092438.2|PPBPP1	6.66534	6.40088	6.46761	6.25739	5.22882	5.79442	6.70736	6.87652	6.66534	6.21917	6.31288	6.21917	6.8392	6.56224	6.54689	6.25739	6.99435	5.30378	5.84549	7.73809	7.59619	6.7879	6.67948	5.91886
PH_hs_0047775	AC092535.1	6.81378	6.62205	6.67948	6.67948	6.87652	6.69349	6.7211	6.91289	6.56224	6.87652	6.94837	6.43463	6.98299	6.8392	6.73471	7.224	7.37069	7.43045	7.31741	4.42626	7.46352	6.97154	6.76155	6.85175
PH_hs_0046918	AC093668.1	7.59619	7.42206	6.81378	8.10066	8.39446	7.64746	7.44708	7.25267	8.04166	7.42206	7.32643	7.17493	7.74483	7.81057	8.55651	8.41996	9.26092	9.04303	9.40408	9.21067	6.98299	8.55651	7.47978	9.24436
PH_hs_0020348	AC093690.1	6.53138	5.94251	5.6865	6.03342	6.21917	6.01123	6.15987	6.40088	6.09803	6.34873	6.21917	5.94251	6.25739	6.60733	6.09803	6.21917	6.74819	6.91289	6.59246	6.88874	6.90087	6.45121	6.2384	6.53138
PH_hs_0046879	AC103681.1	6.53138	6.2384	6.31288	6.93664	6.93664	7.01681	6.60733	6.63662	6.49985	6.59246	6.11894	6.33092	7.38802	7.75822	7.66888	6.34873	6.74819	6.69349	7.12412	7.00562	6.92481	8.38154	8.41151	8.88111
PH_hs_0046883	AC103706.1	6.41785	5.96578	6.13955	5.76818	5.91886	5.6865	6.17991	6.31288	6.31288	6.66534	5.40939	6.05528	5.91886	5.98868	5.71425	6.05528	6.01123	6.63662	6.97154	7.24317	7.17493	6.31288	6.45121	6.57743
PH_hs_0046780	AC104024.2	6.15987	5.47573	5.79442	5.82018	6.25739	5.84549	5.30378	6.49985	5.89482	5.79442	5.87036	5.65821	5.37504	6.56224	6.29462	6.36632	7.26209	7.10329	7.46352	5.74147	5.37504	6.8009	6.03342	7.10329
PH_hs_0046806	AC106028.1	5.30378	4.67243	5.02237	4.2854	5.22882	4.61471	4.97728	5.53916	5.37504	5.18982	5.37504	5.18982	4.78136	5.14975	4.93074	3.75489	5.79442	5.02237	5.82018	6.85175	6.67948	5.26679	5.44294	5.98868
PH_hs_0046991	AC106873.4	6.27612	5.74147	5.26679	5.76818	6.2384	5.62936	6.33092	6.45121	5.14975	4.88264	6.13955	5.18982	5.26679	4.42626	5.96578	4.88264	6.7211	6.13955	6.41785	7.0607	7.26209	5.56986	6.01123	6.43463
PH_hs_0046753	AC106876.2	7.14466	6.92481	7.37069	6.8392	6.21917	6.76155	6.73471	7.27146	6.69349	6.34873	7.33539	7.15482	7.3443	7.20457	6.77479	6.60733	7.43879	6.48382	7.17493	7.86728	7.77149	5.87036	6.67948	7.0607
PH_hs_0046661	AC107394.1	6.11894	6.66534	6.5157	6.63662	6.59246	6.29462	5.74147	6.01123	5.65821	6.41785	6.60733	6.25739	6.81378	6.43463	6.03342	5.59991	6.41785	6.77479	5.33985	2.32193	5.50779	5.82018	5.96578	5.26679
PH_hs_0008479	AC108488.3	6.62205	7.19476	7.15482	6.70736	6.59246	6.49985	6.74819	6.33092	6.3837	6.27612	6.40088	6.54689	6.73471	6.67948	6.77479	6.8392	6.46761	6.48382	6.3837	4.83289	6.34873	5.96578	6.45121	5.56986
PH_hs_0025199	AC109642.1	6.45121	6.03342	5.44294	5.22882	5.59991	6.03342	7.99152	8.00843	8.3015	8.25503	8.40727	8.28309	5.53916	5.96578	5.89482	6.40088	6.33092	6.54689	8.84078	8.55651	8.41151	8.87498	8.83447	8.81538
PH_hs_0046838	AC111170.3	7.01681	7.10329	7.42206	6.85175	6.73471	6.86419	6.15987	6.25739	6.17991	6.36632	6.53138	6.40088	6.63662	6.67948	6.65105	6.93664	7.42206	6.88874	6.17991	6.3837	6.46761	5.6865	6.17991	6.2384
PH_hs_0046749	AC112512.1	8.56033	8.67066	9.15102	8.93811	8.57932	7.72451	8.45738	9.28425	8.92926	8.86264	8.30606	8.44087	9.19845	9.13827	8.67419	8.40301	9.82098	8.84706	9.14338	10.4833	10.1504	8.78953	8.72962	9.55746
PH_hs_0047008	AC112715.2	7.87344	8.15735	8.32418	8.04166	7.69	7.29002	7.224	7.5812	7.64024	7.52748	7.38802	7.51175	8.29692	7.99718	7.73132	7.48784	8.06878	7.56605	7.91588	8.68475	8.43254	7.95128	7.7039	8.01959
PH_hs_0046744	AC112721.2	6.62205	6.15987	6.49985	6.25739	6.56224	6.31288	6.76155	7.10329	6.66534	6.33092	6.70736	6.40088	6.15987	6.29462	6.60733	6.57743	7.67596	7.33539	7.40514	7.51964	7.12412	6.25739	6.43463	7.16491
PH_hs_0046951	AC122129.1	8.84706	9.41891	9.73894	9.50482	9.7789	9.37395	9.74231	9.95783	9.41469	9.02929	8.80896	8.67066	9.57837	9.91812	9.81458	9.93737	10.528	10.3021	10.7215	9.38694	10.2161	9.40408	9.16616	10.4236
PH_hs_0046779	AC123789.1	5.94251	5.53916	5.71425	5.44294	5.71425	5.44294	5.89482	6.2384	6.21917	6.21917	6.5157	6.15987	5.26679	5.76818	5.84549	5.82018	6.29462	6.25739	6.97154	5.47573	6.29462	6.43463	6.07682	6.49985
PH_hs_0010192	AC124944.3	5.94251	4.93074	4.49185	5.65821	5.79442	5.26679	5.87036	5.91886	4.55459	4.88264	5.65821	5.30378	4.72792	4.72792	5.65821	4.42626	6.19967	5.89482	5.87036	6.74819	6.81378	4.35755	5.22882	5.59991
PH_hs_0046768	AC126323.1	7.13443	6.60733	6.54689	6.7879	6.87652	6.85175	6.65105	7.17493	6.66534	6.74819	6.53138	6.27612	6.93664	7.17493	7.18488	7.19476	7.91588	7.65464	7.61102	7.16491	7.66888	7.41363	6.73471	7.46352
PH_hs_0046623	AC129492.6	7.12412	7.47168	7.94544	7.64746	7.75822	7.11374	7.50383	7.9629	7.56605	7.57365	7.9571	7.54303	8.02514	7.85487	7.55842	7.40514	8.37721	7.99152	8.44087	8.16239	8.64566	7.49586	7.81057	8.46964
PH_hs_0046607	AC132216.1	6.19967	6.66534	6.43463	6.87652	6.8392	6.94837	6.17991	6.7211	6.36632	6.29462	6.48382	6.15987	6.87652	7.00562	6.97154	7.01681	7.40514	7.21432	7.24317	5.56986	7.29921	6.3837	6.19967	6.54689
PH_hs_0046799	AC135724.1	6.03342	6.07682	5.79442	6.74819	6.54689	6.77479	6.05528	6.03342	6.01123	6.31288	6.40088	6.33092	5.37504	5.65821	5.91886	5.84549	5.53916	5.37504	4.83289	2.32193	3.08746	5.30378	6.11894	4.78136
PH_hs_0026270	AC138028.3	6.77479	6.7211	6.17991	6.70736	7.10329	6.67948	7.10329	6.90087	6.76155	6.19967	6.85175	6.36632	6.76155	6.5157	6.94837	6.62205	7.41363	6.67948	7.47978	7.14466	7.79766	6.48382	6.98299	7.17493
PH_hs_0047075	AC138356.1	12.361	11.8441	12.2356	12.08	11.2207	11.8984	12.3232	12.5993	12.0236	11.4118	11.6867	11.4709	12.1464	12.5395	12.2887	11.8847	13.0764	12.083	12.9512	13.232	13.0874	11.3379	12.1106	12.4912
PH_hs_0046871	AC138517.1	7.23362	6.60733	6.7879	7.0607	7.03892	6.98299	6.63662	7.00562	6.66534	6.5157	6.07682	6.13955	6.74819	7.37069	7.25267	7.55842	7.82337	7.99152	7.61839	7.76487	7.65464	6.63662	6.59246	7.28077
PH_hs_0046962	AC231380.7|TRBV19	6.46761	5.62936	5.89482	6.36632	6.60733	5.89482	6.40088	5.22882	6.31288	5.84549	6.15987	5.87036	5.26679	6.2384	6.43463	6.29462	6.60733	6.87652	6.90087	7.19476	5.37504	6.25739	6.17991	6.67948
PH_hs_0048310	ACACB	8.37721	8.70563	8.61655	8.72962	8.56033	8.62753	7.73132	7.64746	7.64746	8.19722	7.99152	8.27845	8.46148	8.59059	8.59805	9.33427	9.02929	8.97298	7.72451	7.29002	7.25267	8.19722	7.99152	8.21189
PH_hs_0032689	ACAD10	8.94105	9.24911	9.4168	8.76984	8.48583	8.78627	8.55267	8.34651	8.60548	8.64926	8.62753	8.61655	8.91139	8.62753	8.53333	9.71339	9.36304	9.34319	8.74315	8.39017	8.44915	8.52552	8.66356	8.5216
PH_hs_0024787	ACAD9	9.12024	9.06474	9.44605	8.42836	8.18239	8.34651	8.39446	8.26913	8.51767	8.57554	8.75989	8.73978	9.08082	8.73978	8.85953	9.77231	9.44398	9.29806	9.77561	9.72366	9.4168	8.94691	8.60548	8.80896
PH_hs_0025211	ACADL	6.36632	5.76818	5.33985	5.6865	6.34873	6.03342	6.15987	6.73471	6.15987	6.17991	5.62936	5.37504	5.98868	6.41785	6.17991	6.21917	6.91289	6.92481	6.86419	7.31741	7.23362	6.53138	5.91886	6.48382
PH_hs_0016833	ACADS	8.99577	9.56891	9.48884	9.15102	8.91439	9.27729	8.61655	8.58684	8.28309	8.67066	8.39446	8.65642	9.20335	9.668	9.69262	10.4517	10.3359	9.94031	8.79279	8.79928	8.55651	8.90539	8.47776	9.00141
PH_hs_0004682	ACADSB	6.86419	6.8009	6.77479	7.30834	7.08215	7.36194	6.81378	6.97154	7.0607	6.69349	7.15482	6.97154	6.97154	7.02791	7.29002	7.00562	7.09276	7.02791	6.53138	5.96578	6.09803	6.96	7.08215	7.03892
PH_hs_0043096	ACADSB	6.3837	6.90087	6.63662	7.42206	7.33539	7.43045	6.3837	6.17991	6.70736	6.46761	6.69349	6.40088	7.08215	6.99435	6.87652	6.60733	5.87036	6.45121	5.71425	5.50779	5.37504	6.76155	6.7211	6.46761
PH_hs_0020653	ACADVL	12.6183	13.3156	13.4761	12.8699	12.8532	12.9068	12.4071	12.3341	12.4106	12.8552	12.4855	12.836	12.9516	12.8924	12.9094	13.3458	13.0295	12.9008	13.4581	13.2121	13.0498	13.0692	12.7548	12.9987
PH_hs_0000285	ACAN	7.28077	7.75154	7.66178	7.45533	7.17493	7.01681	9.92852	9.90463	10.0063	10.2848	10.0175	10.3426	7.40514	7.08215	7.224	7.49586	7.67596	7.82972	10.6479	10.5845	10.6161	10.2246	10.168	10.7678
PH_hs_0042311	ACAP1	14.1205	14.7976	14.7898	14.7136	14.4866	14.6941	15.5945	15.5576	15.4447	15.5107	15.1863	15.5268	14.8315	14.6975	14.8713	14.535	14.4681	14.0177	15.8626	15.6332	15.4735	15.9328	15.9549	15.9426
PH_hs_0024841	ACAP2	6.31288	6.66534	6.99435	6.81378	7.11374	7.03892	7.03892	7.27146	6.97154	6.82655	7.07146	6.81378	7.19476	7.35315	7.24317	6.99435	7.7039	7.55842	7.67596	7.17493	7.75822	7.13443	7.09276	7.68299
PH_hs_0049311	ACAP2	8.0954	8.48583	8.42417	8.94983	8.64926	8.86882	8.61655	8.21675	9.0348	8.55651	8.76653	8.67066	8.87498	8.93517	8.95855	8.14211	8.13186	7.83605	8.67066	8.39017	8.2738	8.92926	9.14083	9.05121
PH_hs_0038046	ACAP3	7.04985	7.52748	7.73809	7.11374	6.85175	7.02791	6.62205	6.54689	6.62205	6.96	6.67948	6.82655	6.98299	6.73471	6.77479	7.47978	7.17493	6.99435	5.65821	6.31288	6.43463	6.09803	6.57743	6.11894
PH_hs_0000004	ACAT1	9.39767	9.76404	9.77561	9.99789	9.88035	10.0133	9.05664	8.95565	9.12541	8.84078	8.98157	8.94691	10.2402	10.0133	10.1131	10.4944	10.327	10.239	9.22762	8.9901	8.91439	9.2009	9.33651	9.30948
PH_hs_0035309	ACAT1	10.4205	10.88	10.8861	11.031	10.7578	11.1494	10.1261	10.0748	10.2052	10.0369	10.0161	10.1402	11.2606	11.4027	11.365	11.8648	11.5838	11.4494	10.3842	10.4268	9.97513	10.3504	10.1144	10.3259
PH_hs_0014286	ACAT2	8.79604	9.38478	9.68036	10.4813	10.2533	10.4589	8.72962	8.66356	8.71939	8.32418	8.30606	8.31967	9.92852	9.76736	9.74567	9.86496	9.75739	9.50283	8.70217	8.43254	8.14211	8.27845	8.30606	8.33762
PH_hs_0035322	ACAT2	9.31402	10.2027	10.0161	10.4883	10.4883	10.6622	9.02375	8.81538	9.02375	8.65642	8.37721	8.72281	10.5377	10.1917	10.3055	10.6991	10.4793	9.94031	9.00141	8.97871	8.8933	8.74651	8.67066	8.67419
PH_hs_0000692	ACBD3	9.98085	10.0934	10.1768	10.0614	10.1222	10.1235	10.3886	10.2883	10.4702	10.1605	10.4046	10.3382	10.4823	10.4579	10.4793	9.96939	9.63934	9.66089	10.8269	10.6041	10.1453	10.8568	10.6022	10.6861
PH_hs_0006078	ACBD4	7.37938	7.87958	7.9629	7.71081	7.59619	7.95128	7.27146	7.28077	7.65464	7.49586	7.67596	7.58871	7.50383	7.37069	7.45533	8.19722	7.92778	7.79116	7.30834	6.48382	6.87652	7.12412	7.69	7.15482
PH_hs_0044539	ACBD4	5.84549	6.25739	5.71425	5.89482	6.03342	5.96578	5.87036	5.62936	5.65821	6.17991	6.21917	6.2384	5.47573	5.62936	5.59991	6.66534	5.74147	6.21917	4.93074	4.42626	4.61471	5.74147	5.65821	5.79442
PH_hs_0001344	ACBD5	7.54303	8.32418	8.45738	8.53722	8.61655	8.68475	7.77149	7.64024	7.96867	7.71081	7.49586	7.81057	8.43254	8.20212	8.27845	8.66356	8.31061	7.94544	7.86109	7.92778	7.99152	8.01402	7.87344	7.66888
PH_hs_0003970	ACBD6	9.03755	9.24436	9.43359	8.67419	8.83763	8.87498	9.09408	8.84706	8.94691	8.83131	8.98726	8.94105	9.11764	9.17866	9.19106	9.82098	9.51274	9.47472	9.59152	9.8986	9.02375	9.44191	9.11504	9.39553
PH_hs_0043396	ACBD7	6.09803	6.13955	5.91886	6.53138	6.54689	6.67948	6.25739	5.91886	6.41785	6.19967	6.77479	6.5157	6.25739	6.2384	6.05528	7.23362	6.65105	7.01681	5.82018	5.71425	4.83289	6.13955	6.25739	5.96578
PH_hs_0027196	ACCN3	9.46046	9.65732	9.65553	9.23002	9.25621	9.26562	8.50184	8.90238	8.55267	8.45738	8.67419	8.50978	9.14848	9.27729	9.19845	9.66977	9.9359	9.83842	9.38262	8.66356	9.26092	8.99294	8.60918	9.2009
PH_hs_0002100	ACER3	9.49085	10.1904	10.0049	10.0694	10.1299	9.96795	9.44398	9.55555	9.41257	9.18611	9.04849	9.21067	10.0974	9.7936	10.0505	10.0681	10.2027	9.83999	9.83526	9.00422	9.2703	9.16365	9.47675	10.1286
PH_hs_0009299	ACHE	8.16239	8.31967	8.63481	8.32867	8.07948	7.58871	7.99718	8.04166	7.9571	8.15228	6.66534	8.16742	8.76653	8.38586	8.17742	7.92778	8.48583	8.71253	6.93664	9.0182	8.98157	8.20701	8.3015	8.81538
PH_hs_0028307	ACLY	9.45018	10.0987	10.0961	9.71339	9.54978	9.6101	10.2246	10.1768	10.2222	10.5241	10.3603	10.6407	9.93295	9.74567	9.87882	10.2186	10.1415	9.75405	10.7956	10.1491	10.4823	10.245	10.1196	10.2113
PH_hs_0047627	ACLY	12.1159	12.972	12.9698	13.1533	12.9301	13.1012	13.143	13.0603	13.0388	12.7907	12.2584	12.9976	13.0963	12.9718	13.0762	12.743	12.7278	12.0807	13.1308	12.9408	13.12	13.0846	13.124	13.1961
PH_hs_0006267	ACMSD	5.96578	5.71425	5.53916	5.40939	5.79442	5.79442	6.13955	6.13955	5.96578	6.29462	5.98868	5.74147	6.01123	6.49985	6.33092	6.48382	6.73471	6.81378	7.32643	7.45533	7.02791	6.09803	6.27612	7.11374
PH_hs_0023784	ACO1	11.0778	11.7337	11.7987	11.0691	10.819	11.0617	11.0227	10.9841	11.1652	11.3995	10.9516	11.4291	11.481	11.2983	11.3284	12.3643	11.9172	11.6678	11.692	11.9885	11.8882	11.5243	11.2231	11.7192
PH_hs_0027480	ACOT1|ACOT2	9.70822	9.86341	10.1235	9.72707	9.77396	9.84156	10.2917	10.0587	10.4003	9.9737	10.1222	10.1466	9.93443	9.98797	9.94178	10.4341	10.0327	10.0828	11.0765	11.0871	10.557	10.7258	10.1364	10.6667
PH_hs_0012803	ACOT11	7.97441	7.84862	7.61102	7.633	7.69	7.49586	7.66178	8.19229	7.75822	6.96	7.50383	7.20457	7.56605	8.00843	8.0634	7.89785	8.64926	7.97441	7.65464	8.64926	8.92035	7.16491	7.3966	8.23601
PH_hs_0025385	ACOT7	11.2012	12.0156	11.7906	11.7252	11.4197	11.6085	10.9487	10.9443	11.0509	11.0379	10.7009	10.9222	11.9899	11.9412	11.9442	12.4547	12.5185	12.0446	11.5833	11.4653	11.6391	11.0845	11.0461	11.3845
PH_hs_0033361	ACOT7	11.5355	11.6255	11.8039	11.4202	11.2903	11.3529	10.8285	10.752	10.5551	10.5387	10.7377	10.5063	11.5442	11.6182	11.7071	12.4779	12.1971	12.2053	11.5922	10.9215	11.3188	11.1589	10.5929	11.0997
PH_hs_0025996	ACOT8	8.02514	8.40301	8.65284	8.43254	8.61655	8.48985	8.77972	8.60548	8.71596	8.54496	8.60548	8.48583	8.68124	8.74315	8.85331	9.45224	9.38694	9.24674	9.38262	9.35645	8.93517	8.71253	8.93517	8.85019
PH_hs_0018454	ACOX1	7.14466	7.68299	7.62571	7.76487	7.71768	7.91588	8.02514	8.00843	8.33316	7.89178	7.85487	8.0634	8.08481	7.64024	7.79766	7.64746	7.46352	7.09276	8.12153	7.9629	8.03067	8.52552	8.48583	8.73302
PH_hs_0033515	ACOX2	9.44191	9.73217	9.88798	9.46046	9.46862	9.48884	8.96434	8.85643	9.13827	9.1046	9.04849	9.14848	9.74062	9.47472	9.46659	10.1892	9.77231	9.81137	9.38046	9.12024	8.94691	9.2131	8.82177	9.07548
PH_hs_0027078	ACOX3	10.06	10.6289	10.838	10.0451	10.0175	10.0451	10.1466	10.1478	10.2917	10.1466	10.041	10.1793	10.3647	10.3214	10.3225	11.1715	10.7645	10.905	10.8922	10.9762	10.5387	10.2709	10.0396	10.4184
PH_hs_0035353	ACOX3	8.91439	9.62845	9.22038	9.08614	8.59805	9.18115	9.25148	9.21553	9.02652	9.26092	8.87191	9.27496	9.25621	9.27263	9.41891	10.1478	10.0035	9.54013	9.54206	9.61379	9.62297	8.93811	8.9901	9.44398
PH_hs_0004342	ACP2	9.42312	10.1118	10.2685	9.76404	9.41257	9.81778	10.3723	10.1941	10.3089	9.98228	9.73725	10.2198	10.0587	9.94471	9.94178	10.6852	10.183	9.78545	10.5637	10.5741	10.7703	10.6878	10.2354	10.6398
PH_hs_0000161	ACP5	7.28077	7.31741	7.49586	7.40514	7.72451	7.01681	6.07682	7.20457	7.19476	6.56224	6.56224	6.46761	7.224	7.51175	7.76487	7.89178	8.57175	8.29232	8.18239	7.23362	5.91886	7.50383	6.65105	8.12153
PH_hs_0001466	ACP6	6.88874	6.94837	6.8009	6.81378	6.87652	6.92481	6.40088	6.21917	6.57743	6.60733	6.77479	6.33092	6.67948	6.13955	6.63662	6.88874	6.29462	6.73471	6.21917	5.47573	5.74147	6.57743	6.21917	6.09803
PH_hs_0023739	ACPL2	7.69697	8.07948	7.97441	8.83447	8.39446	8.88111	7.98584	8.17742	7.98014	8.14211	7.5812	8.02514	8.32418	8.47371	8.60548	8.48583	8.60177	8.35535	7.90989	8.5216	8.37287	8.19229	8.13699	8.63481
PH_hs_0032346	ACPL2	7.17493	7.84862	7.46352	8.28309	7.87958	8.23122	7.38802	7.13443	7.21432	7.5812	7.43879	7.66888	7.71768	7.64746	7.84862	7.85487	7.77149	7.43045	7.13443	6.88874	7.16491	7.27146	7.27146	7.28077
PH_hs_0024475	ACPP	6.05528	5.94251	5.82018	6.67948	6.74819	6.81378	5.10852	4.42626	3.75489	5.59991	5.59991	5.37504	6.07682	6.07682	6.01123	6.17991	4.67243	5.6865	2.32193	2.32193	2.32193	4.42626	5.22882	2.32193
PH_hs_0043475	ACPP	7.28077	7.23362	7.30834	7.71081	7.87958	7.75154	6.21917	6.92481	6.25739	6.45121	6.77479	6.49985	7.3966	7.55842	7.43045	7.87344	7.93958	8.06878	6.60733	4.55459	7.04985	6.49985	6.36632	6.91289
PH_hs_0015240	ACPT	6.67948	6.27612	6.41785	6.11894	6.31288	6.07682	6.2384	6.81378	6.73471	6.34873	5.40939	6.01123	6.29462	6.56224	6.34873	6.57743	7.0607	7.19476	6.7211	7.94544	7.54303	6.5157	6.5157	7.02791
PH_hs_0010800	ACR	6.01123	5.82018	6.15987	5.71425	6.19967	6.01123	6.21917	6.19967	6.07682	5.71425	6.17991	6.05528	5.94251	6.15987	6.01123	5.56986	6.76155	5.26679	6.46761	7.15482	6.8009	5.71425	6.05528	6.45121
PH_hs_0008155	ACRC	5.96578	5.71425	5.53916	6.17991	6.46761	6.41785	6.49985	6.57743	6.8392	6.63662	6.85175	6.73471	6.05528	6.03342	6.33092	5.91886	5.74147	5.87036	6.46761	5.59991	5.84549	6.31288	6.59246	6.03342
PH_hs_0032521	ACSF2	9.33427	10.144	10.1731	9.76404	9.79198	9.72024	9.41045	9.45841	9.49885	9.21796	8.84706	9.46455	9.96939	9.64295	9.81137	10.4793	10.258	9.92555	9.76736	9.45841	9.79523	9.56701	9.3696	9.6961
PH_hs_0026672	ACSL1	9.86341	10.6434	10.4089	11.031	10.8277	10.9755	10.6922	10.7155	10.7595	11.0158	10.5985	10.9531	10.8325	10.672	10.8182	10.6896	10.5741	10.1389	11.0074	10.8037	10.8443	11.4291	11.1994	11.5056
PH_hs_0013723	ACSL3	7.61839	7.99152	7.93958	8.29232	8.29692	8.46557	7.633	7.57365	7.57365	7.79766	7.94544	7.71768	8.45738	8.32418	8.44915	7.93369	7.43879	7.49586	7.71768	7.23362	6.94837	7.61102	7.77808	7.37069
PH_hs_0023329	ACSL4	9.58402	10.279	9.9491	10.2674	9.84627	10.0681	9.68562	9.64476	9.7789	9.67684	9.38909	9.54978	10.5627	10.5994	10.6974	9.55938	9.5632	9.20823	9.87728	9.84627	9.78545	9.79035	9.94764	10.4142
PH_hs_0027074	ACSL5	6.21917	6.45121	6.34873	6.7879	6.85175	6.67948	6.27612	6.33092	6.29462	6.43463	6.46761	6.49985	6.62205	6.5157	6.2384	6.19967	5.56986	5.98868	4.93074	5.82018	5.33985	6.29462	6.65105	6.48382
PH_hs_0044346	ACSM5	5.37504	5.56986	5.40939	3.85798	4.61471	4.55459	4.93074	5.14975	4.55459	5.96578	5.18982	5.53916	2.90689	2.45943	3.85798	2.45943	2.32193	5.18982	6.19967	6.88874	7.10329	4.93074	4.55459	4.42626
PH_hs_0000742	ACSS1	5.65821	5.40939	5.59991	5.02237	4.78136	5.37504	6.34873	5.84549	6.2384	6.45121	6.66534	6.57743	5.14975	4.83289	2.90689	5.56986	3.52356	4.88264	5.33985	4.35755	4.35755	6.48382	6.27612	5.47573
PH_hs_0043711	ACTA2	13.4404	13.6236	13.6996	13.442	13.5809	13.5946	14.472	14.368	14.7092	14.1989	14.4919	14.4664	13.8838	13.6441	13.6037	13.9894	13.5422	13.7785	15.0403	14.7978	14.4946	14.4541	14.3454	14.4683
PH_hs_0034698	ACTBP11|ACTBP2|ACTB	10.2627	10.7087	10.9207	11.0074	10.8622	10.9058	10.5201	10.4954	10.9996	10.4893	10.73	10.6658	11.1914	11.0825	11.0617	11.7812	11.5486	11.5399	10.7469	10.6533	10.4173	10.9215	10.6243	10.9841
PH_hs_0006487	ACTC1	6.09803	5.91886	6.3837	5.74147	6.03342	5.6865	9.16867	9.14083	9.39981	9.04029	9.13827	9.13571	6.34873	6.07682	5.65821	5.37504	5.94251	5.44294	10.6826	10.6216	10.2485	9.96506	9.6193	9.98939
PH_hs_0030035	ACTG2	6.48382	6.60733	6.40088	5.26679	5.89482	5.84549	11.8516	11.7906	12.0696	12.5119	12.3541	12.4665	6.25739	6.21917	6.2384	6.19967	5.71425	5.96578	12.5652	12.3738	11.9544	11.9889	11.8578	11.8992
PH_hs_0025396	ACTL6A	11.7642	12.219	12.1977	12.3906	12.319	12.434	11.6876	11.6387	11.6735	11.5553	11.5389	11.4694	12.6379	12.3607	12.4657	12.7866	12.5723	12.4248	12.0524	11.8496	11.7046	11.6418	11.5894	11.72
PH_hs_0043164	ACTL6B	6.8392	6.33092	6.49985	6.45121	6.3837	6.33092	6.90087	7.44708	6.8392	5.50779	6.77479	6.19967	6.54689	6.66534	6.73471	6.11894	7.77808	7.43879	7.0607	7.71768	8.47371	5.76818	6.54689	7.43045
PH_hs_0000283	ACTL8	6.88874	6.66534	6.59246	6.45121	6.65105	6.57743	6.46761	6.73471	6.43463	6.5157	6.45121	6.13955	6.3837	6.85175	6.59246	7.02791	7.42206	7.13443	7.41363	7.29921	7.51964	7.00562	6.48382	7.17493
PH_hs_0032174	ACTL9	6.3837	5.71425	5.87036	5.44294	5.33985	5.6865	6.29462	6.34873	5.91886	6.03342	6.19967	6.01123	5.53916	6.01123	5.79442	5.96578	5.89482	5.18982	6.49985	6.88874	6.63662	5.53916	5.94251	5.44294
PH_hs_0027789	ACTN1	5.82018	5.89482	5.71425	5.33985	5.71425	5.79442	7.01681	6.74819	6.90087	6.62205	6.48382	6.57743	5.71425	5.30378	5.74147	6.15987	5.71425	5.59991	7.0607	6.56224	6.88874	6.05528	6.34873	5.71425
PH_hs_0031573	ACTN1	12.3153	12.6299	12.5559	12.2305	12.0086	12.1404	13.5612	13.5789	13.7337	13.3233	13.5122	13.4497	12.548	12.4667	12.4159	12.8837	12.7212	12.4875	14.4104	14.1946	13.9917	13.7373	13.649	13.8035
PH_hs_0025909	ACTN4	12.0463	12.5064	12.3294	12.3019	12.0876	12.3305	12.5884	12.5707	12.6183	12.4175	12.2308	12.3019	12.5198	12.4751	12.5533	13.067	12.9572	12.6464	13.2688	13.2614	12.9792	12.8191	12.7508	12.844
PH_hs_0047319	ACTR2	10.4762	10.5939	10.605	11.1858	11.1322	11.2085	10.8982	10.9509	11.3829	10.7486	11.0081	10.87	11.0495	11.1988	11.169	10.6416	10.3788	10.2294	11.1596	11.1328	10.7351	11.1777	11.3974	11.099
PH_hs_0031001	ACTR3B	8.61655	8.70217	8.89936	8.29232	8.33316	8.39017	8.61287	8.59432	8.71596	8.71596	9.08614	8.97871	8.36413	8.47776	8.46148	9.08082	8.68825	8.63481	9.39339	9.20823	8.93517	9.34762	9.00422	9.23002
PH_hs_0046450	ACTR3C	8.56415	9.16113	9.5708	8.91439	8.2503	7.81698	8.96434	8.85643	8.84392	9.09408	8.91439	9.23721	9.51668	8.66711	8.31515	8.19722	8.91439	8.65284	7.61839	9.91214	9.94178	9.05934	9.36523	8.48583
PH_hs_0017880	ACTR5	9.978	10.1904	10.1529	9.5727	9.45635	9.69784	9.49885	9.55171	9.37613	9.67507	9.86959	9.92852	10.0035	9.95347	9.90162	10.7249	10.3658	10.4236	10.3326	10.1605	10.0881	9.80009	9.47472	9.95783
PH_hs_0002048	ACTR6	6.31288	6.54689	6.53138	7.00562	7.02791	7.01681	6.54689	6.13955	7.58871	6.33092	6.94837	6.7879	6.09803	6.46761	6.13955	5.98868	4.83289	5.18982	5.06609	4.20945	4.67243	6.03342	6.53138	5.56986
PH_hs_0047866	ACTR8	6.40088	6.88874	6.69349	7.02791	6.85175	7.17493	7.19476	6.97154	6.86419	7.00562	6.87652	7.0607	7.02791	6.90087	7.07146	6.81378	6.43463	6.25739	6.40088	6.15987	6.62205	7.0607	7.14466	7.3966
PH_hs_0018877	ACVR2A	8.52552	8.91139	8.783	8.71939	8.42417	8.66711	10.7536	10.577	10.8214	10.9177	10.8838	10.9961	8.99294	9.02098	8.94983	8.4818	8.10066	8.16742	10.9669	10.8591	10.6069	11.399	11.2641	11.3556
PH_hs_0047468	ACVR2A	7.08215	7.75154	7.58871	7.17493	6.90087	7.19476	9.20579	9.15861	9.17368	9.68387	9.4315	9.94178	7.73809	7.54303	7.71768	6.33092	6.54689	5.76818	8.77314	8.62388	8.91737	10.0478	10.1	10.2662
PH_hs_0002117	ACVR2B	8.67772	8.60177	8.69174	8.76653	8.64566	8.34207	8.53722	8.6987	8.40727	8.11114	7.64024	8.1267	8.85643	8.84706	8.93811	9.07012	9.32305	9.40408	8.41151	9.5632	9.50879	8.63481	8.50184	9.3298
PH_hs_0024822	ACVRL1	8.35535	9.00422	8.99577	8.19229	8.13699	8.19722	7.95128	7.86109	8.11634	7.96867	7.89178	8.03067	8.74315	8.87498	8.83131	9.34983	9.05121	8.97011	8.17742	8.43254	7.83605	7.90388	7.87344	7.66178
PH_hs_0043726	ACYP1	9.24911	10.0314	9.78872	10.8884	10.592	10.8317	8.97585	8.87498	9.17118	8.52552	8.41574	8.65642	10.6234	10.4247	10.463	9.84941	9.8572	9.38694	8.42836	8.33762	8.56796	8.783	9.12541	8.94105
PH_hs_0030167	ACYP2	9.22279	9.15608	9.37613	8.77643	8.84392	8.82496	9.60825	9.55938	9.86496	9.55171	9.76238	9.60825	9.31628	9.22038	9.28887	9.58214	9.35645	9.48884	10.2473	10.1768	9.72024	10.0314	9.5708	9.95928
PH_hs_0027442	ADA	8.76653	8.65284	8.88722	8.57932	8.64566	8.6987	8.92035	8.88417	9.09144	8.80896	9.00703	9.08348	8.68124	8.45327	8.38586	9.53236	9.2009	9.27496	9.67507	9.43983	9.10983	9.13314	8.92333	9.21067
PH_hs_0040289	ADA	7.94544	8.51373	8.62753	8.62753	8.50978	8.46148	8.68124	8.62753	8.75656	8.72622	8.50184	8.94105	8.52552	8.46148	8.4818	9.49685	9.52845	9.0182	9.14338	8.60548	8.90238	9.02098	8.75989	8.92035
PH_hs_0021984	ADAD2	5.91886	5.33985	5.40939	5.62936	5.87036	5.79442	6.03342	6.40088	5.76818	5.65821	6.01123	5.84549	4.97728	5.62936	5.82018	5.33985	6.43463	5.82018	6.25739	6.62205	6.92481	5.10852	5.59991	6.21917
PH_hs_0000933	ADAM12	6.91289	7.26209	7.43045	7.35315	7.41363	7.44708	9.61195	9.51076	9.57459	9.53236	9.61195	9.73047	7.15482	7.32643	7.38802	6.91289	6.56224	6.60733	10.2366	9.76404	9.43983	9.53819	9.56891	9.74735
PH_hs_0044693	ADAM12	7.64746	8.07948	7.75154	7.67596	7.37069	7.69	8.89026	9.03205	8.92926	9.00422	8.83131	8.97011	8.03067	8.25503	8.06878	8.53722	8.13186	7.90989	9.61563	9.33651	9.33651	9.24674	8.97298	9.38262
PH_hs_0023730	ADAM15	12.564	12.9134	12.8883	12.6884	12.5291	12.7864	12.1625	12.1499	12.0274	12.0218	11.7597	12.121	13.2382	13.2523	13.2855	13.9249	13.6438	13.4216	12.4608	12.5669	12.2226	12.4834	12.2314	12.5342
PH_hs_0024641	ADAM17	10.8967	11.2067	11.2067	11.0678	11.0386	11.0805	11.2594	11.4504	11.3704	11.3468	11.5061	11.595	11.3748	11.2723	11.3396	11.6043	11.6043	11.4946	12.309	11.9645	11.912	11.8108	11.6204	11.8809
PH_hs_0023517	ADAM19	8.50184	8.66	8.82814	9.19599	8.80252	8.64205	9.16867	9.15102	9.36741	8.63844	8.28771	8.50184	8.72962	8.56796	8.50184	7.9571	8.05799	8.23601	9.04849	9.27729	9.23482	9.02652	9.0182	9.38262
PH_hs_0044434	ADAM28	5.59991	5.44294	5.37504	5.33985	5.6865	5.44294	5.84549	5.84549	5.76818	5.96578	6.17991	5.96578	5.18982	5.14975	5.37504	5.40939	6.11894	6.15987	6.7879	5.30378	6.65105	5.98868	5.87036	6.34873
PH_hs_0029788	ADAM32	6.31288	6.27612	6.29462	6.45121	6.57743	6.66534	5.94251	5.62936	5.94251	6.19967	6.69349	6.31288	6.19967	6.3837	6.27612	6.73471	5.40939	5.6865	4.72792	3.24793	3.08746	5.91886	5.91886	5.22882
PH_hs_0010412	ADAM33	11.3496	11.4525	11.6204	11.8331	11.6638	11.714	10.8142	10.6957	11.1558	10.7017	10.8142	10.8037	11.1621	11.0413	11.0324	11.8558	11.4484	11.4916	11.1889	11.0109	10.7104	10.6253	10.4579	10.6059
PH_hs_0040856	ADAM9	9.15355	9.04849	9.23002	9.57837	9.58214	9.67154	8.84706	8.94105	8.92035	8.93811	9.11244	9.05121	9.41257	9.38262	9.39981	9.81938	9.66445	9.63572	9.62662	9.09408	9.31175	8.82177	8.39017	8.97298
PH_hs_0049053	ADAM9	9.77726	10.7661	10.3864	11.0845	10.5948	11.0053	9.86805	9.81137	10.5023	9.98513	9.94031	10.0105	10.7052	11.0937	11.0379	10.3853	10.576	10.0063	9.72366	9.65374	9.92258	9.55363	10.1	10.1105
PH_hs_0030966	ADAMTS1	6.13955	6.36632	6.2384	6.93664	6.94837	6.86419	8.70908	8.39874	8.90238	8.07948	8.26913	8.14211	5.87036	6.05528	5.79442	5.71425	4.78136	5.18982	8.75322	8.44087	8.25503	8.88417	8.65284	8.75989
PH_hs_0017037	ADAMTS14	7.73809	7.81057	7.87958	8.04712	8.35535	7.99152	8.17742	8.33316	8.01402	7.69	7.73809	7.633	8.0634	8.39017	8.23122	8.06878	8.68124	8.41996	8.97871	8.84078	9.12024	8.07414	8.12153	9.24911
PH_hs_0017092	ADAMTS16	6.2384	5.62936	5.37504	6.53138	6.85175	6.21917	6.07682	5.94251	6.01123	6.31288	6.13955	5.91886	5.71425	6.09803	6.92481	6.63662	6.53138	7.23362	7.45533	6.77479	3.24793	6.69349	6.05528	7.24317
PH_hs_0006647	ADAMTS2	6.53138	7.03892	7.13443	6.13955	6.19967	6.48382	7.11374	6.82655	6.99435	7.19476	7.21432	7.27146	6.36632	6.53138	6.49985	7.16491	6.66534	6.53138	7.61839	5.76818	7.30834	6.85175	7.21432	6.67948
PH_hs_0045904	ADAMTS2	9.15861	9.50879	9.21796	9.45018	9.56129	9.16867	9.54206	9.27961	9.3072	8.65284	8.66356	8.71253	9.40621	8.68124	9.84471	9.61195	10.6533	10.0735	10.0478	10.2592	10.03	9.25385	9.22038	9.99647
PH_hs_0003748	ADAMTS5	4.88264	3.75489	2.32193	3.9542	4.83289	4.93074	6.81378	6.57743	7.10329	6.94837	7.35315	7.20457	2.70044	2.32193	3.52356	3.39232	2.32193	2.32193	6.31288	5.76818	5.53916	7.54303	7.80413	7.52748
PH_hs_0047229	ADAMTS5	7.21432	7.48784	7.51964	8.32867	8.22641	8.24079	10.4393	10.4067	10.3982	10.5221	10.4215	10.5338	8.00843	7.9571	8.04712	7.8857	7.87958	7.54303	10.4903	10.1904	10.1427	11.3086	11.1596	11.3589
PH_hs_0029987	ADAMTS6	6.60733	6.15987	6.3837	6.03342	6.19967	6.03342	6.59246	6.57743	6.60733	6.73471	6.90087	6.66534	6.07682	6.13955	5.96578	6.2384	6.03342	5.50779	6.8392	6.88874	6.65105	6.43463	6.48382	6.21917
PH_hs_0047795	ADAMTS6	9.36304	10.0505	10.1768	10.1867	10.3259	10.2906	10.461	10.4173	10.6826	10.3078	10.1299	10.2592	10.2906	10.1941	10.0492	10.0681	9.63209	9.81618	10.7711	10.9065	10.4152	10.3669	10.1	10.2779
PH_hs_0013981	ADAMTS8	8.93811	9.15355	9.2396	8.68124	8.60548	8.81538	6.62205	6.59246	6.46761	6.99435	6.92481	7.16491	9.77396	9.65195	9.70131	9.87575	9.55171	9.54206	6.91289	6.29462	6.33092	6.34873	6.29462	6.03342
PH_hs_0016000	ADAMTS9	6.53138	6.65105	6.60733	6.82655	6.97154	6.66534	7.18488	7.25267	7.15482	6.7211	6.90087	6.66534	6.48382	7.00562	6.88874	6.69349	7.42206	7.15482	7.62571	7.69697	7.54303	6.98299	7.07146	7.92778
PH_hs_0044670	ADAMTSL1	10.8861	10.7744	10.88	10.2568	10.4722	10.5367	10.1941	10.1013	10.2378	10.0189	10.2709	10.0921	11.0255	10.923	10.8584	11.5135	11.1551	11.2441	10.9222	10.7147	10.3009	10.258	10.1805	10.2906
PH_hs_0048903	ADAMTSL1	9.6248	10.6289	10.239	11.0617	10.5377	11.0878	10.2871	10.3437	10.6667	10.3537	10.1196	10.3055	10.6434	10.6939	10.7561	10.4152	10.4984	10.0091	9.94178	9.76901	9.96362	10.2294	10.8474	10.5425
PH_hs_0030111	ADAMTSL4	10.3799	10.3359	10.6983	10.3559	10.3504	10.0437	10.0464	10.4142	10.0587	9.90162	10.0478	9.8986	10.6533	10.762	10.357	10.4762	11.1283	10.7026	10.8982	11.2682	11.0785	9.63753	9.83684	10.7777
PH_hs_0044634	ADAMTSL4	8.36851	8.5216	8.46148	7.23362	7.3443	7.44708	7.10329	6.93664	6.97154	7.12412	7.35315	7.26209	7.74483	7.55075	7.73132	8.23122	7.89178	7.83605	7.58871	7.02791	6.88874	6.91289	7.13443	6.46761
PH_hs_0022649	ADARB1	6.88874	7.3443	7.46352	6.7211	6.60733	6.98299	9.28887	9.3696	9.44191	9.38694	9.2131	9.52845	6.92481	6.99435	7.0607	7.0607	6.5157	6.46761	9.45018	9.69262	9.27496	10.2906	9.88493	10.2137
PH_hs_0044524	ADARB1	7.82337	8.2503	7.81698	7.82337	7.71081	8.04712	10.1904	10.2767	10.4424	10.3348	10.2755	10.227	7.74483	7.87344	7.95128	7.68299	7.67596	7.38802	10.5299	10.4014	10.1	10.7147	10.8929	11.0583
PH_hs_0020414	ADAT2	6.17991	6.25739	5.74147	6.31288	6.36632	6.21917	5.87036	6.69349	6.27612	6.36632	6.60733	6.2384	5.87036	6.77479	6.33092	5.96578	6.7211	7.01681	6.49985	4.78136	6.49985	6.15987	5.84549	6.54689
PH_hs_0044781	ADAT3	8.72281	8.72281	8.87805	7.91588	7.79766	7.9571	7.69697	7.60363	7.64024	7.56605	7.83605	7.74483	8.18239	8.46557	8.50184	9.20335	8.69523	8.9901	8.17742	8.08481	7.633	7.92184	7.56605	7.71768
PH_hs_0025192	ADC	6.92481	7.0607	7.13443	6.31288	6.5157	6.59246	5.84549	5.62936	5.84549	5.98868	6.40088	6.09803	6.70736	6.2384	6.41785	7.30834	6.85175	6.92481	5.30378	4.2854	4.88264	5.47573	6.09803	5.06609
PH_hs_0023063	ADCK2	8.89633	9.43359	9.49685	8.6987	8.59805	8.87191	8.70217	8.75989	8.72962	8.92333	8.86882	9.05121	9.31854	9.36085	9.14338	9.85097	9.53236	9.47269	9.31628	9.55938	9.08879	8.94983	8.58308	8.77643
PH_hs_0035696	ADCK2	11.2943	11.55	11.7247	11.0255	10.9414	11.0011	10.6613	10.6443	10.8404	10.7377	10.7385	10.7875	11.4473	11.3233	11.2909	11.8924	11.7455	11.6241	11.2653	11.0778	10.9553	10.7121	10.7785	10.7394
PH_hs_0007709	ADCK4	6.29462	6.43463	6.11894	5.91886	5.91886	6.31288	6.34873	5.89482	5.96578	6.25739	6.49985	6.2384	5.56986	5.79442	5.91886	6.66534	5.94251	6.2384	5.84549	5.37504	5.14975	6.03342	6.13955	5.74147
PH_hs_0028107	ADCK5	7.80413	8.04166	8.15228	7.44708	7.53528	7.28077	7.29921	7.224	7.66178	7.44708	7.40514	7.61102	7.56605	7.67596	7.87344	8.43671	8.34651	8.21189	7.84862	7.92778	7.78463	7.51175	7.44708	7.5812
PH_hs_0025898	ADCY4	7.85487	8.17243	8.41574	8.30606	8.15228	8.3015	9.00983	8.83447	9.12283	8.80252	8.86882	9.02098	8.16742	7.99152	8.08481	8.57175	8.02514	8.04712	9.33204	9.30948	9.00422	8.98442	8.60918	8.97871
PH_hs_0010313	ADCY7	10.0464	10.3971	10.5873	10.432	10.4486	10.4661	10.6974	10.628	10.9252	10.7419	10.9897	10.8545	10.2544	10.1954	10.1655	10.1718	9.81938	9.85565	11.284	11.1526	10.7973	10.9326	11.0792	11.0997
PH_hs_0031049	ADCY9	10.8861	11.0262	11.1134	10.3202	10.3493	10.4257	10.9355	11.0067	11.099	11.1614	11.2524	11.2243	10.8254	10.7997	10.5656	11.452	11.0011	11.1102	11.7396	11.537	11.392	11.4027	11.0597	11.4694
PH_hs_0010830	ADD1	13.206	13.7852	13.5485	13.2331	13.0263	13.1242	13.0249	13.0817	12.8716	13.1409	13.0055	13.1662	13.1099	13.5464	13.5596	13.9638	14.0277	13.5904	13.5516	13.3523	13.3043	13.203	12.9561	13.781
PH_hs_0045674	ADD2	6.63662	6.17991	6.8009	6.45121	6.62205	6.2384	6.45121	7.52748	6.8009	6.59246	6.41785	6.43463	6.85175	6.91289	6.33092	5.76818	7.5812	6.96	7.43045	6.3837	7.73132	7.42206	6.49985	7.80413
PH_hs_0016139	ADD3	8.90539	9.16867	9.27961	9.90313	9.79035	9.91364	9.28656	9.2703	9.9491	9.49885	9.81298	9.544	9.61563	9.60825	9.42312	9.47269	9.25385	8.90238	9.31402	8.86882	8.80574	9.26562	9.72707	9.49085
PH_hs_0047778	ADD3	12.5002	13.0373	13.1327	12.9182	12.7839	12.8674	12.8415	12.518	12.7233	12.7265	12.5984	12.8806	13.1495	13.2395	13.4043	13.7745	13.6671	13.4182	12.8491	12.5347	12.4942	13.034	12.8036	12.9443
PH_hs_0043629	ADH1B	10.2509	10.5358	10.4984	10.183	10.1248	10.2998	7.68299	7.69	7.86728	8.49785	8.58308	8.58308	10.2003	10.3415	10.4205	10.2354	10.0007	9.8895	6.5157	5.79442	6.01123	8.13699	8.03067	8.05799
PH_hs_0030887	ADH1B|ADH1C|ADH1A	8.16742	8.83763	8.78953	8.77314	8.35094	8.66711	6.46761	6.59246	6.66534	6.73471	6.8009	6.96	8.74315	8.4818	8.50184	8.22159	8.23122	8.00843	5.22882	5.62936	5.98868	6.13955	6.8009	6.3837
PH_hs_0032895	ADH1B|ADH1C|ADH1A	7.54303	7.66178	7.60363	7.52748	7.29921	7.47978	5.98868	6.19967	5.89482	6.43463	6.66534	6.09803	7.66888	7.47978	7.51964	7.43045	7.38802	7.32643	5.71425	4.83289	5.53916	6.33092	6.19967	5.89482
PH_hs_0042857	ADH5	11.2983	11.7897	11.4971	11.9913	11.7115	12.1269	11.3979	11.5056	11.4365	11.3052	11.0818	11.2494	12.0121	12.2257	12.124	11.8504	11.6526	11.3267	11.4805	11.3904	11.1608	11.6436	11.511	11.9821
PH_hs_0026551	ADI1	10.1991	10.6817	10.6416	10.5474	10.3337	10.5798	10.279	10.2366	10.3066	10.2088	10.1079	10.2533	10.8684	10.8769	10.9841	11.654	11.3807	11.1759	10.7826	10.8891	10.3939	10.4003	10.1144	10.1066
PH_hs_0043145	ADI1	10.617	11.2	11.0283	11.3092	11.1167	11.3682	11.0651	10.9596	10.8746	10.883	10.5201	10.8529	11.3205	11.4826	11.4891	11.932	11.7084	11.4102	11.2303	11.1251	10.8094	11.0074	10.8467	11.1621
PH_hs_0000539	ADIPOR1	11.5267	12.3954	12.3192	12.4526	12.4441	12.44	12.4614	12.4198	12.5571	12.2821	11.8425	12.4596	12.5094	12.2725	12.3771	12.6374	12.3552	11.8204	12.6844	11.9825	12.773	12.926	12.7915	12.8563
PH_hs_0016487	ADIPOR2	9.29806	9.98939	9.8321	10.4702	10.2497	10.3756	9.75071	9.66977	9.95347	9.47877	9.32531	9.52454	10.3832	10.0396	10.0532	9.73047	9.53041	9.26327	9.76072	9.62845	9.68387	10.0748	9.84627	10.2755
PH_hs_0023973	ADK	12.3319	13.0278	13.0887	13.2976	13.201	13.2338	11.8303	11.7476	11.8382	11.595	11.1821	11.6513	13.2539	13.0482	13.2545	13.5588	13.4783	13.0356	11.9956	11.596	11.6526	11.8973	11.932	11.8555
PH_hs_0025829	ADM	12.5322	12.8298	13.0633	12.4188	12.4644	12.5286	12.8824	12.5712	12.8654	12.7225	12.7851	12.7769	12.7407	12.583	12.7327	13.4363	13.1766	13.1347	13.4882	13.3502	12.8783	13.3004	13.0935	13.4684
PH_hs_0026240	ADM2	6.09803	6.03342	5.40939	5.22882	5.53916	5.56986	7.79766	7.92778	8.01959	8.04712	7.9571	8.18239	5.02237	5.62936	5.50779	5.06609	5.65821	5.74147	8.38586	8.35094	8.45327	7.90989	7.80413	8.24555
PH_hs_0048287	ADM2	8.11634	8.33762	8.51767	8.29692	7.12412	7.49586	9.28887	9.42941	9.6101	9.23242	9.42522	9.53819	8.82496	8.05257	7.91588	7.47978	8.10066	6.90087	9.75405	10.0895	9.89558	9.80494	9.6248	9.47877
PH_hs_0005572	ADO	8.41574	8.96723	9.13314	8.89633	9.04029	9.09672	9.51076	9.45635	9.7936	9.58026	9.56891	9.55746	9.33874	9.49685	9.30492	8.98442	8.46964	8.67772	9.89709	9.90463	9.4168	9.77726	9.51274	9.88035
PH_hs_0022955	ADORA2A	6.86419	6.82655	6.60733	5.98868	6.25739	6.40088	6.03342	6.07682	5.89482	6.09803	6.31288	6.17991	6.66534	6.66534	6.59246	6.8009	6.49985	6.59246	6.21917	3.9542	6.21917	5.96578	5.65821	5.02237
PH_hs_0028884	ADORA2B	6.96	7.10329	7.29002	6.59246	6.65105	6.86419	6.7211	6.41785	7.13443	6.92481	7.19476	6.94837	7.224	7.21432	7.26209	7.3966	6.97154	7.16491	6.48382	6.2384	5.87036	6.87652	6.99435	6.57743
PH_hs_0005578	ADPRH	5.82018	5.40939	5.84549	5.33985	5.79442	6.03342	6.07682	6.03342	5.76818	6.41785	6.69349	6.82655	5.56986	5.53916	5.62936	6.05528	4.83289	5.50779	5.84549	5.53916	5.71425	5.74147	5.6865	5.33985
PH_hs_0047669	ADPRH	7.57365	7.93369	8.02514	8.16239	8.28309	8.19229	8.33762	8.21675	8.43671	7.99718	8.21189	8.26913	8.26444	8.00282	8.13186	7.80413	7.44708	7.62571	8.81858	8.62388	8.21189	8.65642	8.47776	8.86264
PH_hs_0005460	ADPRHL1	6.85175	6.2384	6.74819	6.5157	6.7211	6.57743	6.70736	6.93664	6.7879	6.43463	6.07682	6.21917	6.34873	6.76155	6.73471	6.65105	7.23362	7.0607	7.3443	8.02514	7.68299	7.18488	6.56224	7.69
PH_hs_0001619	ADPRHL2	9.99223	10.9495	10.5579	10.6115	10.1542	10.5063	10.1338	9.98513	9.9993	9.95928	9.68212	9.95347	10.5406	10.2662	10.7121	10.5445	10.8142	10.2113	10.3009	9.82416	10.2402	10.03	9.99223	10.168
PH_hs_0048118	ADRA1B	7.3966	7.33539	7.59619	7.71768	7.3966	6.90087	7.62571	7.74483	7.47168	7.44708	6.77479	7.19476	7.65464	7.3443	7.41363	7.61839	7.84235	7.94544	6.76155	8.21675	8.47371	7.74483	7.71081	8.20701
PH_hs_0013209	ADRA2A	5.59991	4.97728	5.10852	5.02237	4.78136	5.59991	7.93958	7.98014	7.99152	8.03617	8.00843	7.89178	4.78136	4.93074	5.22882	4.2854	4.49185	4.97728	8.26444	8.23122	8.09011	8.74315	8.74651	8.71253
PH_hs_0027798	ADRA2C	6.13955	5.98868	6.03342	5.6865	6.03342	5.89482	6.74819	6.65105	6.86419	6.70736	6.60733	6.81378	5.96578	6.01123	6.15987	6.07682	5.76818	6.48382	7.54303	7.67596	7.36194	7.04985	7.04985	7.3443
PH_hs_0048243	ADRBK2	6.34873	6.74819	6.62205	6.49985	6.93664	6.67948	6.09803	5.82018	5.6865	6.13955	6.19967	6.21917	6.34873	6.31288	6.59246	6.49985	6.36632	6.49985	5.62936	4.20945	3.9542	5.84549	6.03342	5.30378
PH_hs_0005036	ADRM1	11.7438	12.5581	12.5195	11.976	11.7642	11.958	12.1384	12.0706	11.9935	11.8597	11.3899	12.1275	12.2766	12.2976	12.2919	12.7641	12.5039	11.8954	12.5017	12.4987	12.4039	12.2409	11.9724	12.4122
PH_hs_0005030	ADSS	10.7801	11.2417	11.3764	11.2938	11.4038	11.3606	11.2225	11.2949	11.3589	11.157	11.2213	11.2583	11.8984	11.8461	11.7865	11.3742	10.9451	11.2012	11.5486	11.3562	10.9683	11.8733	11.5006	12.0229
PH_hs_0033445	AEBP1	12.8557	13.0819	13.2349	12.3607	12.3036	12.3167	12.4274	12.2513	12.7363	12.3997	12.4503	12.3908	12.7619	12.6079	12.6657	13.4073	13.0017	13.0333	13.0609	13.1119	12.4138	12.803	12.4761	12.7573
PH_hs_0043402	AEN	10.03	10.6271	10.7719	10.0396	9.97082	10.0286	10.3247	10.2986	10.6852	10.2342	10.461	10.3247	10.6425	10.432	10.463	10.8997	10.5882	10.6497	11.1846	11.0199	10.7883	10.6799	10.6307	10.6416
PH_hs_0040772	AF235103.1	6.90087	6.25739	6.13955	6.3837	6.57743	6.57743	6.41785	7.01681	6.88874	6.60733	6.69349	6.13955	6.7879	6.7211	6.65105	6.8009	7.43045	7.31741	7.40514	6.69349	7.73132	6.98299	6.54689	7.15482
PH_hs_0031553	AFAP1	7.61102	7.99718	8.17742	7.73132	7.69	7.66888	8.64205	8.60918	8.79928	8.60548	8.61655	8.75989	7.8857	7.66888	7.82337	8.23601	7.80413	7.84862	9.32755	9.28425	9.04849	9.09408	9.0728	9.04029
PH_hs_0027213	AFF1	9.4625	10.2592	9.90764	10.5817	10.239	10.5023	10.0091	10.0881	9.99506	10.1917	9.72195	10.0492	10.2544	10.4873	10.3701	9.76736	9.81458	9.31175	9.87421	9.66977	9.83052	10.2848	10.2639	10.7964
PH_hs_0045729	AFF2	5.82018	5.87036	5.22882	5.56986	5.79442	6.05528	6.57743	6.85175	6.31288	7.11374	6.65105	7.02791	5.33985	5.94251	5.6865	5.84549	6.19967	6.5157	6.48382	6.81378	6.54689	7.10329	6.73471	7.29921
PH_hs_0049129	AFF3	5.6865	5.79442	5.40939	5.6865	6.07682	5.98868	8.58308	8.50184	8.74987	8.89936	8.93517	8.97585	5.26679	5.10852	5.22882	5.6865	4.49185	5.56986	8.783	8.61287	8.44087	9.40408	9.27961	9.24436
PH_hs_0048468	AFF4	10.2342	10.5425	10.5911	11.4276	11.2231	11.4612	11.0825	11.0276	11.6867	10.7809	11.0241	10.937	10.9509	10.9654	10.8545	10.3581	10.1427	9.97656	11.1488	10.7956	10.7147	11.1003	11.425	11.2641
PH_hs_0025528	AFG3L2	4.35755	10.3021	10.0841	9.7657	9.52845	4.12928	9.63934	9.61379	9.79523	9.93148	9.6591	9.72195	2.90689	10.1731	2.32193	10.2234	10.1655	9.80494	10.3701	10.2246	10.1892	2.32193	9.82257	10.2894
PH_hs_0022795	AFM	6.63662	6.53138	6.90087	6.57743	6.46761	5.84549	6.53138	6.48382	6.48382	6.8009	6.13955	6.76155	6.59246	6.2384	6.29462	5.94251	6.25739	6.73471	4.55459	6.90087	6.93664	6.36632	6.57743	5.94251
PH_hs_0020132	AFMID	8.42417	9.12283	9.10198	8.74651	8.71253	8.66356	8.19722	8.12153	8.17742	7.99718	7.68299	8.07414	9.18364	8.92333	9.0182	9.23721	9.15861	8.46964	8.23122	7.61839	8.34651	8.32867	8.34207	8.34651
PH_hs_0044834	AG2	6.09803	6.27612	5.84549	5.79442	5.82018	6.03342	7.71081	7.64746	7.80413	7.72451	7.87344	7.92184	5.74147	5.84549	5.94251	6.45121	6.19967	6.11894	8.25503	7.73132	8.18239	7.66178	8.15228	7.58871
PH_hs_0034613	AGAP11|LOC399753|AGAP8|AGAP4|AGAP5|AGAP10|AGAP7|AGAP6|AGAP9	6.19967	6.77479	6.82655	6.13955	6.25739	6.46761	6.53138	6.15987	6.27612	6.97154	6.87652	7.15482	6.19967	6.03342	6.17991	7.29002	6.59246	6.43463	6.41785	3.39232	6.70736	6.59246	6.57743	6.01123
PH_hs_0045082	AGAP3	11.1456	11.1577	11.277	10.7578	10.7669	10.7981	10.7	10.6887	10.8922	10.4184	10.7611	10.679	11.1399	11.0845	11.2327	11.81	11.5625	11.6355	11.5282	11.5762	11.1513	10.8325	10.6253	10.8967
PH_hs_0046244	AGBL1	7.15482	6.53138	7.11374	7.01681	7.09276	6.48382	7.11374	7.24317	7.27146	6.90087	6.11894	6.40088	6.91289	7.26209	7.11374	7.09276	7.61102	7.79766	5.18982	8.33762	8.10591	7.37938	6.81378	7.92184
PH_hs_0023716	AGBL5	8.02514	8.25974	8.54882	7.67596	7.64024	7.82972	7.90388	7.53528	7.69697	7.58871	7.83605	7.92184	7.89785	7.81698	7.87958	8.68825	8.39874	8.56796	8.50581	8.61287	7.96867	8.29692	7.82972	8.07948
PH_hs_0045374	AGER	8.03617	8.25503	8.50581	8.39874	8.37721	8.32867	7.79766	7.65464	7.83605	7.85487	8.04712	8.08481	8.74987	8.64566	8.65284	8.01959	7.92184	7.77808	7.79766	7.91588	7.73809	8.07948	7.91588	8.34651
PH_hs_0014722	AGGF1	9.21553	9.84156	9.89558	10.2986	10.1818	10.5788	9.8895	9.87114	10.0587	9.69957	9.59339	9.81298	10.5309	10.3918	10.4455	10.1904	9.86031	9.79035	9.9737	10.0735	9.65732	10.2186	10.0286	10.318
PH_hs_0049092	AGGF1	7.18488	7.73132	7.75822	8.33762	8.03067	8.35535	7.66888	7.33539	7.99152	7.3966	7.61839	7.42206	7.92184	7.79766	7.91588	7.32643	7.04985	6.99435	7.33539	6.46761	6.7211	7.42206	7.79766	7.48784
PH_hs_0000112	AGL	7.42206	7.7039	7.89178	7.77149	7.7039	7.86728	7.53528	7.40514	7.89178	8.03067	8.16742	8.03067	8.23122	8.22641	8.19229	7.29921	6.91289	7.07146	7.61839	7.26209	7.03892	7.93958	8.05257	7.75154
PH_hs_0030490	AGMAT	8.37721	8.26444	8.50581	7.99718	8.09011	8.09011	8.38154	8.68825	8.50581	7.71768	8.07414	8.00282	8.0954	8.51373	8.45738	8.29692	8.81218	8.43671	9.00703	8.83131	9.16867	7.89178	7.98014	8.35975
PH_hs_0012150	AGPAT2	9.34541	9.58402	9.7936	9.68212	9.59898	9.6248	9.7657	9.82416	9.98371	9.89102	9.73217	9.98797	10.2378	10.1567	10.0203	10.7719	10.3214	10.3614	10.3939	10.5522	10.3603	10.2294	9.84471	10.5309
PH_hs_0044576	AGPAT2	8.91737	9.47066	9.5632	9.33204	9.14593	9.47877	9.61195	9.6101	9.82575	9.70995	9.69087	9.86651	10.0244	9.91513	9.87267	10.3799	10.1843	9.9491	10.4742	10.1978	10.3032	9.90914	9.82416	9.92555
PH_hs_0025912	AGPAT3	6.46761	6.54689	6.31288	5.84549	6.15987	6.27612	6.74819	6.93664	6.62205	6.74819	6.45121	6.65105	6.36632	6.65105	6.5157	6.81378	6.85175	6.93664	7.33539	7.93958	7.19476	6.93664	6.48382	6.74819
PH_hs_0035560	AGPAT4	9.11504	9.37613	9.63027	8.93517	8.79928	8.91737	8.90539	8.83763	9.25621	8.9263	9.27263	9.04849	9.24436	9.16113	9.12024	10.0382	9.54206	9.71682	9.59898	9.55171	8.97871	9.4543	9.12541	9.30492
PH_hs_0023436	AGPAT5	7.20457	7.37069	7.32643	7.32643	7.224	7.38802	7.16491	6.94837	7.54303	7.00562	7.01681	7.16491	7.24317	7.48784	7.53528	6.7211	6.3837	6.31288	7.28077	6.93664	6.57743	6.59246	7.12412	6.93664
PH_hs_0047233	AGPAT5	7.42206	7.37069	7.19476	7.08215	7.29921	7.32643	7.08215	6.93664	7.18488	7.13443	7.19476	7.18488	7.32643	7.45533	7.33539	6.74819	6.15987	6.45121	6.7879	6.33092	6.2384	6.92481	7.11374	6.94837
PH_hs_0002250	AGPAT6	9.62297	9.68912	9.76736	9.23721	9.22038	9.36523	8.4818	8.49386	8.49785	8.70563	8.72962	8.67066	9.54013	9.42101	9.55555	10.1567	9.978	10.0369	9.05121	8.85019	8.72622	8.76321	8.48985	8.77643
PH_hs_0017238	AGPAT6	10.8005	10.8427	10.9989	10.1118	10.1118	10.1843	10.7198	10.5309	10.4773	10.4773	10.5435	10.6325	10.7427	10.6407	10.6764	11.3429	11.1328	11.1322	11.5658	11.6459	11.0296	10.7711	10.5211	10.7017
PH_hs_0048859	AGPS	8.56415	8.53722	8.72622	9.10722	8.97298	9.19599	8.5216	8.50978	8.69523	8.40727	8.67419	8.54882	9.2009	9.03755	8.80896	8.38154	8.19722	7.99152	8.50978	8.33762	8.36851	9.0728	8.82814	8.84078
PH_hs_0005614	AGR3	7.77808	7.224	7.24317	7.55842	7.56605	7.15482	7.37069	7.9571	7.32643	5.91886	6.94837	6.53138	7.31741	7.60363	7.81057	7.25267	8.80896	8.35535	7.95128	8.66	8.83763	6.45121	7.04985	8.07414
PH_hs_0005805	AGRP	8.56033	8.28771	8.71596	8.60918	8.48583	8.18735	8.57554	8.72622	8.87498	8.40301	7.76487	8.19722	8.63481	8.66711	8.57554	8.50184	8.95855	9.02375	8.75656	9.57648	9.65374	8.81218	8.86882	9.12024
PH_hs_0029031	AGTR1	6.07682	6.41785	6.15987	6.56224	6.53138	6.56224	6.62205	6.56224	6.59246	6.91289	6.8392	6.73471	6.34873	6.09803	6.21917	6.34873	5.82018	5.96578	6.11894	4.88264	5.82018	6.70736	6.91289	6.57743
PH_hs_0001230	AGTRAP	10.6353	11.2309	11.1134	10.7292	10.5013	10.5826	11.2207	11.1963	11.3334	11.3942	11.057	11.3883	10.8982	10.9791	10.9647	11.5228	11.4054	11.1777	11.4001	11.6722	11.6571	11.5572	11.3401	11.9161
PH_hs_0013204	AGXT2L2	10.3044	10.5172	10.4924	10.1402	10.158	10.2064	10.7198	10.6407	11.0583	10.9073	11.1988	11.042	10.3734	10.3658	10.3745	10.7317	10.4873	10.6087	11.1821	10.8944	10.8975	10.9043	10.9421	10.9487
PH_hs_0000454	AHCYL1	11.0116	10.9769	11.211	11.4186	11.4699	11.4931	11.7568	11.5739	11.9526	11.6504	11.8374	11.6968	11.5341	11.5394	11.4941	11.6282	11.2571	11.4086	12.2925	12.1566	11.6704	12.4303	12.0012	12.4652
PH_hs_0049061	AHCYL1	10.5675	11.2375	10.9407	11.6113	11.3115	11.6499	11.5051	11.5601	11.7205	11.2677	11.0081	11.2735	11.3845	11.5701	11.5913	10.9326	10.8301	10.4691	11.3883	11.4432	11.2315	12.243	12.0527	12.3036
PH_hs_0024816	AHCYL2	7.42206	7.81698	7.47978	7.94544	7.60363	8.06878	7.3443	7.64746	7.75822	7.51964	7.01681	7.43045	7.82972	8.0634	7.98584	7.7039	8.11634	8.1267	7.8857	8.34207	8.0634	7.9629	7.75822	8.54496
PH_hs_0032856	AHCYL2	7.17493	7.33539	7.27146	7.75822	7.76487	7.66888	7.02791	7.13443	7.02791	7.02791	7.07146	7.07146	7.26209	7.53528	7.51175	7.27146	7.40514	7.29921	7.54303	6.34873	6.53138	7.41363	7.07146	7.21432
PH_hs_0001061	AHDC1	6.94837	7.27146	7.3966	6.53138	6.70736	6.7211	6.53138	5.30378	6.49985	6.56224	6.7879	6.45121	6.97154	6.67948	6.81378	7.29002	7.01681	7.15482	6.8009	6.48382	6.33092	6.57743	6.60733	6.43463
PH_hs_0014102	AHI1	8.36413	8.55267	8.70908	9.30264	9.29806	9.25857	8.68124	8.56796	8.79279	8.54496	8.58684	8.63481	8.97585	9.05664	8.9901	8.50184	8.04712	7.94544	8.38586	8.04166	7.98584	9.03755	8.79604	9.04849
PH_hs_0024298	AHNAK	9.52845	9.78709	10.0369	9.55363	9.57459	9.6961	9.8986	9.74062	10.2015	9.80009	10.1066	9.97226	9.44191	9.27263	9.38262	10.2685	10.0119	9.9993	10.4035	10.258	9.77396	10.3066	10.2222	10.3918
PH_hs_0048590	AHNAK	13.6055	13.9395	13.902	14.5382	14.3237	14.5549	14.0264	14.0347	14.0954	13.6346	13.3683	13.6245	14.3287	14.4279	14.4879	14.0837	13.9298	13.5752	13.9724	13.9488	13.4814	14.4147	14.2433	14.3958
PH_hs_0047422	AHR	8.44915	8.76984	8.783	9.54206	9.31175	9.55555	8.97011	8.93221	9.63572	8.99859	9.23002	9.19106	9.06474	9.28887	9.20335	8.90839	8.68124	8.43254	9.22038	8.81538	8.74315	9.0728	9.55363	9.10722
PH_hs_0047705	AHRR	9.38046	10.1529	9.92258	9.75739	9.71682	9.90162	9.51471	9.47675	9.70822	9.59339	9.53819	9.72537	9.63753	9.57837	9.54593	10.6289	10.4732	10.4278	9.99647	9.41257	9.55746	9.19845	9.48884	9.35865
PH_hs_0035691	AHSA1	11.263	11.7738	11.8172	11.2782	11.0624	11.1709	11.1302	11.1186	11.2458	11.0937	11.0624	11.1463	11.9757	11.7269	11.824	12.278	12.0853	11.932	11.7425	11.5814	11.3622	11.366	11.511	11.2423
PH_hs_0043173	AHSA2	5.76818	6.19967	6.2384	7.11374	6.86419	7.01681	6.54689	6.31288	6.33092	7.00562	6.7879	7.18488	6.11894	5.89482	6.31288	6.3837	5.87036	5.82018	4.93074	4.35755	5.26679	6.36632	6.5157	6.49985
PH_hs_0048316	AHSA2	6.01123	5.96578	6.17991	6.88874	6.86419	6.97154	6.59246	6.48382	6.49985	6.70736	6.87652	6.92481	6.17991	6.17991	6.07682	6.56224	5.87036	6.01123	5.22882	5.37504	5.18982	6.94837	6.48382	6.74819
PH_hs_0014143	AHSP	7.67596	7.633	8.00843	7.64746	7.68299	7.68299	7.81057	7.96867	7.76487	7.64746	7.53528	7.46352	8.10591	7.96867	7.95128	8.22641	8.66356	8.45738	8.71253	7.90989	8.54496	8.27845	7.99152	8.45738
PH_hs_0004407	AIF1	8.87191	8.58684	9.05934	8.91139	8.75656	8.02514	8.49386	8.94105	8.61655	8.3015	6.76155	8.21189	8.92035	9.02652	8.74987	8.37287	9.44605	9.69784	7.45533	9.89709	9.87114	8.56796	8.71596	9.39124
PH_hs_0006413	AIFM2	7.87344	8.59805	8.14211	8.29692	7.87344	8.27845	9.01262	8.9901	8.91439	9.25621	8.97011	9.19106	8.19229	8.44087	8.67066	8.49785	8.32418	7.93958	9.12283	9.03755	9.11504	9.62845	9.34762	9.87575
PH_hs_0009891	AIFM3	6.13955	5.65821	5.6865	4.78136	5.44294	5.40939	4.93074	4.93074	4.12928	5.74147	5.44294	5.26679	2.32193	4.2854	4.78136	5.30378	3.75489	3.64386	6.57743	6.96	6.87652	4.61471	4.72792	3.85798
PH_hs_0043616	AIFM3	5.53916	5.62936	5.59991	5.96578	6.31288	6.17991	6.17991	6.25739	5.65821	5.98868	6.07682	5.71425	5.79442	6.25739	6.25739	6.33092	7.10329	6.98299	6.70736	5.26679	6.81378	6.2384	5.6865	6.53138
PH_hs_0043347	AIG1	8.74651	8.83447	8.95855	9.34319	9.37395	9.50283	8.74651	8.62753	9.46455	8.80574	9.04849	8.81218	9.23721	9.18859	9.08879	8.91139	8.44915	8.67066	8.73978	8.47776	8.11114	9.12799	9.31175	9.16616
PH_hs_0025156	AIM1	10.1643	10.6878	10.5798	10.4067	10.2755	10.4142	9.1046	9.17368	9.44398	9.29577	9.09408	9.30264	10.5053	10.3537	10.4702	10.1706	10.0231	9.78709	9.11504	8.49386	8.71596	9.25385	9.33651	9.26327
PH_hs_0005844	AIM2	7.50383	7.69	7.58871	8.17742	8.30606	8.27845	5.98868	6.29462	5.94251	5.96578	6.31288	6.19967	7.98584	7.79116	7.82337	7.75154	7.42206	7.3966	5.89482	5.94251	5.79442	5.33985	6.01123	5.06609
PH_hs_0029080	AIMP1	9.26796	10.227	9.83684	10.6658	10.2814	10.5599	10.4722	10.3886	10.3875	9.84314	9.70477	9.94178	10.2125	10.117	10.2064	9.71339	9.94764	9.22038	10.1555	9.80816	10.0708	10.0775	10.3647	10.3236
PH_hs_0043286	AIMP2	12.8203	12.9042	12.9666	12.3358	12.3752	12.3569	13.156	13.1143	13.5002	13.1172	13.3735	13.2164	12.831	12.8207	12.7892	13.0741	12.7055	12.8635	13.8434	13.6386	13.341	13.4096	13.3435	13.3888
PH_hs_0024902	AIP	10.8876	11.3063	11.4349	11.0631	10.9905	10.9996	10.4507	10.5221	10.8053	10.6022	10.5579	10.6524	11.3644	11.4075	11.344	12.1378	11.6687	11.6341	10.8861	10.7867	10.4569	10.7078	10.462	10.6142
PH_hs_0035930	AIP	11.3904	11.8076	11.9093	11.4638	11.3462	11.4265	11.0951	11.0248	11.061	11.25	11.1399	11.3407	11.6815	11.6722	11.6089	12.3708	12.0274	11.9135	11.6968	11.329	11.3183	11.2636	11.0711	11.2747
PH_hs_0007610	AIRE	7.49586	7.40514	7.633	7.43879	6.92481	6.87652	7.71081	7.77808	7.83605	7.44708	7.0607	7.13443	7.69	7.633	7.3966	7.13443	8.01959	6.85175	8.01959	8.53333	8.66711	7.61839	7.5812	6.8392
PH_hs_0002281	AJAP1	7.47168	7.81698	7.59619	7.54303	7.71081	7.59619	7.18488	7.46352	7.16491	7.30834	6.7211	7.13443	7.82972	8.03067	7.9571	7.69697	7.23362	7.48784	7.73132	7.43879	7.66888	7.13443	6.70736	7.20457
PH_hs_0031328	AK1	8.99577	9.31402	9.10198	8.50978	8.39017	8.59059	8.65284	8.9263	8.69523	8.80252	8.2503	8.58684	8.78953	8.94983	8.85953	9.29806	9.27263	9.03755	9.5727	9.51865	9.39124	9.07012	8.77643	9.3208
PH_hs_0003160	AK3	10.1013	11.0046	10.7461	10.9705	10.7009	10.9833	10.4883	10.4944	10.5152	10.3896	9.79847	10.4993	11.2417	11.0678	11.0812	10.9304	11.1677	10.279	10.1706	10.2779	10.4331	10.7645	10.9414	11.0074
PH_hs_0001634	AK5	7.52748	8.06878	7.75822	8.06878	7.77149	8.00282	6.49985	6.29462	6.5157	6.45121	6.59246	6.49985	7.76487	7.87344	8.12153	7.80413	8.01402	7.49586	6.97154	6.7879	6.5157	5.87036	6.34873	6.17991
PH_hs_0004553	AKAP1	7.69697	8.3015	8.39446	8.57554	8.51373	8.66356	7.65464	7.69	8.13699	7.74483	7.9571	7.86109	8.07414	8.20701	8.20212	7.81057	7.5812	7.42206	8.1267	7.55842	7.68299	7.43879	8.06878	7.41363
PH_hs_0025000	AKAP11	8.50184	8.87805	8.90839	8.89936	8.70217	8.79604	8.39017	8.40301	8.67419	8.56033	8.87805	8.65642	9.66977	9.3298	9.21796	8.43254	7.87958	8.03617	8.56033	8.16239	8.33316	8.86573	8.81858	8.88111
PH_hs_0022958	AKAP12	7.53528	7.51175	7.61839	7.77149	7.75822	7.90388	7.38802	7.15482	7.30834	7.16491	7.35315	7.20457	7.93958	7.71081	7.9571	7.35315	7.04985	7.224	6.8392	4.72792	6.31288	7.03892	6.97154	6.53138
PH_hs_0048496	AKAP12	7.77149	8.40301	8.0954	8.70563	8.46148	8.78627	7.55842	7.40514	7.82972	7.49586	7.55842	7.65464	8.42836	8.66711	8.61655	8.1472	8.07414	7.82337	7.0607	6.88874	6.82655	7.37069	7.61839	7.26209
PH_hs_0023930	AKAP13	10.2485	10.9326	10.8537	10.3202	10.1389	10.3821	10.3745	10.2556	10.2709	10.6407	10.3032	10.6344	10.6658	10.6957	10.6179	11.51	11.1877	10.883	10.8723	10.7653	10.7292	10.7436	10.5201	10.8638
PH_hs_0031425	AKAP8L	8.75322	9.05393	9.24674	8.87805	8.87498	8.99294	9.13057	9.08348	9.41891	9.36741	9.24436	9.3696	9.34541	9.22521	9.19106	10.1517	9.69087	9.7789	9.82734	9.62662	9.3696	9.30492	9.08348	9.4168
PH_hs_0002092	AKIRIN1	9.25857	10.0614	10.0203	9.37395	9.33427	9.38262	9.82734	9.82098	10.5864	9.86651	9.94031	9.91812	9.71339	9.97513	9.88798	10.144	9.83684	9.88798	10.6613	10.6524	10.1222	10.0748	10.1183	10.2697
PH_hs_0040751	AKNA	6.07682	5.50779	5.59991	5.84549	5.96578	5.96578	6.05528	6.17991	6.09803	5.98868	5.59991	5.40939	5.74147	5.96578	5.89482	6.21917	6.27612	6.70736	6.53138	7.0607	6.49985	6.21917	5.94251	6.7211
PH_hs_0024208	AKR1A1	10.7043	11.365	11.4107	11.3899	11.099	11.2315	10.807	10.7172	10.9905	10.7528	10.5656	10.7224	11.479	11.4458	11.4535	11.6832	11.4866	11.1908	11.1677	10.7461	10.9516	10.8715	10.7989	10.9465
PH_hs_0028988	AKR1C3	13.8089	13.9285	13.9503	14.149	14.171	14.1693	13.134	13.1179	13.2976	13.3675	13.5409	13.4541	14.4169	14.3406	14.3823	14.6416	14.3751	14.3789	13.3815	13.1316	12.9083	13.5516	13.2977	13.573
PH_hs_0035466	AKR1C3|AKR1C1	14.4661	14.4949	14.6014	14.8134	14.8572	14.8734	13.6009	13.4878	13.6156	13.773	13.9811	13.8986	15.1883	15.0328	15.0592	15.4782	15.0946	15.1603	14.0463	13.8409	13.539	13.9831	13.6883	13.9293
PH_hs_0029660	AKR1C3|AKR1C4|AKR1C2|AKR1C1	12.5521	12.7077	12.8652	12.5578	12.9171	13.1752	11.8148	11.7492	11.8019	11.7383	11.6436	11.8496	13.4618	13.2925	13.4296	13.8272	13.6731	13.4267	12.2011	12.3022	11.8228	12.2707	11.9624	12.2181
PH_hs_0043214	AKR1C4	8.03067	8.15228	7.95128	8.20701	8.39017	8.04166	8.31515	8.47776	8.15228	7.73809	7.81698	7.84235	8.47776	8.34651	8.5411	8.45327	9.02929	8.63844	8.98157	8.6987	9.39339	7.48784	8.26444	9.22521
PH_hs_0026883	AKR7A2	13.5781	13.7606	13.8379	13.3195	13.3755	13.2901	12.7333	12.6802	12.8111	12.6701	12.7953	12.6884	13.8237	13.5019	13.6072	14.3447	13.9128	14.0697	13.4551	13.2756	12.9286	13.1364	12.6365	13.0183
PH_hs_0030939	AKR7A3|AFARP1|AKR7L|AKR7A2	8.21189	8.53722	8.73978	8.20212	8.12153	8.07948	7.35315	7.36194	7.633	7.43045	7.62571	7.51964	8.41996	8.30606	8.26444	9.11244	8.79928	8.70217	7.81698	7.51175	7.45533	7.3443	7.43045	7.44708
PH_hs_0024085	AKT1	9.24674	9.89254	9.97943	9.3208	9.14338	9.37395	9.00703	8.91737	9.27729	8.95274	8.85331	9.16616	9.72366	9.48482	9.55555	10.0519	9.77561	9.47675	9.49085	9.45841	9.20823	9.12283	8.87191	8.98157
PH_hs_0035844	AKT1	10.0327	10.6729	10.6613	10.0505	9.86031	10.0396	10.3168	10.3315	10.4497	10.5713	10.3191	10.5684	10.1706	10.2952	10.3123	10.6434	10.5023	10.3348	11.174	10.8078	11.022	10.2101	10.1013	10.3415
PH_hs_0023196	AKT1S1	10.1478	10.6216	10.4205	10.3723	10.3971	10.3756	10.752	10.8396	10.6595	10.838	10.8285	10.8952	10.3756	10.6878	10.188	11.1532	11.0095	10.8005	11.2624	11.1115	11.0904	10.8738	10.5289	11.1075
PH_hs_0016190	AKT2	7.14466	6.96	7.31741	6.91289	6.36632	6.48382	7.29002	7.49586	7.20457	6.98299	7.00562	6.99435	7.40514	7.13443	7.09276	7.01681	7.47978	6.27612	6.59246	8.05257	7.7039	7.55842	7.33539	6.34873
PH_hs_0048516	AKT2	7.45533	7.74483	7.68299	7.61102	7.54303	7.86109	7.26209	7.15482	7.38802	7.58871	7.65464	7.74483	7.40514	7.61839	7.54303	8.22641	7.9629	7.77808	7.29002	6.98299	6.76155	7.67596	7.7039	7.64746
PH_hs_0023601	AKT3	9.25621	9.39124	9.28887	9.64836	9.5343	9.59898	9.45224	9.4315	9.99081	9.92555	10.2521	10.0231	9.64476	9.64476	9.54206	9.5632	9.05121	9.32531	10.4351	10.0492	9.90914	9.668	9.7065	9.76404
PH_hs_0046684	AL033532.1	8.68475	8.54882	8.66	9.05121	9.09935	9.15102	8.50978	8.32418	8.50978	7.95128	8.33316	8.29232	9.13057	9.18859	9.25621	8.67419	8.31967	8.36413	8.7364	8.39874	8.11114	8.77314	8.59805	8.76653
PH_hs_0047150	AL079342.2	7.14466	6.97154	7.50383	6.94837	6.92481	6.49985	6.67948	7.29002	6.74819	7.13443	6.96	7.0607	7.33539	7.3966	6.85175	6.66534	7.82972	6.82655	7.47168	8.14211	7.84862	7.23362	6.96	7.35315
PH_hs_0046913	AL121896.1	8.61287	8.38154	8.783	8.56415	8.43671	8.04166	8.32867	8.89936	8.67772	8.5216	7.29921	7.98584	8.81218	8.86882	8.87805	9.01262	9.42731	9.73725	9.26796	9.95783	9.89254	8.94691	8.40301	9.38262
PH_hs_0046992	AL136115.1	8.11114	7.77808	8.37721	7.95128	7.71768	7.27146	7.42206	8.08481	7.9571	8.1472	6.86419	7.67596	8.20701	8.07414	7.95128	7.80413	8.54882	8.74987	8.60548	8.91439	8.88722	8.2738	8.09011	8.42836
PH_hs_0047138	AL161915.1	6.45121	7.29002	7.30834	6.19967	6.63662	6.63662	5.76818	4.97728	5.18982	5.65821	5.50779	5.53916	5.98868	5.98868	6.11894	6.77479	6.34873	6.19967	2.32193	3.24793	3.64386	5.02237	5.30378	4.20945
PH_hs_0046869	AL353588.2	8.64205	8.88417	9.36741	8.94398	7.66178	7.90388	8.39874	8.90238	8.55267	8.55267	8.63481	9.48884	9.47472	9.2703	8.38586	8.16742	9.36304	7.93369	9.06205	9.76404	9.66445	8.37287	8.88111	8.5411
PH_hs_0036154	AL353997.2	8.81858	9.07815	9.44398	9.40195	9.35645	8.93221	8.84392	9.2131	8.9263	8.87498	7.29921	8.783	9.58402	9.16616	9.07012	9.02652	9.31628	9.49685	9.20579	9.87114	9.70131	9.11244	9.27961	9.41045
PH_hs_0039870	AL353997.2	8.17742	8.29692	8.5216	8.87805	8.84078	8.68825	8.32867	8.67066	8.44501	7.77149	7.99152	8.18735	8.82177	8.85019	8.50581	8.25974	8.9263	8.19229	8.83447	9.16365	9.07548	7.42206	8.50581	8.88111
PH_hs_0035047	AL356123.2	6.56224	6.33092	6.60733	6.46761	6.46761	6.59246	6.3837	6.46761	6.3837	6.66534	6.09803	6.41785	6.53138	6.45121	6.48382	5.94251	6.25739	6.46761	6.82655	7.32643	7.0607	7.09276	6.81378	6.93664
PH_hs_0047158	AL365190.1	6.01123	6.11894	6.82655	6.15987	5.40939	5.53916	6.46761	6.57743	6.31288	6.40088	6.63662	6.3837	6.34873	5.87036	5.6865	4.93074	5.98868	5.47573	3.64386	6.67948	6.90087	5.74147	6.29462	2.32193
PH_hs_0046701	AL591025.1	5.98868	5.96578	6.34873	6.03342	5.91886	4.97728	5.6865	6.73471	5.96578	6.45121	6.11894	6.25739	6.36632	6.2384	5.47573	4.83289	6.3837	5.50779	6.29462	7.16491	6.8392	6.09803	6.17991	6.03342
PH_hs_0039510	AL591845.1	5.6865	5.26679	5.53916	5.89482	5.37504	5.96578	5.56986	4.78136	4.42626	5.22882	5.47573	5.26679	6.13955	6.60733	6.33092	5.06609	3.24793	5.26679	2.32193	2.70044	3.08746	7.07146	6.97154	7.03892
PH_hs_0040956	ALAD	7.62571	7.83605	7.9571	7.90989	7.9571	7.73132	7.86109	8.18735	7.8857	7.66888	7.90989	7.61102	8.0634	8.19722	7.94544	8.04712	8.59805	8.21189	8.58308	8.38154	8.87191	7.74483	8.12153	8.63481
PH_hs_0044643	ALAD	9.47675	9.63209	9.77561	10.357	10.3146	10.2697	9.37613	9.32531	9.6101	9.15355	9.42312	9.29806	10.3009	9.75572	9.87728	9.87575	9.44605	9.69262	9.55171	9.48281	9.28193	9.83999	9.57459	9.62845
PH_hs_0026670	ALAS1	8.1267	8.94691	9.07012	8.40301	8.37287	8.39874	8.21189	8.00843	8.22641	8.02514	7.90989	8.11634	8.79928	8.48985	8.60548	8.94398	8.76321	8.60918	8.79928	8.66711	8.20701	8.19229	8.21189	8.20212
PH_hs_0025784	ALAS2	5.76818	5.76818	5.33985	5.84549	6.19967	5.91886	6.21917	5.02237	5.74147	6.09803	5.87036	5.79442	5.10852	2.32193	6.05528	5.96578	7.15482	6.73471	6.66534	6.62205	2.32193	5.47573	5.71425	6.21917
PH_hs_0001048	ALCAM	6.56224	6.29462	6.67948	6.8009	6.65105	6.74819	6.8392	6.60733	6.88874	7.02791	7.19476	7.0607	6.56224	6.34873	6.57743	5.84549	5.56986	5.50779	7.19476	7.23362	6.63662	6.97154	6.7211	6.8009
PH_hs_0048683	ALCAM	9.66267	10.0175	10.1904	10.3259	10.31	10.4393	10.6569	10.6344	10.948	10.5939	10.88	10.6533	10.3191	10.4236	10.4268	10.2052	10.0437	10.0189	11.2966	11.1049	10.525	11.3261	11.0878	11.2536
PH_hs_0006290	ALDH18A1	9.48482	10.1299	10.1655	10.1144	10.0947	10.1453	10.2814	10.1904	10.5073	10.1668	10.2779	10.327	10.0327	9.92852	9.91812	9.978	9.58778	9.64115	10.9509	10.7377	10.5377	10.4268	10.3592	10.4984
PH_hs_0004409	ALDH1A1	8.07414	8.38154	8.48985	8.99294	8.97585	9.04849	10.411	10.4236	10.8914	10.1555	10.4954	10.3581	8.52552	8.42417	8.35535	8.54882	7.95128	8.34651	10.9495	10.5873	10.5142	10.6389	10.628	10.8053
PH_hs_0025486	ALDH1B1	9.09672	9.65195	9.27496	9.49085	9.29806	9.63934	10.0396	10.1364	10.2342	9.73894	9.29577	9.49685	9.39339	9.58965	9.5727	9.23482	9.0728	8.76984	10.4823	10.4078	10.2101	9.89406	9.88035	10.1157
PH_hs_0023798	ALDH1L2	7.0607	7.13443	7.18488	7.50383	7.41363	7.47168	8.80574	8.68825	8.78953	8.5216	8.75656	8.04166	7.18488	7.08215	7.29002	6.8009	6.25739	6.65105	9.06743	8.82496	8.51767	8.73978	8.39446	8.56415
PH_hs_0046287	ALDH1L2	11.7505	11.9176	11.81	11.9493	11.9475	12.0401	12.6626	12.7098	13.0821	12.6681	12.8801	12.7854	12.0201	11.9205	11.8935	11.5365	11.2079	11.1975	13.1048	12.8344	12.6895	12.9792	13.1574	13.1227
PH_hs_0025801	ALDH3A2	10.0369	10.1026	10.2568	10.4131	10.4984	10.5599	9.63934	9.51865	9.79198	9.82734	10.0735	10.0119	10.0934	10.3647	10.2282	10.6371	10.2282	10.3537	9.84627	9.56129	9.32531	10.1066	9.77066	10.0934
PH_hs_0004918	ALDH3B2	6.99435	6.94837	7.00562	7.21432	7.38802	7.02791	6.92481	7.25267	7.19476	6.65105	7.07146	6.90087	6.56224	7.29921	7.10329	6.97154	7.96867	7.51175	7.48784	6.85175	7.3443	6.8392	6.57743	7.51964
PH_hs_0044608	ALDH4A1	10.4362	10.5003	10.6362	10.1529	10.0519	10.2246	10.327	10.204	10.4548	10.0908	10.3404	10.1978	10.258	10.4762	10.4486	11.2682	10.923	11.0468	11.0053	10.6887	10.5172	10.2088	9.69087	10.0708
PH_hs_0015282	ALDH6A1	7.84862	7.90388	7.92184	8.03617	8.11634	8.1267	7.52748	7.30834	7.61102	7.32643	7.44708	7.37069	8.00843	7.92184	8.02514	8.41151	8.16239	8.19722	7.47168	7.33539	7.15482	7.57365	7.64024	7.32643
PH_hs_0048315	ALDH7A1	7.84862	8.75322	8.24079	9.02375	8.53333	9.02098	8.2738	8.32867	8.46964	8.13699	7.73809	8.19722	8.31515	8.41996	8.50581	8.17243	8.0634	7.66178	8.13186	8.11634	7.92778	8.49386	8.50581	8.96145
PH_hs_0009353	ALDOC	10.4883	11.129	10.7744	10.4974	10.1655	10.2402	9.34319	9.39339	9.50084	9.35425	9.02652	9.30035	10.6398	10.7595	10.7948	10.7611	10.9259	10.4712	9.62662	9.61563	9.49085	9.68387	9.40195	10.163
PH_hs_0040288	ALDOC	8.89936	9.60641	9.35645	9.06743	8.60918	8.9901	7.9629	7.9629	7.96867	8.05257	7.73132	8.07414	9.34541	9.43775	9.55171	9.81778	9.66445	9.23482	7.71081	7.94544	7.76487	8.19229	7.87958	8.1267
PH_hs_0040277	ALG1	9.02929	9.42522	9.68738	8.94691	8.81218	8.90238	9.18115	9.15102	9.42522	9.33427	9.39124	9.40833	9.76901	9.48079	9.43775	10.1376	9.83368	9.86651	10.2556	10.1273	9.81458	9.77726	9.27263	9.57837
PH_hs_0005713	ALG10	6.19967	6.41785	6.15987	6.73471	6.98299	6.76155	6.76155	6.34873	6.63662	6.36632	6.67948	6.69349	6.62205	6.49985	6.73471	6.13955	5.40939	6.09803	6.19967	5.59991	5.96578	6.41785	6.49985	6.46761
PH_hs_0042615	ALG10B	8.00843	7.87344	7.79766	7.87344	7.92778	7.9571	7.89178	8.21675	8.07414	7.24317	7.81698	7.79116	7.73132	7.98584	7.82972	7.55842	8.26913	7.73809	7.71081	8.60918	8.73978	7.19476	7.79116	7.96867
PH_hs_0004474	ALG12	7.92778	7.91588	8.17742	8.22159	8.23122	7.87344	7.96867	8.1472	8.05799	8.23601	7.79116	8.07414	8.13699	8.32867	8.21675	8.72962	8.75989	8.50581	7.82972	8.73978	8.74651	8.38154	8.02514	8.76653
PH_hs_0010083	ALG13	6.21917	6.3837	6.33092	6.90087	6.86419	6.93664	6.70736	6.76155	7.18488	6.77479	7.10329	7.01681	6.54689	6.15987	5.62936	5.59991	4.67243	5.47573	6.15987	5.33985	5.82018	6.88874	7.20457	6.53138
PH_hs_0026538	ALG14	8.30606	8.90539	9.04576	9.35645	9.34096	9.37613	9.31628	9.24674	9.59712	9.11244	9.05393	9.13827	9.3072	9.21553	9.23002	9.07815	8.66	8.79604	9.67154	9.90764	9.35645	9.76736	9.3072	9.81458
PH_hs_0046528	ALG1L	9.25857	9.76736	9.85565	9.35425	9.05664	9.19353	9.53236	9.70822	9.72707	9.58778	9.18364	9.56891	10.0654	9.86031	9.78872	10.2837	10.2674	10.0091	10.3669	10.4025	10.4681	9.98797	9.80009	10.3214
PH_hs_0049045	ALG2	6.11894	6.19967	5.65821	6.29462	6.27612	6.53138	6.60733	6.56224	7.24317	6.62205	7.07146	6.88874	5.76818	6.21917	6.11894	5.89482	5.33985	5.26679	6.43463	5.50779	5.59991	6.5157	6.99435	6.40088
PH_hs_0009235	ALG3	11.0671	11.6863	11.2405	11.3041	10.9133	11.1199	11.2753	11.4551	11.3861	11.4479	11.0509	11.3704	11.2405	11.6911	11.6998	11.571	11.6998	11.3611	12.0086	11.9616	11.887	11.5889	11.2764	12.1974
PH_hs_0024837	ALK	7.35315	7.19476	7.60363	7.44708	7.23362	6.7879	6.59246	7.32643	6.70736	6.98299	6.5157	6.99435	7.41363	7.79766	7.15482	6.76155	8.02514	7.35315	7.28077	8.00843	7.9629	6.45121	6.65105	6.99435
PH_hs_0004152	ALKBH3	8.30606	8.83447	9.25621	8.87498	8.79928	8.83131	9.20579	9.09408	9.39767	8.92926	9.04029	9.2009	8.71939	8.75989	8.82496	9.35645	9.08082	9.09408	9.48079	9.42312	9.06474	9.76736	9.34983	9.77231
PH_hs_0027666	ALKBH6	8.1267	8.3015	8.53722	8.04166	8.04712	8.16239	8.01402	7.83605	8.16239	8.01402	8.18239	8.0954	8.67066	8.39446	8.56415	9.37829	8.90238	8.99577	8.65284	8.60918	8.28771	8.39446	7.99152	8.2738
PH_hs_0045677	ALOX12P2	6.73471	6.96	7.61839	6.77479	5.79442	6.07682	6.7211	6.7879	6.69349	6.87652	6.5157	7.07146	7.21432	6.48382	6.29462	6.31288	6.66534	6.91289	2.32193	7.60363	7.77808	6.63662	6.92481	6.09803
PH_hs_0005601	ALOX5AP	4.61471	4.72792	4.2854	4.72792	5.47573	5.44294	6.34873	6.34873	6.46761	5.98868	6.15987	6.19967	2.90689	4.61471	4.2854	4.97728	3.39232	4.61471	6.25739	6.17991	6.11894	6.34873	6.59246	6.82655
PH_hs_0002926	ALPI	9.77231	10.0231	10.0895	10.3066	10.3437	10.0735	9.88798	10.0921	9.92852	9.5727	9.76404	9.47472	10.3032	10.2426	10.0478	10.1364	10.8301	10.4833	10.6207	10.7736	10.8646	9.76072	10.0314	10.6087
PH_hs_0024474	ALPK2	8.46964	8.92926	8.90238	9.33427	9.15608	9.35425	10.9855	10.9996	11.1244	10.8317	10.8545	10.9567	9.12541	8.92333	8.99859	9.27496	8.89026	8.89633	11.7651	11.5194	11.3126	11.0731	11.2541	10.9289
PH_hs_0013281	ALPL	6.53138	6.49985	6.53138	6.21917	6.66534	6.19967	6.87652	6.86419	6.86419	6.65105	6.66534	6.77479	6.17991	6.05528	6.40088	6.13955	7.00562	6.85175	7.43045	7.35315	7.89785	6.57743	6.88874	7.57365
PH_hs_0029764	ALPPL2	7.0607	6.76155	7.10329	6.99435	7.03892	6.7211	6.87652	7.16491	6.85175	7.04985	6.05528	6.53138	7.37069	6.98299	6.94837	6.91289	7.51175	7.60363	7.69697	8.07414	7.68299	7.37938	6.90087	7.53528
PH_hs_0046136	ALS2	6.17991	6.56224	6.54689	6.60733	6.60733	6.86419	6.92481	6.66534	6.73471	6.67948	6.54689	6.76155	6.59246	6.3837	6.25739	6.09803	5.44294	5.53916	5.87036	6.01123	6.2384	7.03892	6.7879	6.74819
PH_hs_0048923	ALS2CR4	6.57743	7.17493	6.99435	7.42206	7.56605	7.60363	7.10329	7.02791	7.24317	7.28077	7.26209	7.40514	7.13443	7.15482	7.08215	6.90087	6.15987	6.45121	6.63662	6.53138	6.29462	7.32643	7.30834	7.18488
PH_hs_0027120	ALX1	6.43463	6.40088	6.2384	5.96578	6.03342	6.2384	5.59991	5.14975	5.62936	5.89482	6.09803	5.87036	6.13955	6.19967	6.25739	6.70736	5.96578	5.98868	4.04439	4.20945	3.9542	4.83289	5.40939	4.78136
PH_hs_0045988	AMACR	7.42206	7.79766	7.71081	8.44501	8.46557	8.46557	7.90388	7.69697	7.99718	7.59619	8.07414	7.66178	8.24555	8.01959	7.98014	7.71081	7.64746	7.61839	7.79116	7.44708	7.31741	8.07948	8.21189	8.00282
PH_hs_0045989	AMACR	8.97871	9.31402	9.35645	9.21553	9.24911	9.18611	9.06474	8.94691	9.22279	9.16113	9.27729	9.15355	9.42731	9.39339	9.37613	10.221	9.7657	9.88798	9.76072	9.58402	9.10722	9.23482	8.81538	9.19845
PH_hs_0022749	AMD1	8.18239	8.46964	8.65642	8.29692	8.29232	8.44915	8.13699	7.99718	8.68475	7.90388	8.20212	8.09011	9.04849	8.67066	8.84078	8.18735	7.77149	7.73809	8.31515	8.14211	7.82337	8.35975	8.37287	8.02514
PH_hs_0031912	AMD1	9.89254	10.06	10.1105	9.92407	9.92704	9.9737	9.62114	9.544	9.63027	9.51274	9.75739	9.49486	10.7436	10.5445	10.6207	9.98228	9.69087	9.73894	10.2963	10.0478	9.83999	9.83526	9.70477	9.75739
PH_hs_0025286	AMDHD2	5.94251	6.07682	6.25739	5.53916	6.01123	5.98868	5.87036	5.33985	5.71425	6.11894	5.96578	5.89482	5.89482	5.87036	6.03342	6.76155	6.5157	6.60733	4.67243	4.88264	4.2854	5.40939	5.53916	4.83289
PH_hs_0039062	AMDHD2	7.08215	7.08215	7.03892	6.98299	7.04985	7.01681	6.5157	6.36632	6.21917	6.56224	6.54689	6.49985	6.92481	6.77479	6.90087	7.78463	7.59619	7.46352	6.53138	5.76818	5.40939	6.41785	6.46761	5.91886
PH_hs_0006765	AMIGO2	5.82018	5.91886	5.53916	5.98868	6.13955	6.19967	9.48482	9.58965	9.75238	9.37178	9.06205	9.4168	5.71425	5.53916	5.82018	5.89482	4.67243	5.37504	10.4445	10.2149	10.3701	9.44191	9.34983	9.55746
PH_hs_0034955	AMIGO3	6.36632	6.25739	6.48382	6.03342	6.2384	6.05528	6.3837	6.48382	6.45121	6.69349	5.65821	6.31288	6.48382	6.29462	6.03342	6.45121	6.70736	6.91289	6.62205	7.16491	7.21432	6.46761	6.25739	6.60733
PH_hs_0035837	AMMECR1	7.01681	7.23362	7.24317	7.31741	7.24317	7.02791	6.77479	7.20457	6.7211	7.17493	7.28077	7.11374	7.19476	7.48784	7.17493	7.29921	7.633	7.57365	7.01681	5.74147	7.14466	6.34873	6.48382	6.77479
PH_hs_0030716	AMMECR1L	8.99859	9.29806	9.39553	9.23242	9.10722	9.17617	9.61379	9.54013	9.80332	9.22521	9.3208	9.39553	8.97298	8.62388	8.71939	8.64205	8.47371	8.47776	9.96073	9.90463	9.61379	9.46862	9.4168	9.5708
PH_hs_0016566	AMN1	6.3837	6.69349	6.53138	6.82655	6.8009	7.224	6.63662	6.40088	6.66534	6.7211	6.8009	6.87652	6.27612	6.77479	6.7879	6.93664	6.54689	6.36632	5.87036	5.87036	5.87036	6.66534	6.99435	6.92481
PH_hs_0044455	AMOT	7.36194	7.65464	7.37069	8.55651	8.57932	8.71253	7.33539	7.18488	7.43045	7.27146	7.26209	7.37938	8.62753	8.28309	8.41151	7.86728	7.46352	7.54303	6.69349	6.2384	6.40088	7.29921	7.51964	7.02791
PH_hs_0019841	AMOTL2	6.21917	5.94251	6.13955	6.11894	6.36632	6.56224	7.87958	7.71768	7.8857	7.27146	7.54303	7.3443	6.13955	5.76818	5.94251	5.98868	4.55459	5.50779	8.13186	8.0954	7.67596	8.03617	7.69697	7.84862
PH_hs_0004781	AMPD3	6.62205	7.0607	7.14466	7.01681	7.17493	7.3966	6.49985	6.33092	6.49985	6.41785	6.62205	6.65105	7.16491	7.18488	7.21432	7.16491	6.82655	6.97154	6.57743	5.94251	5.96578	6.45121	6.77479	6.15987
PH_hs_0010370	AMPH	8.70217	9.47675	9.23482	9.93443	9.52062	9.7936	8.76653	8.70217	8.68124	8.45738	8.33316	8.55267	9.50084	9.5265	9.67507	9.69784	9.5708	9.13827	8.64205	8.34651	8.54496	8.45738	8.31967	8.70563
PH_hs_0000014	AMT	7.3966	7.50383	7.47168	8.10066	8.16742	8.13699	8.16239	7.89785	8.27845	8.28771	8.63481	8.58308	7.0607	6.94837	6.99435	7.99152	7.5812	7.72451	8.27845	8.0954	7.92184	7.82972	7.77808	7.8857
PH_hs_0024561	AMZ2P1	6.7879	6.87652	6.97154	7.15482	7.11374	6.66534	6.85175	6.48382	6.76155	6.76155	6.48382	6.54689	6.97154	6.48382	6.91289	6.82655	6.29462	6.62205	6.46761	5.59991	5.98868	6.54689	6.81378	6.62205
PH_hs_0038953	ANAPC1	7.73132	7.9629	7.82337	8.42836	8.44087	8.35975	8.25974	8.23122	8.46557	8.64926	8.55651	8.83447	8.22159	8.24079	8.38154	7.89178	8.44501	8.10066	8.5216	8.11634	7.633	8.79279	8.76984	8.90539
PH_hs_0041192	ANAPC1	6.8392	6.85175	7.11374	6.74819	7.12412	6.67948	6.82655	7.25267	6.7879	6.60733	6.7211	6.36632	6.41785	7.15482	7.15482	7.21432	8.0634	7.65464	7.74483	6.8392	7.17493	6.82655	6.62205	7.57365
PH_hs_0036095	ANAPC11	12.0069	12.3316	12.5473	11.7391	11.6819	11.6718	11.7597	11.692	12.0367	11.6186	11.8216	11.6797	12.4882	12.1641	12.2163	13.0552	12.7302	12.8145	12.5283	12.4802	11.9566	12.1515	11.674	12.0531
PH_hs_0044494	ANAPC11	8.21675	8.57554	8.65642	8.18735	8.14211	8.01402	7.59619	7.76487	8.77314	7.87958	8.20701	7.90989	8.60548	8.45738	8.35975	8.81538	8.783	8.69523	8.41574	8.54882	8.46964	7.85487	8.34207	8.11634
PH_hs_0005946	ANAPC13	10.6649	11.5539	11.2369	11.986	11.4561	12.037	11.3856	11.3786	11.3194	11.2955	10.7561	11.2321	11.6928	11.7375	11.8836	11.3216	11.4144	10.8451	11.0931	11.0771	11.1225	11.3468	11.4836	11.7315
PH_hs_0033290	ANAPC16	7.11374	7.81057	7.47168	7.57365	7.32643	7.51175	7.71768	7.52748	7.55842	7.51964	7.60363	7.41363	6.96	7.02791	7.17493	6.96	6.69349	6.60733	7.29921	6.70736	6.90087	7.48784	7.83605	7.58871
PH_hs_0025519	ANAPC4	7.77149	8.53333	8.14211	9.0348	8.55267	8.85019	8.1267	8.25974	8.31967	8.36413	8.24079	8.32867	8.63844	8.86264	8.93811	8.17243	8.32867	7.92778	8.01402	7.72451	7.83605	8.24555	8.32418	8.76984
PH_hs_0027652	ANAPC7	9.69784	9.85565	10.0934	9.41469	9.34762	9.44398	9.50283	9.37178	9.70822	9.60084	9.54786	9.46455	9.84627	9.70304	9.80171	10.557	10.2306	10.2258	10.3471	10.2986	9.92555	9.74735	9.51865	9.6248
PH_hs_0048238	ANAPC7	8.13699	8.1472	8.24555	8.08481	7.92184	7.71768	7.89785	8.34207	8.3015	8.0954	6.92481	7.92184	8.30606	8.26444	8.16239	8.16742	8.67066	8.79604	8.92333	9.35865	9.21796	8.45738	8.24555	8.99294
PH_hs_0000329	ANGPT1	7.57365	7.92184	8.20701	7.7039	7.86109	7.73132	8.70908	8.68825	8.79279	8.62388	8.77314	8.74651	8.30606	8.15228	8.07414	7.42206	7.60363	7.48784	9.55555	8.99859	9.02652	9.24198	9.05393	9.26327
PH_hs_0023639	ANGPTL1	10.3929	10.0437	10.6344	10.6096	10.5406	10.0748	10.4057	10.7834	10.4383	10.0934	8.83447	9.87421	10.3961	10.7453	10.5957	10.4538	11.1206	11.1889	10.1978	11.3877	11.3451	10.5512	10.5579	11.0951
PH_hs_0000851	ANGPTL2	8.94398	9.23482	9.43359	9.90313	9.73725	9.84627	8.62388	8.38586	8.79928	8.69523	8.74315	8.78627	9.35425	9.10983	9.11764	9.95492	9.57459	9.62662	8.32867	8.09011	7.79116	9.12024	8.65642	9.0182
PH_hs_0000991	ANGPTL4	9.55938	9.88646	10.0761	8.43671	8.35535	8.44087	9.82257	9.75906	10.0437	9.78382	9.72195	9.78545	9.3072	9.23721	9.2131	9.26562	8.85019	8.71253	10.6133	10.381	10.1092	9.6961	9.79685	9.85253
PH_hs_0044658	ANK2	7.27146	7.59619	7.44708	7.90388	7.86728	8.03617	6.81378	6.60733	7.03892	7.10329	7.25267	7.25267	8.05257	7.97441	7.90989	7.75154	7.29002	7.29921	6.69349	6.56224	6.03342	6.88874	6.82655	6.59246
PH_hs_0032163	ANKDD1A	6.76155	6.31288	6.09803	6.25739	6.31288	6.65105	6.29462	6.7211	6.40088	6.25739	6.33092	5.91886	6.43463	6.60733	6.65105	6.63662	7.11374	7.28077	6.85175	6.43463	7.0607	6.98299	6.41785	6.7211
PH_hs_0048461	ANKH	7.29002	7.23362	7.14466	7.37069	7.32643	7.51175	6.29462	6.03342	6.43463	6.5157	6.86419	6.86419	7.07146	7.14466	7.23362	7.0607	6.34873	6.48382	6.09803	5.18982	4.88264	6.5157	6.94837	6.54689
PH_hs_0049089	ANKIB1	8.32867	8.66	8.51767	8.97298	8.80252	9.08614	8.92926	8.54496	9.26327	8.68124	8.89026	8.94105	9.07012	9.05664	9.12799	8.50581	8.25503	8.35535	8.94691	8.43671	8.62022	9.04849	9.42312	8.93221
PH_hs_0027015	ANKLE2	10.5684	11.3963	10.8661	10.9005	10.4393	10.87	10.8451	10.9458	11.0529	10.8846	10.628	10.9855	10.9776	11.1062	11.2387	11.1347	11.2303	10.6887	11.5394	11.4416	11.4171	11.1399	10.9274	11.8112
PH_hs_0025376	ANKMY1	7.27146	7.09276	7.07146	6.98299	7.19476	7.14466	7.36194	8.04166	7.38802	7.59619	6.97154	7.28077	7.46352	7.53528	7.51175	7.66178	8.21189	8.04166	8.35094	8.96145	8.66356	7.94544	7.56605	8.10591
PH_hs_0022297	ANKMY2	8.72622	9.15355	9.19353	9.78382	9.77561	9.79198	8.57554	8.44501	8.75656	8.43254	8.44087	8.35094	9.58026	9.35425	9.27729	9.3696	9.15608	9.12799	8.6987	8.44501	8.22641	8.71253	8.26444	8.60918
PH_hs_0022779	ANKRD10	8.86882	9.24198	9.49486	9.51865	9.544	9.59898	8.54882	8.57554	8.94105	9.10198	9.12283	9.16365	9.36741	9.3696	9.38694	9.79198	9.55746	9.39767	8.75989	8.67066	8.5411	9.18611	9.16616	9.18611
PH_hs_0024613	ANKRD11	8.43254	9.10722	9.08879	8.11634	7.71081	8.16239	8.17243	8.01959	7.93958	7.94544	7.633	8.01402	8.61287	8.46557	8.61287	9.02375	8.63481	8.33762	7.66888	7.73132	7.75154	7.79766	7.66178	7.95128
PH_hs_0043222	ANKRD11	12.2873	12.97	12.8598	12.2338	11.9681	12.1432	12.8976	13.0124	13.0811	13.0999	12.6686	13.0577	12.4593	12.4151	12.547	12.9479	12.8728	12.4814	13.6405	13.303	13.3803	13.0904	13.0854	12.9799
PH_hs_0047604	ANKRD12	6.88874	7.73809	7.07146	6.76155	6.57743	6.99435	5.79442	5.06609	5.40939	5.89482	5.87036	6.03342	6.3837	6.70736	6.86419	7.49586	7.45533	6.92481	3.85798	2.32193	3.39232	5.50779	5.56986	5.33985
PH_hs_0022360	ANKRD13A	10.2414	10.1892	10.2697	10.7719	10.8222	10.7603	10.7368	10.5976	10.7834	10.5093	10.7478	10.7181	10.525	10.3875	10.4184	10.5541	10.1867	10.3559	11.4396	11.3545	10.8269	10.7402	10.5425	10.7478
PH_hs_0016469	ANKRD13B	8.13186	8.21675	8.32867	8.76321	8.65284	8.76984	7.33539	6.99435	7.55075	7.08215	7.51964	7.37938	8.72962	8.66711	8.91139	9.05393	8.82814	8.75656	7.67596	7.46352	7.00562	7.37938	7.46352	7.16491
PH_hs_0047397	ANKRD13C	6.69349	6.59246	6.60733	6.86419	6.87652	6.74819	6.40088	6.69349	6.56224	6.86419	6.97154	6.92481	7.24317	7.11374	7.13443	6.5157	6.5157	6.69349	6.8009	5.53916	6.57743	7.10329	6.76155	6.8392
PH_hs_0022456	ANKRD17	6.33092	6.85175	6.66534	6.85175	6.74819	6.97154	6.63662	6.29462	6.77479	6.77479	6.90087	6.8009	7.07146	6.67948	6.76155	6.11894	5.53916	5.6865	6.34873	6.05528	5.82018	6.54689	6.77479	6.21917
PH_hs_0020102	ANKRD19	10.9819	11.2589	11.3006	10.8206	10.8474	10.9473	10.1105	10.1718	10.227	10.395	10.3537	10.1491	10.8937	10.6334	10.6965	11.2195	11.4171	11.2303	10.8568	10.5162	10.2848	10.5994	10.6188	10.6353
PH_hs_0004209	ANKRD2	8.97871	8.98442	8.99294	8.85019	8.79604	8.92926	6.91289	6.91289	7.01681	7.09276	7.21432	7.19476	9.21067	9.13314	9.16365	10.1855	9.87882	9.86805	7.24317	6.62205	7.08215	6.92481	6.7211	6.92481
PH_hs_0022740	ANKRD23	6.94837	6.48382	7.03892	6.49985	5.50779	5.96578	6.60733	7.28077	6.87652	6.41785	6.33092	6.54689	6.56224	6.86419	6.73471	6.15987	7.53528	5.33985	7.55075	8.03067	8.02514	6.40088	6.40088	6.81378
PH_hs_0022962	ANKRD24	6.49985	6.05528	5.65821	6.49985	6.96	6.46761	6.66534	6.54689	6.21917	5.14975	6.21917	5.56986	6.29462	6.13955	6.60733	5.98868	7.07146	6.56224	6.73471	6.81378	6.96	5.62936	6.41785	6.98299
PH_hs_0024022	ANKRD26	7.75822	8.15228	8.18735	8.75656	8.70217	8.83131	8.03067	8.03617	8.01959	8.2503	8.13699	8.34651	8.85953	8.86573	8.69174	7.93369	7.43879	7.53528	7.78463	7.83605	7.47978	8.1267	8.20212	8.44087
PH_hs_0039329	ANKRD28	7.48784	7.3966	7.5812	7.72451	7.65464	7.71081	7.09276	6.77479	6.8009	7.13443	7.224	7.37069	8.10591	7.81698	7.75822	7.47978	6.87652	6.93664	6.85175	6.73471	6.41785	7.37938	7.26209	6.97154
PH_hs_0018161	ANKRD29	7.47978	8.01959	7.79766	8.14211	8.02514	8.21675	6.31288	6.15987	5.74147	6.66534	6.53138	6.65105	8.09011	8.07948	8.27845	8.51767	8.28309	7.99152	5.89482	4.67243	5.06609	5.82018	5.96578	5.18982
PH_hs_0005102	ANKRD32	7.81057	8.32418	8.21675	8.6987	8.39874	8.71596	7.81698	7.64746	7.82972	7.61839	7.51964	7.5812	8.57175	8.60177	8.50978	8.17243	7.8857	7.71081	7.61102	7.72451	7.79766	7.50383	7.55842	7.83605
PH_hs_0002296	ANKRD33B	8.96723	8.99859	9.15102	9.28887	9.36304	9.29577	8.84392	8.8933	8.98157	9.10983	9.35204	9.09935	9.24674	9.17866	9.20579	10.1312	9.84941	9.95347	9.5859	9.25621	9.18859	9.52062	9.09144	9.35645
PH_hs_0007996	ANKRD35	8.94691	9.49885	9.28193	9.33651	8.89026	9.26327	8.01959	7.95128	8.27845	8.02514	7.87958	8.16239	9.60641	9.49085	9.59152	10.0815	10.1338	9.72366	7.99718	7.99718	7.77808	8.43254	8.48583	8.90539
PH_hs_0045380	ANKRD36B	5.84549	5.53916	5.71425	5.59991	5.71425	4.83289	5.74147	6.17991	6.07682	6.25739	5.40939	5.71425	5.65821	5.50779	5.33985	5.26679	6.01123	6.67948	6.45121	6.81378	6.59246	5.87036	5.89482	5.37504
PH_hs_0030272	ANKRD39	11.7222	11.3312	11.6797	11.5491	11.6378	11.4617	11.2116	12.3722	11.9721	11.602	9.89254	10.4507	11.775	12.2861	11.975	11.9179	12.7806	12.8524	12.8201	13.159	12.707	12.2528	11.7547	12.2056
PH_hs_0022806	ANKRD42	7.48784	7.43045	7.47168	7.69697	7.77808	7.87958	7.99718	8.18735	8.25503	8.11634	8.16742	8.20212	7.65464	7.59619	7.77808	7.82972	7.92778	7.79116	8.4818	7.89785	7.92184	8.46964	8.38586	8.30606
PH_hs_0031698	ANKRD45	6.53138	8.13186	8.29232	8.1472	7.81698	6.98299	7.20457	7.43879	7.224	8.36413	8.44087	8.06878	8.71596	7.83605	6.65105	6.2384	7.56605	6.85175	7.28077	8.19229	7.86109	7.66178	8.05799	7.14466
PH_hs_0042764	ANKRD46	6.49985	7.00562	6.99435	7.08215	7.01681	7.19476	7.00562	6.8009	6.82655	7.09276	6.7879	7.16491	7.33539	7.20457	7.41363	6.70736	6.2384	6.33092	6.21917	6.3837	6.34873	7.38802	7.24317	7.23362
PH_hs_0002513	ANKRD50	7.3443	8.04712	7.633	7.98584	7.633	7.8857	7.81698	7.89785	8.15228	8.17742	8.15228	8.19722	8.03617	8.39446	8.3015	6.92481	6.97154	6.81378	7.73132	7.47978	7.49586	8.47371	8.73978	8.75656
PH_hs_0046121	ANKRD50	6.94837	7.18488	7.01681	7.04985	6.94837	7.12412	7.29002	7.35315	7.35315	7.45533	7.50383	7.5812	7.51175	7.71768	7.61839	7.00562	6.69349	6.99435	7.3966	7.66178	7.20457	7.96867	7.69	7.84862
PH_hs_0046160	ANKRD57	7.74483	8.43254	8.15228	8.57175	8.60548	8.39874	8.68825	8.64205	9.18859	8.48985	8.5216	8.50581	8.60177	8.61655	8.74315	8.01959	7.64746	7.49586	9.03205	8.72622	8.64566	8.61655	8.97011	8.60918
PH_hs_0032822	ANKRD58	7.51175	7.18488	7.12412	7.31741	7.62571	7.10329	7.82972	8.03067	7.61839	7.21432	7.43879	7.08215	7.17493	7.65464	7.64024	7.16491	8.37721	7.83605	7.99718	8.76984	8.8933	7.71768	7.71768	8.67419
PH_hs_0042418	ANKRD6	5.06609	5.26679	5.02237	4.97728	5.6865	5.65821	6.07682	6.19967	6.11894	6.21917	6.41785	6.45121	4.83289	5.06609	5.40939	4.83289	5.06609	5.14975	6.33092	5.76818	4.78136	6.7879	6.85175	6.2384
PH_hs_0042480	ANKRD9	8.85953	9.81298	9.53041	11.2488	10.8341	11.1715	10.0815	10.0775	10.233	8.11634	8.17243	8.15228	11.1883	11.1309	11.2547	11.5006	11.5992	10.9798	8.45327	7.84862	8.44087	9.73386	10.041	9.83999
PH_hs_0018034	ANKS1B	6.43463	6.13955	6.01123	5.62936	5.59991	5.94251	6.07682	6.48382	6.11894	5.91886	6.11894	6.15987	5.82018	6.36632	5.96578	5.47573	6.54689	5.53916	6.05528	6.7879	6.87652	5.87036	5.91886	6.03342
PH_hs_0003937	ANLN	9.98797	10.6271	10.5589	11.3424	11.0475	11.4239	9.82257	9.76736	9.72537	9.41257	9.29117	9.50482	11.042	11.0515	11.1367	10.6188	10.6115	10.2306	9.71167	9.64115	9.68212	9.37178	9.34541	9.60641
PH_hs_0027371	ANO10	10.2354	10.4762	10.5454	10.5967	10.2603	10.2509	10.5882	10.9812	10.5599	10.7207	9.67154	10.672	10.896	10.6746	10.4993	10.4194	10.9509	11.0234	10.9311	11.6382	11.7093	10.9912	10.679	11.4312
PH_hs_0022156	ANO4	6.66534	6.87652	6.40088	6.41785	5.94251	6.46761	6.01123	5.76818	5.98868	6.36632	6.2384	6.2384	6.13955	6.27612	6.21917	5.87036	6.13955	6.2384	5.53916	5.6865	5.22882	5.74147	5.84549	5.37504
PH_hs_0027915	ANO7	6.91289	6.60733	6.96	6.76155	6.5157	6.29462	6.62205	6.99435	6.87652	7.12412	6.11894	6.21917	6.88874	6.86419	7.03892	6.8392	7.3443	7.46352	7.02791	7.47168	7.48784	6.87652	6.81378	7.0607
PH_hs_0047892	ANO7	7.14466	7.13443	7.10329	6.88874	6.73471	6.76155	6.85175	7.09276	6.77479	6.54689	6.34873	6.74819	6.88874	7.01681	6.91289	7.0607	6.91289	7.28077	5.79442	7.12412	7.21432	6.90087	6.93664	7.224
PH_hs_0019747	ANO8	7.69697	7.82337	8.2503	7.98584	7.56605	7.41363	7.73132	7.75154	7.76487	7.71081	7.3443	7.56605	8.22641	7.71081	7.44708	7.69697	8.01402	7.86728	7.08215	8.48985	8.29232	7.58871	7.64746	7.07146
PH_hs_0015945	ANO9	7.57365	7.15482	7.07146	7.29002	7.23362	7.23362	7.15482	7.68299	7.38802	7.224	6.93664	6.53138	7.66178	7.92778	7.60363	7.56605	8.38586	8.36413	8.35975	8.81538	8.48583	8.07948	7.51964	8.19229
PH_hs_0043557	ANP32A	11.6499	11.7914	11.8244	12.3981	12.3544	12.4809	11.8798	11.8176	12.1651	11.4442	11.6332	11.4525	12.2326	12.1835	12.0632	11.572	11.1354	11.2	11.6544	11.3368	11.2369	12.1588	12.0548	12.1378
PH_hs_0024375	ANP32E	7.43879	7.65464	7.55075	8.10591	8.14211	8.19229	7.15482	7.03892	7.49586	7.12412	7.36194	7.20457	8.11634	8.04166	8.11634	7.48784	7.16491	7.19476	6.90087	6.81378	6.15987	6.69349	6.94837	6.63662
PH_hs_0000163	ANPEP	14.7724	14.8974	15.0619	14.3084	14.3274	14.3777	13.2924	13.228	13.5491	13.0864	13.2795	13.2933	14.7333	14.5276	14.6019	15.3595	15.03	15.0448	14.22	14.267	13.5801	13.5646	13.1868	13.5061
PH_hs_0023373	ANTXR1	10.5798	10.5976	10.762	10.6179	10.605	10.6613	11.777	11.6695	11.7779	11.5639	11.6801	11.7613	10.8967	10.7653	10.8404	10.5807	10.2998	10.2556	12.3439	11.0878	11.8112	12.1136	11.9692	12.1005
PH_hs_0044521	ANTXR1	8.12153	8.75656	8.57932	8.56796	8.11114	8.68825	10.1053	10.1209	10.1793	9.94031	9.55171	10.0077	8.79928	8.91139	8.97871	9.27729	8.90539	8.55651	10.6479	10.7536	10.6488	10.3756	10.0492	10.5172
PH_hs_0045130	ANTXR1	9.93884	10.1248	10.1299	10.0987	10.1053	10.2161	11.6085	11.6806	11.7307	11.1864	11.2903	11.2671	10.4184	10.3482	10.3393	10.294	10.5483	10.3625	12.3022	12.0097	11.8609	11.8327	11.7281	11.9231
PH_hs_0024804	ANUBL1	5.71425	6.03342	6.2384	6.19967	6.41785	5.94251	6.15987	5.89482	6.2384	6.59246	6.49985	6.73471	6.49985	5.56986	5.44294	5.30378	4.04439	5.30378	5.18982	5.14975	5.44294	6.33092	6.49985	5.91886
PH_hs_0023492	ANXA1	14.028	14.5932	14.5671	15.3432	15.2453	15.3443	14.6511	14.6746	14.8879	14.365	14.3013	14.433	15.1234	14.9829	14.9409	14.5077	14.2277	14.0111	14.4744	14.3749	14.2277	14.7315	14.8523	14.8833
PH_hs_0032028	ANXA13	7.97441	8.24555	8.48583	7.71081	7.81057	7.84862	7.75154	7.51964	8.13699	7.33539	7.69	7.73132	8.00282	7.92184	8.15228	8.81858	8.43671	8.44501	7.98014	8.05799	8.1267	8.13186	7.91588	7.81057
PH_hs_0021146	ANXA3	6.7879	7.18488	7.30834	6.73471	7.01681	7.03892	8.06878	8.05799	8.36851	7.98584	7.78463	8.14211	7.19476	6.98299	6.92481	7.21432	7.01681	7.07146	8.08481	8.35535	7.92778	8.47776	8.14211	8.40727
PH_hs_0019776	ANXA4	13.3004	13.4133	13.5269	13.6454	13.7122	13.7174	12.9422	12.8211	13.1428	12.7813	13.0994	12.987	13.6964	13.6893	13.6068	13.8829	13.5982	13.6491	13.274	13.1075	12.7625	12.9281	12.8633	12.8639
PH_hs_0024891	ANXA6	12.0009	12.6979	12.9501	12.4295	12.1426	12.2439	12.2605	12.1432	12.6953	11.9569	11.9101	12.1562	12.7051	12.6286	12.5542	13.108	12.7272	12.8175	13.0013	12.9614	12.765	12.5912	12.0959	12.7299
PH_hs_0018792	ANXA7	8.54496	9.07815	9.39553	9.69087	9.44191	9.6248	9.17118	9.05664	9.57459	8.85953	8.91139	9.13827	9.72024	9.5343	9.59152	9.46659	9.13571	8.92333	9.07012	9.10983	9.03205	9.7065	9.54978	9.54978
PH_hs_0030494	ANXA8|ANXA8L2|ANXA8L1	6.31288	5.76818	5.98868	5.44294	5.53916	5.47573	6.40088	6.56224	6.31288	6.49985	6.62205	6.73471	5.79442	5.76818	5.59991	5.62936	6.31288	5.18982	6.53138	7.29002	7.21432	6.62205	6.85175	5.87036
PH_hs_0043326	AOAH	6.66534	6.31288	5.44294	6.77479	7.19476	6.65105	6.91289	7.47978	6.8009	6.03342	6.43463	6.01123	6.48382	6.40088	7.00562	6.17991	7.84235	7.26209	7.61839	7.29002	7.86728	6.05528	6.77479	7.87344
PH_hs_0044469	AOC2	7.40514	6.92481	7.46352	7.08215	6.92481	7.01681	6.96	7.47978	7.09276	6.57743	7.3966	7.20457	7.08215	7.3443	6.91289	6.62205	7.633	7.18488	7.24317	7.86109	7.93958	6.46761	7.07146	6.76155
PH_hs_0011676	AOC3	7.11374	6.41785	6.65105	7.08215	7.03892	6.99435	7.0607	7.66178	7.27146	7.29921	7.26209	6.86419	6.8392	7.12412	6.90087	6.81378	7.44708	7.51964	8.08481	7.66888	8.06878	7.66888	7.12412	7.78463
PH_hs_0034433	AP000260.4	6.29462	5.59991	5.44294	5.18982	5.87036	5.74147	6.17991	6.21917	5.65821	5.79442	5.76818	5.74147	5.76818	5.62936	5.94251	5.40939	6.3837	5.71425	6.45121	6.81378	6.69349	5.50779	5.74147	6.33092
PH_hs_0006633	AP000330.8	6.13955	6.29462	6.01123	6.65105	6.7211	6.86419	6.46761	6.15987	6.43463	6.43463	6.40088	6.53138	6.60733	6.53138	6.65105	5.87036	5.33985	5.65821	5.40939	4.78136	4.88264	6.34873	6.45121	5.91886
PH_hs_0016029	AP001187.9	8.95855	9.33427	9.36741	9.21067	9.20823	8.76321	9.08082	9.69087	9.24198	8.87498	9.17866	8.95274	9.34096	9.67331	9.33204	9.25148	10.1855	9.80171	9.98939	9.57837	10.2137	8.82814	8.95565	9.90313
PH_hs_0019404	AP001189.4	6.17991	6.09803	5.79442	5.96578	5.91886	5.6865	5.87036	6.34873	5.91886	5.89482	6.34873	5.44294	5.82018	6.09803	5.84549	5.71425	6.46761	6.27612	6.56224	7.10329	7.19476	6.25739	6.11894	6.34873
PH_hs_0046945	AP001619.1	7.3966	7.3443	7.29002	7.15482	7.26209	7.29921	6.62205	7.15482	6.93664	6.8009	5.98868	6.2384	7.3443	7.47168	7.35315	7.41363	7.61839	7.61102	7.32643	7.90989	7.47168	6.87652	6.54689	7.0607
PH_hs_0046949	AP002380.2	6.43463	5.40939	5.53916	5.79442	5.89482	6.13955	6.17991	6.48382	5.87036	6.09803	5.53916	5.30378	5.84549	5.98868	6.13955	6.21917	6.63662	6.31288	6.8009	7.49586	6.98299	6.48382	6.27612	6.77479
PH_hs_0025460	AP1AR	6.92481	6.98299	7.07146	6.54689	6.85175	6.86419	6.96	6.59246	7.18488	7.14466	7.52748	7.27146	7.09276	7.03892	7.02791	6.56224	5.59991	6.01123	7.0607	6.99435	6.36632	6.82655	6.94837	6.45121
PH_hs_0027056	AP1G1	7.28077	7.55075	7.5812	7.74483	7.54303	7.66178	7.71768	7.49586	8.07414	7.89178	8.05799	8.03067	7.9571	7.60363	7.82337	7.62571	6.74819	7.09276	8.15735	8.12153	7.66888	7.81057	7.66178	7.64024
PH_hs_0049055	AP1G1	8.5216	9.12024	9.18364	9.86496	9.70477	9.81137	9.27961	9.29577	9.86186	9.18611	9.19106	9.22279	9.28887	9.52454	9.33651	8.81538	8.46964	8.33762	8.98442	8.91439	8.88111	9.39981	9.67684	9.48684
PH_hs_0004130	AP1M1	11.9967	12.9536	12.5002	12.3218	11.9949	12.2245	11.8208	11.8351	11.7762	11.6066	11.5591	11.726	12.4355	12.3313	12.5475	12.8458	13.1132	12.4885	12.2424	12.0923	12.2157	11.5668	11.5762	11.8593
PH_hs_0042146	AP1M2	7.71081	7.81057	8.29692	7.68299	6.92481	7.28077	8.96434	9.29117	9.26092	7.74483	7.46352	7.58871	7.98584	7.69697	7.52748	8.23601	8.85643	9.02098	7.11374	8.62753	8.69174	7.99152	8.04712	7.50383
PH_hs_0025102	AP1S1	10.5182	11.1988	11.0738	10.9267	10.6188	11.0358	10.3225	9.52062	10.2697	9.87114	9.60084	9.97082	10.7009	10.7087	10.8952	11.3188	11.2553	10.8301	10.412	10.4445	10.5172	10.1843	10.0147	10.4833
PH_hs_0003032	AP1S2	9.7151	10.3723	10.3112	10.5172	10.2883	10.4783	9.43983	9.37178	9.86186	9.41257	9.46455	9.10198	10.3348	10.1517	10.1929	10.6578	10.5901	10.3493	9.39767	9.18364	9.32305	9.6193	9.74062	9.80009
PH_hs_0001684	AP2A2	13.4861	13.1887	13.2806	12.3978	12.5139	12.4698	13.0705	13.016	13.3646	13.2996	13.548	13.2993	12.8438	12.7422	12.7003	13.5903	13.1226	13.3037	14.0569	13.7458	13.541	13.3977	13.103	13.4299
PH_hs_0024131	AP2B1	8.68475	8.94398	9.07012	9.58026	9.4543	9.60084	8.63118	8.55651	8.64566	7.9571	8.05799	8.16239	8.84078	8.99577	9.01262	9.0348	8.55651	8.54496	8.49386	8.37721	8.07948	8.7364	8.59432	8.70908
PH_hs_0025297	AP2M1	11.6744	12.2226	12.0783	12.0578	11.8084	12.2178	12.5203	12.497	12.7034	12.3665	12.0253	12.3167	12.4368	12.57	12.5633	12.7445	12.6798	12.2786	13.2611	13.2632	12.8778	12.8221	12.5612	12.8548
PH_hs_0026120	AP3B1	6.7211	7.10329	7.03892	7.79766	7.46352	7.57365	7.29002	7.09276	7.44708	6.94837	7.04985	7.14466	7.18488	7.03892	7.12412	6.73471	5.89482	6.01123	6.96	6.17991	6.29462	7.03892	7.47168	6.74819
PH_hs_0026889	AP3D1	11.4473	11.7873	11.925	11.3407	11.3639	11.2793	11.7497	11.7093	12.0128	11.8136	11.9515	11.8473	11.9172	11.8271	11.7966	12.6453	12.1909	12.3383	12.7697	12.6317	12.1298	12.1946	11.8828	12.0995
PH_hs_0015418	AP3M1	8.24555	8.50581	8.62753	9.00983	8.91439	9.04849	8.38154	8.32867	8.38154	8.29232	8.04712	8.24555	9.13827	8.98726	9.02929	8.56415	8.4818	8.14211	8.5411	8.16742	7.87958	8.87498	8.68124	8.64926
PH_hs_0047995	AP3M1	6.98299	7.61839	7.30834	7.71081	7.55842	7.62571	7.20457	6.88874	7.32643	7.30834	7.13443	7.17493	7.53528	7.62571	7.43879	7.64746	7.26209	7.224	6.90087	6.33092	6.41785	7.21432	7.48784	7.633
PH_hs_0043398	AP3S1	13.8925	14.1117	14.1619	13.8727	13.8674	13.8142	13.331	13.2641	13.5516	13.291	13.5387	13.4079	14.2562	14.1154	14.1577	14.5472	14.2225	14.2931	13.7877	13.6366	13.2206	13.6906	13.5108	13.5925
PH_hs_0049109	AP4E1	8.86573	8.98442	9.14338	8.85953	8.8933	8.88417	9.67684	9.6101	9.80977	9.55171	9.69087	9.68036	9.04303	8.85019	8.93811	8.99294	8.58308	8.75656	10.2294	10.1693	9.70822	10.2258	9.91663	9.93148
PH_hs_0011509	AP4M1	10.411	11.0684	11.2375	10.462	10.5122	10.5425	10.4538	10.3315	10.5358	10.6289	10.4236	10.6371	10.8118	10.6604	10.8372	11.5992	11.1821	11.3205	11.3245	11.0206	10.87	10.6416	10.412	10.9333
PH_hs_0045960	AP4S1	6.34873	6.56224	6.2384	6.86419	6.66534	6.93664	6.86419	6.69349	6.66534	6.86419	6.69349	6.86419	6.7211	6.8009	6.77479	6.49985	5.71425	6.09803	6.29462	5.82018	5.40939	6.8009	6.7879	6.70736
PH_hs_0024223	APAF1	8.77643	9.77561	9.41257	10.2709	9.81938	10.1351	9.05934	8.92333	8.94105	8.50978	8.30606	8.56033	9.80655	9.70131	9.78218	9.14338	9.24198	8.59432	8.18735	8.11114	8.11634	8.71939	9.03755	8.82496
PH_hs_0000496	APBA1	6.60733	6.57743	6.65105	6.17991	5.47573	5.56986	6.27612	6.27612	5.76818	6.31288	6.31288	6.40088	6.62205	6.29462	5.98868	5.62936	6.5157	5.10852	6.34873	6.93664	6.63662	5.79442	6.43463	4.67243
PH_hs_0010294	APBA1	7.89178	8.03617	7.90989	8.22159	8.21675	8.29692	7.02791	7.17493	7.20457	7.0607	7.23362	7.13443	8.49386	8.37721	8.35975	8.29692	8.29232	8.33316	7.64024	7.33539	7.5812	7.53528	7.37069	7.44708
PH_hs_0043860	APBB1	10.7224	11.535	11.3418	11.1981	10.8545	11.0597	10.7078	10.6515	10.6808	10.7095	10.5637	10.8269	11.2541	11.2458	11.2494	11.7987	11.6454	11.2255	11.1501	11.0944	11.2122	10.664	10.6764	11.2961
PH_hs_0032665	APBB2	6.62205	7.36194	7.32643	7.3966	7.18488	7.29921	7.60363	7.48784	7.56605	7.55075	7.37069	7.69	7.37938	7.07146	7.15482	6.69349	6.45121	5.98868	7.35315	7.12412	7.30834	7.36194	7.52748	7.41363
PH_hs_0031313	APC	6.34873	6.65105	6.45121	6.5157	6.7879	6.49985	6.57743	6.21917	6.3837	6.54689	6.66534	6.88874	6.7879	6.87652	6.3837	6.2384	5.33985	5.6865	5.89482	5.76818	5.62936	6.40088	6.3837	6.67948
PH_hs_0018139	APCDD1	12.1878	12.6049	12.5956	12.0995	11.9357	12.1493	9.77231	9.77561	9.93148	10.1427	10.1351	10.1966	12.3442	12.3536	12.3665	12.996	12.7533	12.5797	10.0175	9.9491	9.45841	10.3756	10.1325	10.2015
PH_hs_0006583	APCDD1L	11.5204	12.1986	12.1838	11.6571	11.3171	11.6085	10.762	10.7989	10.776	10.5646	9.94031	10.6004	11.8632	11.5031	11.6122	12.0507	11.7404	11.3166	11.0018	11.2122	11.1938	10.5103	10.221	10.5656
PH_hs_0023113	APEH	8.04166	8.50184	8.71939	7.94544	8.01402	7.90388	8.37721	8.2503	8.52552	8.24555	8.42836	8.38586	8.28771	8.06878	8.31967	8.76984	8.48985	8.60177	9.14338	8.95274	8.84078	7.95128	7.73809	7.9571
PH_hs_0031187	APH1B	9.25148	10.2485	9.978	10.2848	9.99365	10.2509	10.117	10.0133	10.0478	9.51471	9.05934	9.65553	10.5684	10.279	10.4651	10.4651	10.6316	9.76072	9.87267	9.97082	10.1299	9.91364	9.83842	10.0788
PH_hs_0034630	APH1B	10.5152	10.5901	10.8078	10.2064	10.1892	10.1706	9.59712	9.54593	9.82575	9.68036	9.82257	9.82893	10.5948	10.3359	10.3032	11.0711	10.6826	10.679	10.4035	10.0735	9.90162	10.1039	9.95201	9.92258
PH_hs_0045185	APITD1	8.99294	9.61379	9.68738	9.80332	9.42731	9.91513	9.17368	9.25148	9.39981	8.97011	8.90839	9.2131	9.56891	9.60641	9.75739	10.0868	9.91812	9.51865	9.23242	9.26092	9.46659	9.15861	9.30948	9.02375
PH_hs_0024898	APITD1|CORT	8.04712	8.40301	8.5411	8.1472	8.12153	8.17742	7.75822	7.53528	8.04166	7.67596	7.8857	7.81057	8.41574	8.24555	8.35094	9.26562	8.83447	8.87498	8.35975	8.13699	7.97441	7.92778	7.87958	7.51964
PH_hs_0015648	APLN	6.33092	6.66534	6.07682	6.21917	6.19967	6.29462	6.25739	6.2384	5.89482	6.15987	6.27612	6.31288	5.59991	5.53916	6.11894	6.13955	5.98868	5.56986	5.53916	5.26679	5.84549	5.59991	6.01123	6.11894
PH_hs_0049346	APLN	8.42836	8.72962	8.85331	8.60177	8.55267	8.20212	7.84862	7.80413	7.86109	7.93369	7.5812	7.84862	8.15735	8.31061	8.18735	8.25503	8.31061	8.38154	7.09276	8.22159	8.39017	8.13699	8.0954	8.03617
PH_hs_0020741	APLNR	6.31288	6.46761	5.47573	6.19967	6.77479	6.27612	6.7879	6.81378	6.53138	5.37504	6.05528	5.79442	6.34873	5.50779	6.81378	6.7879	7.41363	7.37069	7.38802	7.09276	7.46352	5.71425	6.41785	7.24317
PH_hs_0027149	APLP1	9.22521	9.80816	9.4168	9.55938	9.24198	9.47066	9.40408	9.54786	9.22521	8.60548	8.85019	8.97871	9.44191	9.22038	9.68738	9.48884	10.2076	9.30264	9.67684	9.86805	10.1338	9.03755	9.13571	9.72366
PH_hs_0014354	APLP2	14.5457	14.7867	14.9422	14.8162	14.7252	14.742	14.0477	13.983	14.2571	13.7337	13.6491	13.7232	14.7944	14.5774	14.5178	15.0366	14.6711	14.6321	14.4424	14.0331	13.9208	13.7543	13.8999	13.9274
PH_hs_0026105	APOA1BP	10.7801	11.7132	11.4344	11.3092	10.9118	11.1696	10.9855	10.9897	10.7826	10.8677	10.6022	10.9538	11.3357	11.4107	11.4936	11.7832	11.8496	11.3529	11.2279	11.1186	11.2043	11.0831	11.0904	11.2067
PH_hs_0036139	APOA1BP	9.59898	9.85409	10.1389	9.73047	9.62297	9.6591	9.40621	9.11244	9.48684	9.20579	9.3208	9.13571	9.98085	9.63027	9.80494	10.4025	10.1338	9.91064	9.89254	9.69262	9.50283	9.77396	9.45224	9.57648
PH_hs_0027349	APOA5	8.46964	8.24555	7.96867	8.66356	8.46964	8.42836	8.0954	8.57932	8.57554	8.31515	8.0954	7.71081	8.74651	8.84392	8.4818	8.39446	9.09672	8.88417	9.14593	9.11244	9.34541	8.70563	8.40727	8.783
PH_hs_0042749	APOB48R	8.00843	8.60918	7.99718	8.79928	9.01262	8.69523	8.90839	8.74987	8.41574	8.04166	7.81698	7.77149	9.04576	8.87805	9.38694	9.84314	10.2354	10.1131	9.85097	8.63481	7.97441	8.51767	8.37721	9.48884
PH_hs_0032231	APOBEC3A|APOBEC3B	9.55746	10.3066	10.1415	10.8118	10.462	10.6587	8.80896	8.69174	8.75989	8.46964	8.32418	8.49386	10.6133	10.4507	10.5358	10.7009	10.7964	10.2615	8.89633	8.59805	9.02929	8.33316	8.45327	8.28771
PH_hs_0033470	APOBEC3C|APOBEC3D	8.48583	9.0348	9.05393	9.15608	8.85643	8.85019	7.97441	7.79116	8.31967	8.03067	7.82972	7.81698	9.29577	9.25621	9.34983	9.54206	9.60825	9.06205	8.03067	7.86109	7.9571	8.42417	8.31515	8.58308
PH_hs_0043114	APOBEC3D	7.25267	7.21432	7.16491	7.25267	6.93664	6.93664	6.96	7.35315	6.91289	7.12412	6.05528	6.81378	7.07146	7.3443	7.27146	7.44708	7.73132	7.84862	7.62571	8.10066	8.01959	7.36194	7.04985	7.53528
PH_hs_0046302	APOBEC3F	8.1267	8.6987	8.87191	8.15228	8.1267	8.29232	8.28309	8.03617	8.01402	7.86109	7.57365	8.06878	8.71596	8.54882	8.65284	9.24674	9.1046	8.62022	8.17243	8.08481	8.00843	8.21675	8.16742	8.17742
PH_hs_0047237	APOBEC3F	6.92481	6.94837	6.86419	6.7879	7.17493	7.00562	6.15987	6.15987	6.17991	6.25739	6.45121	6.2384	6.8392	6.48382	6.63662	6.8009	5.94251	6.17991	5.30378	5.53916	5.62936	6.3837	6.21917	5.84549
PH_hs_0023486	APOBEC3G	6.96	7.09276	6.98299	7.07146	6.93664	7.27146	6.7879	6.63662	6.48382	6.67948	6.5157	6.60733	7.01681	7.224	7.27146	7.5812	7.14466	7.07146	6.36632	6.05528	6.01123	6.8009	5.89482	6.77479
PH_hs_0044418	APOBEC3H	6.36632	5.79442	6.03342	6.73471	6.8009	6.13955	6.01123	7.00562	6.49985	6.05528	6.17991	5.89482	5.82018	6.94837	7.00562	6.77479	7.55842	7.53528	7.72451	6.69349	6.27612	7.224	5.79442	7.3966
PH_hs_0045602	APOBEC3H	8.09011	7.80413	8.22159	8.05257	8.03067	7.53528	7.90388	8.18239	8.0634	7.95128	6.76155	7.3443	8.20212	8.17742	8.0634	7.87344	9.10983	8.96434	8.71596	9.7151	9.60825	8.32867	7.91588	8.74651
PH_hs_0013741	APOC1	7.85487	8.57175	8.07948	7.69697	7.3443	7.79766	6.54689	6.40088	6.13955	6.2384	6.05528	6.11894	7.77149	7.83605	8.16239	7.55842	7.65464	7.30834	5.47573	5.44294	5.82018	5.84549	5.96578	5.74147
PH_hs_0004347	APOC2	9.49486	9.6027	9.69087	9.50879	9.46659	9.20579	9.18115	9.54978	9.3208	9.35645	9.3696	9.11764	9.97226	9.80332	9.47675	9.56129	10.0423	9.80009	10.3055	10.3603	10.4351	9.91961	9.55938	10.2825
PH_hs_0043121	APOC3	7.47978	6.66534	6.90087	7.28077	7.51175	6.98299	6.63662	7.01681	7.41363	6.7211	6.77479	6.96	6.46761	7.73809	7.73809	7.5812	8.00843	7.98584	8.31061	7.84862	6.01123	7.95128	7.15482	8.07414
PH_hs_0028567	APOC4	6.25739	5.6865	5.26679	5.79442	6.27612	5.82018	6.2384	6.19967	5.6865	5.40939	6.11894	5.82018	5.65821	6.27612	6.27612	5.96578	7.01681	6.76155	6.36632	6.5157	6.53138	5.02237	5.76818	6.31288
PH_hs_0043428	APOD	12.181	12.8668	13.1021	12.5813	12.5804	12.5381	11.3379	11.2787	11.4607	11.5715	11.2369	11.6305	12.9186	12.6385	12.6756	12.6329	12.2838	11.8977	10.6878	11.0977	10.8182	12.3034	11.9398	12.1619
PH_hs_0022287	APOE	7.30834	7.48784	7.5812	6.46761	6.65105	6.57743	6.36632	5.96578	6.31288	6.36632	6.45121	6.34873	6.15987	6.41785	6.48382	6.65105	6.7211	6.87652	6.27612	6.40088	6.03342	6.05528	6.57743	6.60733
PH_hs_0012950	APOL3	9.6961	10.1118	10.0161	10.0828	10.0314	10.144	9.68387	9.79035	9.90162	10.1755	9.91812	10.265	10.2282	10.1892	10.3581	10.9798	10.8474	10.6115	10.4184	9.95783	9.88646	10.1478	10.1235	10.2076
PH_hs_0017399	APOL6	7.42206	7.43045	7.33539	8.0954	8.16239	8.29232	8.29232	8.21675	8.65642	8.6987	8.8933	8.57175	7.93369	7.84235	7.86109	7.55842	6.93664	7.30834	8.12153	7.71768	7.47168	8.58684	8.7364	8.61287
PH_hs_0002058	APOLD1	8.33316	8.94983	8.61287	9.84471	9.55938	9.9211	8.21189	8.23601	8.44501	8.17243	7.74483	7.91588	9.18115	9.39553	9.45224	9.34541	9.33651	8.99294	8.25974	8.28771	8.02514	8.25974	8.25503	8.41574
PH_hs_0046164	APOO	8.08481	8.86573	8.59059	8.88417	8.75989	8.99859	8.15228	8.1472	8.41996	7.90989	7.77808	7.96867	9.06205	8.93221	8.88111	9.17866	9.04576	8.48583	8.04166	6.81378	7.96867	8.05799	8.46964	8.00282
PH_hs_0003024	APOO|LOC644649	7.99718	8.84078	8.48985	8.91737	8.62388	8.76321	8.04712	7.89785	7.95128	7.48784	7.71768	7.60363	8.78953	8.53722	8.68825	8.70217	8.86573	8.50978	8.04712	7.224	7.78463	7.41363	8.10066	7.46352
PH_hs_0043356	APOOL	8.63118	9.19353	9.38478	9.67507	9.68387	9.61563	9.17617	9.10983	9.5265	9.16867	9.06474	9.05664	9.78709	9.48884	9.42522	9.32531	9.00703	9.20579	8.52552	8.31967	8.0634	9.73556	9.60084	9.71682
PH_hs_0010546	APP	13.8107	13.9066	13.9578	13.8152	13.8303	13.8402	13.1555	13.2135	13.3193	12.9679	13.3262	13.0306	13.5537	13.3623	13.2963	14.0196	13.5305	13.8018	13.6869	13.4252	13.1828	13.2704	13.0704	13.2728
PH_hs_0002433	APPL1	9.65015	10.6262	10.3426	10.1892	9.83368	10.1718	9.47877	9.4168	9.86805	9.55555	9.37395	9.53041	10.2402	10.2282	10.1338	10.3044	10.5211	9.86959	9.53041	9.26796	9.56701	9.32755	10.0035	9.5068
PH_hs_0024126	APPL2	9.19353	9.42522	9.45841	10.2779	10.2544	10.3191	9.75572	9.62114	10.1592	9.33651	9.76736	9.58214	9.9211	9.90764	9.81458	9.59898	9.37613	9.38478	9.87421	9.67507	9.41045	9.48884	9.54593	9.46455
PH_hs_0002524	APRT	11.8694	12.345	12.6292	11.753	11.7934	11.912	11.7754	11.6647	11.8212	11.6441	11.5852	11.72	12.2572	12.2899	12.3068	12.833	12.5062	12.5935	12.5049	12.5163	12.1841	12.2902	11.7041	12.1416
PH_hs_0043643	APRT	13.2112	14.0503	13.9214	13.44	13.1901	13.4383	13.2547	13.1382	12.9486	13.0699	12.7025	13.1398	13.6644	13.6866	13.7333	14.1422	14.1249	13.582	13.4198	13.1364	13.4055	13.2188	13.1406	13.3601
PH_hs_0025974	APTX	7.77808	8.58308	8.56415	8.92333	8.49785	8.76321	8.28309	8.28309	8.35975	8.0634	7.99152	8.12153	8.43671	8.46557	8.49785	8.44501	8.40727	7.96867	8.11634	7.61102	7.77808	8.28309	8.45738	8.36413
PH_hs_0028973	AQP1	6.98299	6.88874	7.19476	7.16491	6.60733	6.40088	6.97154	7.01681	7.07146	6.96	6.63662	7.00562	7.23362	6.90087	6.81378	6.77479	7.21432	7.47978	6.59246	7.62571	7.8857	6.91289	7.00562	7.37069
PH_hs_0044095	AQP1	9.48281	10.2161	9.79685	9.58214	9.12541	9.57459	10.0478	10.188	10.2426	10.5976	10.31	10.5637	9.97082	10.2052	10.2052	10.0382	10.1183	9.6101	10.2894	10.3259	10.1718	10.4548	10.2198	10.6013
PH_hs_0034953	AQP12A|AQP12B	8.48985	8.38154	8.63844	8.24079	8.28771	8.44087	8.36413	8.34651	8.36851	8.13699	8.1267	7.97441	8.57554	8.58684	8.59805	8.89633	8.90238	8.86882	9.22521	9.55938	9.14593	8.87191	8.58684	8.8933
PH_hs_0015393	AQP5	4.88264	10.5929	3.24793	2.90689	4.12928	10.7478	10.3603	3.64386	4.12928	10.5406	5.06609	5.06609	10.462	2.70044	3.24793	3.24793	2.45943	2.32193	2.90689	2.32193	2.32193	10.8061	4.49185	10.7536
PH_hs_0003572	AQP6	6.66534	6.07682	6.7211	6.46761	6.66534	6.31288	6.03342	6.13955	5.89482	6.33092	5.91886	6.11894	6.2384	6.49985	6.11894	6.54689	6.77479	6.56224	5.47573	6.56224	6.31288	6.2384	5.44294	6.29462
PH_hs_0005804	AQP9	6.59246	6.36632	6.05528	6.81378	6.87652	6.87652	4.97728	4.04439	4.12928	5.30378	5.33985	5.22882	5.84549	6.09803	6.13955	6.34873	5.89482	6.03342	2.32193	2.32193	2.32193	5.02237	4.72792	2.32193
PH_hs_0048305	AQR	7.29002	7.21432	7.04985	7.81057	7.81057	7.73132	7.27146	7.13443	7.26209	7.33539	7.61102	7.44708	7.89178	7.42206	7.48784	7.03892	6.53138	6.7879	7.0607	6.54689	6.31288	7.36194	7.17493	7.23362
PH_hs_0005583	AR	9.44398	9.78218	9.8572	9.50879	9.5265	9.64476	8.28309	8.26913	8.42836	8.29232	8.51767	8.53722	9.41257	9.66977	9.59898	9.84156	9.42522	9.44812	7.51175	7.21432	7.20457	8.48985	8.22159	8.20701
PH_hs_0034517	ARAF	8.12153	8.49785	8.57175	7.89178	8.03067	8.05799	8.47371	8.56415	8.61287	8.48583	8.49785	8.56796	8.42417	8.43254	8.41996	8.96434	8.83131	8.80574	9.79198	9.49885	9.44398	8.96434	8.51767	8.99294
PH_hs_0019858	ARAP2	6.49985	6.09803	6.3837	6.25739	5.76818	5.74147	6.5157	6.59246	6.59246	6.77479	6.81378	6.74819	5.89482	6.11894	6.15987	6.07682	6.15987	6.41785	5.84549	6.62205	6.5157	6.8392	6.57743	6.73471
PH_hs_0002223	ARAP3	7.75154	8.26444	8.11114	8.2738	8.1472	8.33762	7.37938	7.30834	7.50383	7.3966	7.32643	7.41363	8.11634	8.08481	8.21675	8.44087	8.15228	7.98584	7.76487	6.97154	7.3443	7.62571	7.49586	7.51964
PH_hs_0043492	ARCN1	12.1464	12.6932	12.5884	13.0395	12.877	13.1761	12.9959	12.9948	12.9479	12.7055	12.5719	12.8083	12.9827	13.019	13.0031	12.6824	12.4565	12.2693	13.1719	13.2382	12.9	13.3247	13.1198	13.5076
PH_hs_0025421	ARF4	11.9007	12.4544	12.4337	12.5178	12.2742	12.4063	12.8479	12.8503	13.038	12.5905	12.3656	12.6372	12.8869	12.7094	12.7837	12.3651	12.2026	11.8144	13.0996	13.1708	12.8983	13.2897	13.0707	13.3478
PH_hs_0002253	ARFGAP1	11.2164	11.3418	11.5066	10.1286	10.06	10.0654	10.8349	10.6551	11.0812	10.6904	10.7009	10.6622	10.2113	10.1605	10.117	10.9065	10.525	10.5684	11.6099	11.3872	11.0067	10.8285	10.4393	10.762
PH_hs_0025485	ARFGAP2	11.1702	11.9067	11.935	11.3666	11.4265	11.3312	11.5462	11.5539	11.6766	11.3807	11.1877	11.5964	11.6907	11.5263	11.572	12.1419	12.0753	12.0843	12.4015	12.2293	12.0679	11.7942	11.5908	12.0246
PH_hs_0047249	ARFGEF2	6.73471	6.76155	6.7879	7.07146	7.07146	7.12412	7.13443	6.98299	7.81698	7.28077	7.74483	7.42206	6.87652	7.15482	7.23362	6.29462	6.09803	6.03342	7.20457	6.67948	6.8009	7.12412	7.82337	6.86419
PH_hs_0025041	ARFIP1	6.03342	6.13955	6.19967	6.7211	6.76155	6.81378	6.05528	6.01123	6.01123	6.45121	6.63662	6.57743	6.49985	6.56224	6.41785	6.93664	6.57743	6.67948	6.33092	5.98868	5.33985	6.13955	6.17991	6.09803
PH_hs_0047897	ARFRP1	8.86264	8.54496	8.91139	8.56415	8.66711	8.39446	8.36851	8.82814	8.54496	8.58308	7.17493	7.80413	8.95855	8.94105	8.85331	9.12541	9.6101	9.66445	9.65015	10.0133	9.76736	9.07012	8.55651	9.23242
PH_hs_0034837	ARG2	8.74987	9.48079	9.37178	9.74903	9.35425	9.92555	9.17866	9.24911	9.2131	9.26796	8.68825	9.24674	9.95347	9.81458	9.73556	9.84941	9.58778	9.18611	9.17368	9.23002	9.39124	9.58965	9.53236	9.8986
PH_hs_0033149	ARGLU1	7.94544	8.56033	8.39446	9.48079	9.09935	9.36523	8.49386	8.24555	8.46557	8.96723	8.46964	8.88722	9.00703	9.11764	8.99294	8.75322	8.82496	8.46148	7.87344	8.09011	8.18735	8.21189	8.11114	8.67772
PH_hs_0002362	ARHGAP10	10.5807	10.9118	11.2261	10.0855	10.1466	10.1389	10.3918	10.1966	10.6878	10.2366	10.3191	10.2952	10.5798	10.6344	10.7069	11.0481	10.7207	10.8166	10.9451	10.9661	10.5675	10.6225	10.0895	10.5798
PH_hs_0010330	ARHGAP11A	7.09276	7.72451	7.47978	8.17742	8.04712	8.35535	6.8392	6.74819	6.7211	6.73471	6.85175	6.97154	7.90388	8.04712	8.18239	8.17742	7.83605	7.73132	6.63662	6.66534	5.94251	6.43463	6.65105	5.96578
PH_hs_0044171	ARHGAP11A	7.76487	7.72451	7.86109	7.96867	8.0954	8.11114	6.8009	6.73471	6.74819	6.96	7.16491	7.01681	8.27845	7.93369	7.99718	8.61287	8.28771	8.47371	7.14466	7.0607	6.82655	6.59246	6.53138	6.77479
PH_hs_0024570	ARHGAP12	9.72024	9.91812	10.0203	10.2076	10.3146	10.3404	9.19353	9.14083	9.44191	9.41045	9.63209	9.58026	10.4131	10.6225	10.5328	10.1768	9.8321	9.9359	9.4315	9.3298	8.92333	9.71339	9.2009	9.7065
PH_hs_0024939	ARHGAP18	10.31	10.7224	10.7419	10.4435	10.4712	10.4497	9.52062	9.45635	9.52062	9.51471	9.69087	9.64836	11.3318	10.8182	10.9697	10.2568	10.1389	10.2027	10.2917	9.96073	9.84784	9.71682	9.55171	9.83842
PH_hs_0048293	ARHGAP19	7.75154	8.33762	8.03067	8.84392	8.43671	8.76321	7.53528	7.3966	7.55075	7.17493	7.31741	7.33539	8.38154	8.58308	8.58684	8.14211	8.11634	7.74483	7.24317	7.13443	6.97154	7.28077	7.224	7.65464
PH_hs_0004905	ARHGAP22	11.9063	12.3749	12.4872	11.7341	11.3958	11.4931	9.92258	9.87728	9.76072	9.85253	9.74062	9.86031	12.2145	12.1732	12.2655	12.0663	11.8394	11.509	10.4599	10.0815	10.144	10.0868	9.71682	9.97513
PH_hs_0007978	ARHGAP26	6.70736	7.19476	7.32643	7.00562	6.88874	6.94837	5.6865	5.50779	5.65821	6.05528	6.13955	6.13955	6.92481	6.60733	6.76155	7.37938	7.32643	7.00562	4.2854	4.88264	5.18982	5.94251	6.60733	6.13955
PH_hs_0048984	ARHGAP26	8.16239	9.17118	8.79279	9.39339	8.95855	9.38478	9.59898	9.50084	9.5727	9.544	9.23482	9.67684	9.10198	9.15861	9.29347	8.86882	9.10198	8.19229	8.90839	8.79279	9.18115	9.84156	10.0775	9.88493
PH_hs_0031273	ARHGAP27	7.83605	7.84862	7.32643	7.85487	7.96867	7.64024	8.19229	8.2738	8.19722	7.87958	7.9629	7.93958	7.89785	7.67596	8.05799	8.11634	8.75322	8.10066	8.92035	8.31061	9.04576	7.99152	8.26444	8.65642
PH_hs_0047434	ARHGAP28	7.02791	7.37938	7.09276	7.95128	7.66888	8.00843	8.4818	8.36413	8.48583	8.67772	8.31967	8.66356	7.79116	7.87958	7.83605	8.1267	7.99152	7.81057	8.49386	8.48583	8.16239	9.10983	8.97011	9.17118
PH_hs_0030157	ARHGAP29	9.64476	10.3701	10.4823	10.3559	10.0828	10.1867	10.3337	10.3918	11.174	10.2963	10.3426	10.3961	10.3202	10.5512	10.5454	9.92555	9.73556	9.55555	10.5531	10.3971	10.1592	10.1478	10.3415	10.4783
PH_hs_0001812	ARHGAP33	7.224	7.25267	7.56605	7.3966	7.3443	7.26209	6.76155	7.14466	6.63662	6.62205	6.77479	6.67948	7.224	7.20457	6.97154	7.61839	7.47168	7.41363	7.36194	7.98584	7.48784	6.86419	6.73471	7.12412
PH_hs_0026852	ARHGAP39	8.53333	8.78627	9.1046	8.68825	8.77972	8.50581	8.67419	9.04303	8.65284	8.37721	8.59059	8.41996	8.92926	9.1046	8.95565	9.10198	9.64836	9.50084	9.66089	9.16113	9.71853	8.72622	8.61655	9.46659
PH_hs_0000390	ARHGAP4	6.8009	6.34873	6.3837	6.27612	6.56224	6.40088	6.57743	7.26209	6.96	6.66534	5.98868	5.91886	5.89482	6.8392	6.56224	6.69349	7.28077	7.30834	7.18488	7.35315	7.0607	6.88874	6.29462	6.88874
PH_hs_0037752	ARHGAP42	4.93074	4.20945	2.32193	3.08746	4.42626	4.42626	4.83289	3.85798	4.2854	4.67243	5.10852	5.10852	2.32193	10.2402	3.08746	2.32193	2.32193	3.64386	2.32193	2.32193	2.32193	2.32193	4.20945	2.32193
PH_hs_0042521	ARHGAP42	7.27146	6.8009	6.92481	6.92481	6.11894	6.56224	7.224	7.3443	6.88874	6.81378	6.63662	6.62205	7.23362	7.28077	7.09276	6.99435	7.65464	6.03342	7.24317	8.00843	7.90388	7.10329	6.98299	6.31288
PH_hs_0043693	ARHGAP5	6.53138	6.25739	6.63662	6.17991	6.40088	6.33092	6.11894	5.82018	5.87036	6.31288	6.65105	6.53138	6.77479	6.67948	4.35755	6.03342	5.14975	5.76818	4.97728	4.2854	4.72792	6.17991	6.45121	5.76818
PH_hs_0013286	ARHGAP6	7.75154	8.03067	8.08481	7.74483	7.84235	7.76487	6.87652	6.74819	7.19476	7.00562	7.28077	7.03892	7.97441	8.1472	7.93958	8.04712	7.60363	7.75822	6.2384	6.17991	6.2384	6.45121	6.8009	6.21917
PH_hs_0049697	ARHGAP8|PRR5-ARHGAP8	7.29002	6.97154	7.37069	7.17493	7.10329	6.48382	7.13443	7.49586	7.31741	7.00562	6.09803	6.91289	7.09276	7.21432	7.10329	6.66534	7.66178	7.93958	5.62936	8.39874	8.43254	7.15482	7.33539	7.93369
PH_hs_0025577	ARHGAP9	6.59246	6.3837	6.41785	5.96578	6.21917	6.05528	7.32643	7.08215	7.46352	7.25267	7.51964	7.3966	6.49985	6.09803	6.31288	6.65105	5.87036	6.21917	7.82337	7.59619	7.58871	7.57365	7.25267	7.53528
PH_hs_0009664	ARHGDIA	10.9989	11.935	11.7946	11.2805	11.1577	11.284	11.2618	11.1633	11.099	10.9625	10.7377	11.0067	11.3639	11.4134	11.3974	11.935	11.8609	11.2606	11.4826	11.5066	11.4043	11.2399	10.9697	11.3628
PH_hs_0042358	ARHGDIB	13.1482	13.6514	13.6789	13.6114	13.4667	13.6192	12.9973	12.9421	13.3714	13.0038	13.1161	13.1226	13.774	13.7513	13.7761	14.1008	14.0002	13.8713	13.4404	13.0695	12.9904	13.0523	13.2098	13.0491
PH_hs_0043462	ARHGDIG	11.169	10.8341	11.3834	11.1969	11.1771	10.7317	10.9826	11.5287	11.1456	10.7628	8.84078	10.2027	11.2164	11.5572	11.4463	11.4896	12.0156	12.0463	11.9346	12.5286	12.2593	11.6387	11.118	11.9475
PH_hs_0020594	ARHGEF10L	9.41469	9.99789	10.2871	9.53041	9.36085	9.6248	9.6193	9.61747	9.79685	9.63934	9.43775	9.83684	9.93295	9.96073	9.99365	10.6179	10.4194	10.1427	9.96362	10.2015	9.93737	10.1668	9.81778	10.1039
PH_hs_0024933	ARHGEF12	6.19967	6.57743	6.27612	6.86419	6.8009	7.01681	6.60733	6.48382	6.69349	6.46761	6.59246	6.46761	6.67948	6.46761	6.69349	5.91886	4.97728	5.79442	6.17991	5.26679	5.30378	6.63662	6.77479	6.48382
PH_hs_0003269	ARHGEF17	9.58965	9.48482	9.52062	9.35204	9.51668	9.43775	10.1954	10.1706	10.2975	10.2533	10.528	10.3337	9.22279	9.20823	9.15608	9.54206	9.25857	9.33427	11.0227	10.7026	10.5817	10.4893	10.2222	10.6004
PH_hs_0000626	ARHGEF18	10.1643	10.4003	10.4067	9.67154	9.48281	9.74231	10.0437	10.0217	10.1843	10.0641	10.0203	10.2485	10.2246	9.8321	9.90764	10.617	10.3939	10.3168	10.8427	10.656	10.3515	10.462	10.2015	10.4014
PH_hs_0047849	ARHGEF19	8.41151	9.07815	9.28887	8.48583	8.64566	8.60548	9.27961	9.19106	9.4315	9.05664	9.12541	9.2131	8.75322	8.5411	8.72962	9.07548	8.83131	8.90539	10.0007	9.55363	9.5708	9.50283	9.44812	9.56701
PH_hs_0016573	ARHGEF2	12.4106	12.293	12.3999	11.9217	12.1175	12.0339	13.4289	13.4355	13.6674	13.3081	13.6299	13.4576	12.2332	12.1928	12.0391	12.1048	11.536	11.8901	14.0402	13.8117	13.5038	13.9534	13.6096	13.896
PH_hs_0044376	ARHGEF28	8.03067	7.91588	8.09011	7.42206	7.62571	7.38802	7.69	7.90989	7.86109	7.64746	7.93958	7.64024	8.03617	7.99718	7.84862	8.21189	8.21189	8.07414	8.71596	8.63844	8.59805	8.05799	7.73809	7.90388
PH_hs_0002285	ARHGEF3	7.21432	7.66888	7.62571	8.34207	8.16239	8.51373	7.3443	7.26209	7.47978	7.25267	7.32643	7.45533	7.84862	7.77808	7.98014	7.72451	7.66178	7.30834	6.93664	6.85175	6.81378	7.44708	7.46352	7.27146
PH_hs_0042945	ARHGEF35	7.41363	7.36194	6.86419	7.61102	7.82972	7.42206	7.84862	8.09011	7.60363	6.74819	7.16491	6.82655	7.46352	7.21432	7.97441	7.37938	8.66711	7.95128	8.20212	8.06878	8.59059	7.23362	7.71768	8.46148
PH_hs_0000610	ARHGEF4	6.5157	6.99435	7.00562	6.29462	6.40088	6.46761	7.18488	6.97154	7.29921	7.20457	7.44708	7.32643	6.31288	6.11894	6.40088	7.02791	6.49985	6.69349	7.90388	7.64024	7.24317	7.44708	7.35315	7.14466
PH_hs_0030851	ARHGEF5	5.96578	6.36632	5.71425	5.84549	6.05528	6.13955	6.62205	6.53138	6.70736	6.7211	6.76155	6.69349	5.84549	6.2384	6.03342	6.11894	5.44294	5.62936	6.59246	6.01123	6.19967	6.46761	6.63662	6.3837
PH_hs_0045888	ARHGEF7	10.0035	10.4742	10.6852	10.6711	10.4424	10.6106	10.9355	10.9495	11.0032	10.7752	10.6425	10.5873	10.4924	10.3691	10.4173	10.7989	10.8364	10.528	11.4458	11.2594	11.325	11.0931	11.0434	11.2706
PH_hs_0046510	ARHGEF7	9.49486	9.82098	9.91064	9.51471	9.34319	9.57459	9.86651	9.85097	9.89558	10.0895	10.2052	10.3526	10.0175	9.76404	9.82575	10.6896	10.3382	10.2894	10.9473	10.7052	10.5541	10.258	10.1668	10.144
PH_hs_0022808	ARID1A	8.79279	9.25857	9.01262	9.80494	9.59898	9.66445	9.19353	9.09935	9.18611	8.90238	8.56415	8.84392	9.28656	9.39553	9.39124	8.55267	8.40301	8.15735	8.70217	8.42417	8.55651	9.44191	9.31854	9.83999
PH_hs_0025639	ARID3A	8.70563	9.11764	9.39553	8.29232	8.21189	8.29232	8.32867	8.24079	8.64205	8.24079	8.09011	8.43254	9.06743	8.54882	8.58684	9.30948	8.83763	8.71596	9.09408	9.20579	9.16365	8.65642	8.59432	8.60918
PH_hs_0001575	ARID4B	8.51767	8.56033	8.70563	8.86573	8.79928	8.94105	8.61287	8.5411	9.08082	8.67772	9.01542	8.82496	8.94105	8.88417	8.80574	8.34207	7.93369	7.9571	8.85331	8.59432	8.13186	9.25385	9.16867	9.37178
PH_hs_0000114	ARID5A	8.53333	8.22159	8.2738	8.49386	8.71939	8.27845	8.44087	8.89026	8.30606	7.77808	7.86728	7.66888	8.03617	8.69174	8.74651	8.69523	9.32755	9.11244	9.29577	9.27961	9.09144	8.43671	8.21675	9.13314
PH_hs_0043352	ARID5B	10.4712	11.2164	11.179	11.5145	11.3617	11.4587	12.2341	12.1853	12.1185	11.9427	11.6241	12.1028	11.6409	11.4663	11.5772	10.917	11.0192	10.4863	12.0374	11.9048	11.74	12.6361	12.5619	12.6397
PH_hs_0024119	ARL13B	6.8009	7.36194	7.29002	7.40514	7.13443	7.55075	7.23362	7.01681	7.40514	7.62571	7.26209	7.58871	7.81057	7.52748	7.83605	6.76155	6.41785	6.17991	6.91289	6.15987	6.94837	7.25267	7.69	7.10329
PH_hs_0015265	ARL15	7.3443	8.28309	7.84235	8.61287	8.25974	8.66711	8.75989	8.62388	8.67066	8.3015	8.0954	8.52552	8.26444	8.65284	8.61655	8.39874	8.52943	7.75154	7.69	7.52748	7.90989	8.90839	9.04576	9.1046
PH_hs_0032598	ARL16	9.06205	9.15102	9.34983	8.52552	8.46148	8.55267	8.66711	8.46557	8.71253	8.53722	8.68124	8.65642	9.11504	8.97298	9.0728	9.84784	9.43983	9.53236	9.39124	9.22279	8.92035	9.15102	8.79928	9.11764
PH_hs_0044832	ARL2	12.1423	12.6367	12.59	12.4626	12.3071	12.501	11.8295	11.8512	11.9785	12.0208	11.8889	11.9518	12.9036	12.9957	12.9479	13.5209	13.229	13.089	12.3417	12.2913	12.0002	12.0076	12.0333	12.2175
PH_hs_0048299	ARL3	7.3443	7.90989	8.56796	7.85487	7.37069	7.15482	7.56605	7.23362	7.67596	7.633	7.37938	7.67596	8.54496	7.26209	7.0607	7.46352	7.69697	7.47168	6.7211	7.78463	7.92184	7.44708	7.89178	6.62205
PH_hs_0032286	ARL4A	5.22882	4.97728	4.49185	4.42626	5.33985	5.33985	6.36632	5.98868	6.15987	6.27612	6.60733	6.49985	4.78136	4.83289	4.72792	4.04439	2.32193	2.32193	5.84549	4.97728	5.14975	6.41785	6.7879	5.79442
PH_hs_0029090	ARL4C	6.67948	6.3837	6.87652	6.29462	6.63662	6.41785	6.85175	6.46761	6.70736	6.93664	6.66534	6.96	6.86419	6.63662	6.8392	7.20457	6.99435	7.13443	5.14975	6.56224	6.74819	7.0607	6.74819	7.31741
PH_hs_0048360	ARL4C	9.76901	10.3799	10.432	10.8684	10.741	10.8427	11.416	11.1969	11.2411	11.2207	10.7317	11.3468	11.0671	10.7678	11.0865	10.1978	10.7736	10.0369	11.288	11.2822	10.8646	11.9116	11.8813	12.0813
PH_hs_0010807	ARL4D	9.28656	10.0286	10.0934	9.79035	9.53625	9.66089	10.0423	10.0369	10.2662	10.461	10.2258	10.4924	9.83999	9.68912	9.81137	10.5358	10.3971	9.99506	10.4984	10.1157	10.2639	10.2894	10.3326	10.3918
PH_hs_0043847	ARL5A	8.19229	8.71939	8.50581	8.46964	8.31967	8.1267	8.50184	8.42836	8.44501	8.48985	8.39446	8.43254	8.97011	8.96723	8.90839	7.86728	7.79116	7.66178	8.40727	8.40301	8.61287	8.72962	8.76653	9.06743
PH_hs_0004296	ARL6IP1	11.9587	11.9977	12.1748	12.559	12.4503	12.5217	11.3617	11.2961	11.5964	11.3764	11.6117	11.4504	12.5298	12.3906	12.2942	12.8177	12.3887	12.4376	11.7234	11.6043	11.2729	11.6057	11.0475	11.4291
PH_hs_0027751	ARL6IP4	12.4516	13.0106	12.9996	12.3108	12.0913	12.3414	12.3436	12.469	12.4153	12.5109	12.1949	12.3738	12.8389	12.7355	12.8237	13.4577	13.3477	13.0603	13.197	12.8762	12.7567	12.9175	12.7675	12.8032
PH_hs_0005117	ARL6IP5	11.6255	11.7063	11.8931	12.0298	12.0425	12.0568	11.022	10.9058	11.2201	10.8876	11.1558	11.1545	12.1838	12.072	12.1301	12.1825	11.8663	11.8775	11.1232	11.0617	10.6243	11.4891	11.3058	11.5056
PH_hs_0031409	ARL6IP5	10.2222	10.4445	10.7402	11.1858	11.0365	11.1494	9.88798	9.77066	10.4014	9.92407	9.95783	10.0133	10.9215	10.73	10.7891	10.911	10.719	10.5113	10.2438	9.80171	9.56891	9.88188	10.0761	10.2161
PH_hs_0035593	ARL6IP6	11.2177	11.5838	11.9518	11.3759	11.3446	11.3545	10.3504	10.1978	10.5637	10.2366	10.3304	10.2917	11.8551	11.7999	11.8675	12.3156	11.9041	12.0097	11.013	10.9267	10.4205	10.7069	10.3471	10.6133
PH_hs_0047309	ARL6IP6	7.03892	7.19476	6.97154	7.224	7.18488	7.26209	6.56224	6.31288	6.41785	6.40088	7.03892	6.65105	7.30834	7.37938	7.45533	7.67596	6.97154	7.17493	6.27612	3.75489	5.82018	6.29462	6.69349	5.74147
PH_hs_0028199	ARL8A	8.40301	8.64566	8.49785	8.86264	8.73302	8.83763	8.56796	8.71939	8.98726	8.74315	9.01542	8.96723	8.25503	8.54882	8.62753	9.16867	9.09408	9.00703	9.24198	7.98014	8.50581	8.35975	9.1046	8.31515
PH_hs_0047987	ARL8A	7.69	7.47168	7.77808	7.69697	7.40514	7.10329	7.30834	7.77808	7.45533	7.3966	6.59246	7.17493	7.51964	7.69	7.68299	7.96867	8.28771	8.51767	8.2738	8.68475	8.49386	7.69	7.28077	7.84235
PH_hs_0032431	ARL8B	9.54978	9.65195	9.74062	9.72024	9.69262	9.80009	9.82257	9.73047	10.0721	9.75238	9.95056	9.8321	10.2137	10.0105	10.0841	9.77231	9.50283	9.52454	10.0423	8.80252	9.59898	10.4558	10.3259	10.432
PH_hs_0042826	ARL9	6.77479	6.77479	6.90087	6.7879	6.90087	6.93664	6.27612	5.96578	5.96578	6.01123	6.5157	6.29462	6.65105	6.74819	6.62205	7.07146	6.2384	6.74819	5.62936	5.26679	4.67243	5.50779	5.91886	5.53916
PH_hs_0005938	ARMC1	8.99294	9.79523	9.62297	9.88493	9.62114	9.90313	9.27729	9.2009	9.30264	9.25621	9.00141	9.35645	10.0775	9.97656	10.0748	10.03	9.92852	9.24911	9.00703	8.70563	8.92926	9.37613	9.50084	9.45224
PH_hs_0024926	ARMC7	6.7211	7.46352	7.31741	6.98299	7.03892	7.12412	7.48784	7.27146	7.37069	7.36194	7.15482	7.25267	6.81378	6.62205	6.74819	7.04985	6.81378	6.3837	7.35315	6.8392	7.47978	7.32643	7.52748	7.57365
PH_hs_0005694	ARMC8	6.59246	6.81378	6.77479	6.8009	6.8009	6.91289	7.00562	6.85175	7.02791	6.82655	7.23362	7.14466	6.91289	6.88874	6.82655	6.36632	5.79442	5.84549	6.70736	6.54689	6.33092	6.96	6.8009	6.93664
PH_hs_0038692	ARMC9	8.0634	8.19229	8.23122	8.00282	7.9571	8.13186	7.3966	7.16491	7.47978	7.55842	7.66178	7.58871	8.30606	8.35094	8.19229	8.80252	8.39017	8.39017	7.11374	5.33985	6.65105	7.7039	7.64746	7.5812
PH_hs_0043073	ARMC9	9.49885	10.1079	10.1843	9.75238	9.70304	9.7789	9.22279	9.16616	9.39339	9.21553	9.12283	9.2009	10.1491	10.03	9.93884	10.9961	10.4589	10.5512	9.90011	9.89406	9.70131	9.67684	9.14848	9.82893
PH_hs_0001004	ARMCX1	10.5741	10.9237	11.0891	11.0951	11.1589	11.1456	10.2848	10.1793	10.4742	10.1978	10.5779	10.3592	10.9841	10.9883	11.1424	11.5572	11.3742	11.284	10.7661	10.5142	10.0815	10.4268	10.4414	10.4099
PH_hs_0049204	ARMCX3	7.09276	7.92184	7.71768	8.35094	8.01959	8.1267	8.11114	8.07414	8.97011	8.16742	8.06878	8.07414	8.07948	8.17742	8.15735	7.3966	7.224	6.82655	7.32643	6.88874	7.41363	8.21675	8.88417	8.54882
PH_hs_0024598	ARMCX4	6.29462	5.87036	5.53916	6.25739	6.63662	6.31288	6.29462	6.11894	5.84549	6.05528	6.13955	5.76818	5.53916	5.82018	6.21917	6.19967	6.8009	6.54689	6.49985	4.93074	2.32193	5.62936	5.91886	6.3837
PH_hs_0032706	ARMS2	7.58871	7.0607	6.91289	7.23362	7.224	7.08215	7.04985	8.14211	7.61839	7.77149	6.11894	6.8009	7.85487	7.77808	7.37938	7.27146	8.51767	8.59805	8.76653	9.4168	9.00983	8.09011	7.51964	8.26913
PH_hs_0022468	ARNT	9.22279	9.75739	9.59526	10.163	9.94764	10.0519	9.69784	9.72877	9.84471	9.81618	9.62114	9.83684	10.0314	9.85097	10.0035	9.64476	9.4543	9.2131	9.87882	9.11504	9.6027	10.3875	10.2174	10.3701
PH_hs_0000618	ARNT2	8.24079	8.33762	8.57554	8.63481	8.51373	8.60548	9.94178	9.73725	10.0881	9.39339	9.55746	9.48079	8.27845	8.21189	8.3015	8.52943	7.9629	8.19722	10.3669	10.1755	9.73217	9.96217	9.6027	9.91214
PH_hs_0022167	ARNTL	6.97154	7.7039	7.41363	7.30834	7.12412	7.42206	7.7039	7.64746	7.74483	8.13186	8.00843	8.26444	7.54303	7.53528	7.55075	7.43879	7.23362	7.08215	8.34207	7.86109	8.18239	7.93369	8.05799	8.09011
PH_hs_0020236	ARNTL2	6.88874	7.43045	7.3966	7.75822	7.90388	7.85487	6.36632	6.07682	6.01123	6.5157	6.40088	6.45121	7.84862	7.64024	7.77808	8.28309	7.89178	7.86728	5.96578	5.89482	4.97728	5.59991	5.82018	5.30378
PH_hs_0029653	ARPC1A	12.52	12.786	12.7077	12.1272	11.9405	12.2442	11.9205	11.9194	12.0083	11.8617	11.6048	11.8771	12.8708	12.6951	12.7556	13.2127	13.1127	12.8169	12.5393	12.5552	12.1971	12.0343	11.7638	12.0956
PH_hs_0020128	ARPC1B|LOC653888	14.8508	15.1768	15.3923	15.0294	14.979	14.7663	14.7146	14.6689	14.9647	14.5694	14.421	14.5907	15.0616	15.0593	14.9619	15.6854	15.4217	15.3625	15.1816	14.9688	14.6867	14.7444	14.5986	14.6492
PH_hs_0035964	ARPC1B|LOC653888	12.1986	12.2611	12.6171	12.0016	11.9595	12.0507	11.7213	11.7063	11.8748	11.6006	11.7588	11.6117	12.2305	12.4423	12.495	13.2768	12.9666	12.9774	12.5017	12.5647	12.0054	12.1282	11.4468	12.0398
PH_hs_0032659	ARPC4	10.2137	10.5073	10.8692	10.5957	10.4722	10.5377	10.4184	10.1867	10.5807	10.3236	10.3515	10.4833	11.0664	10.7266	10.7586	11.416	11.006	10.994	11.4054	11.2464	10.9421	10.8876	10.5211	10.8622
PH_hs_0022388	ARPC5	10.8317	11.426	11.5486	11.0937	10.9961	11.0488	11.3351	11.2327	11.366	11.2339	11.1627	11.2565	11.7366	11.3334	11.4906	11.8713	11.7663	11.4991	12.0429	11.8901	11.5345	11.7446	11.6762	11.7303
PH_hs_0022488	ARPC5L	11.4679	11.9018	12.1407	11.2966	11.1347	11.2219	11.5861	11.5847	11.6436	11.4592	11.6136	11.5701	12.0288	11.9003	11.8632	12.3686	12.0982	12.1307	12.4682	12.4713	12.0632	11.9634	11.7179	12.0374
PH_hs_0000760	ARPP19	9.19845	9.82575	10.0681	9.89102	9.54206	9.86341	9.24198	9.15355	9.55171	8.83131	8.9263	9.14338	10.0286	9.73556	9.90764	9.71682	9.51471	9.20335	9.2703	9.24911	9.45635	9.93737	9.59339	9.6248
PH_hs_0030947	ARPP19	10.6059	11.0831	11.2594	11.0898	10.9961	11.0805	10.357	10.3821	10.6649	10.2906	10.0327	10.3315	11.5591	11.1219	11.0984	11.0248	10.5948	10.5627	10.6667	10.7087	10.5608	10.5994	10.6904	10.7744
PH_hs_0006154	ARRB1	7.85487	8.0634	7.89785	7.92778	7.89178	7.87344	7.10329	7.43879	7.36194	7.32643	6.59246	7.08215	8.2503	7.99718	7.93369	8.34651	8.24079	8.15735	7.75154	8.14211	7.73809	7.633	7.50383	7.62571
PH_hs_0025447	ARRB2	9.27496	9.30948	9.46862	9.82098	9.68387	9.57459	8.52943	8.68475	8.77314	8.47776	8.71596	8.67066	9.64115	9.4315	9.46455	9.6786	9.47269	9.73725	8.84392	8.9901	8.72962	8.49785	8.57932	8.90238
PH_hs_0002173	ARRDC3	10.0035	10.2952	10.2662	10.1731	10.1325	10.2015	10.4924	10.4783	10.647	10.4944	10.6344	10.6799	10.4341	10.286	10.3658	9.75405	9.56129	9.38909	10.7198	10.4247	10.3214	11.288	11.2309	11.145
PH_hs_0047787	ARRDC4	8.01959	8.22159	8.01959	8.39874	8.37721	8.24079	9.04849	9.17118	9.24198	9.44398	9.02375	9.34096	8.23122	8.5216	8.70563	8.31967	8.07948	8.33762	9.67684	9.40408	8.95565	9.99081	9.73047	9.96506
PH_hs_0042924	ARRDC5	6.5157	6.29462	6.40088	6.40088	6.53138	6.41785	6.2384	6.86419	6.74819	6.74819	6.56224	6.59246	6.01123	6.86419	6.57743	6.34873	6.98299	7.01681	6.76155	4.67243	6.27612	6.66534	6.33092	6.69349
PH_hs_0022654	ARSB	5.37504	5.82018	5.62936	5.94251	6.07682	6.01123	6.46761	6.27612	6.63662	6.45121	6.56224	6.57743	5.98868	5.65821	5.56986	6.03342	5.30378	5.71425	6.74819	6.81378	6.31288	6.63662	6.36632	6.34873
PH_hs_0048583	ARSB	8.37287	8.82177	8.51373	9.1046	8.88722	9.10983	9.77066	9.87114	10.0961	9.75071	9.68912	9.77561	8.78627	9.2009	9.10198	8.46557	8.37721	8.10591	10.0049	9.82734	9.76238	10.1818	10.1039	10.5319
PH_hs_0028201	ARSD	6.45121	6.2384	6.33092	6.27612	6.2384	6.3837	6.5157	6.34873	6.31288	6.33092	6.27612	6.33092	6.34873	6.43463	6.5157	7.02791	6.3837	6.76155	5.18982	5.89482	5.94251	6.11894	6.25739	6.31288
PH_hs_0045022	ARSD	8.76321	8.85643	8.96723	9.24198	9.33427	9.18859	8.84392	8.783	9.24198	8.53333	8.75656	8.52943	9.09408	8.85953	8.80252	8.61287	8.13699	8.28309	8.88722	8.70563	8.47776	9.42101	9.14593	9.26562
PH_hs_0024408	ARSE	6.45121	6.36632	6.19967	5.89482	5.87036	6.15987	5.59991	5.33985	5.14975	5.84549	5.98868	5.98868	6.25739	5.91886	6.2384	6.88874	6.54689	6.5157	5.10852	2.32193	3.08746	5.65821	5.65821	4.35755
PH_hs_0032792	ARSH	7.45533	8.04166	8.16742	7.71081	6.73471	6.77479	7.10329	7.40514	7.30834	7.55075	7.82972	7.83605	8.29232	7.48784	7.27146	6.97154	7.57365	6.59246	6.45121	7.96867	7.99718	7.54303	7.68299	6.09803
PH_hs_0033507	ARSI	6.94837	7.13443	7.36194	6.48382	6.62205	6.62205	7.09276	7.08215	7.37069	6.96	7.15482	7.09276	6.46761	6.34873	6.33092	7.00562	6.17991	6.21917	7.46352	7.47978	6.97154	7.12412	6.76155	6.43463
PH_hs_0002005	ARSJ	9.70477	9.7936	9.90313	9.79847	9.80655	9.73725	9.4168	9.29577	9.63209	9.18611	9.33651	9.27263	9.93148	10.1504	10.0021	9.51865	9.00983	9.23721	9.8572	9.66267	9.3298	9.30948	9.04849	9.39981
PH_hs_0043366	ARSK	7.03892	7.68299	7.16491	7.84235	7.41363	7.87344	6.92481	6.82655	6.90087	6.82655	6.85175	6.82655	7.71768	7.56605	7.72451	7.24317	7.17493	6.57743	6.59246	5.74147	6.69349	6.65105	7.21432	6.48382
PH_hs_0024354	ART1	5.76818	4.78136	4.88264	5.14975	4.72792	5.33985	6.01123	6.19967	5.47573	5.37504	6.09803	5.18982	4.97728	5.22882	5.40939	3.75489	5.56986	5.22882	5.71425	6.93664	7.11374	4.04439	5.14975	5.84549
PH_hs_0023814	ARVCF	8.65642	8.61287	8.72622	8.49785	8.47776	8.42417	8.1472	8.41574	8.15228	8.19229	8.31515	8.22641	8.55267	8.90539	8.67419	9.3208	9.48684	9.43567	8.97585	8.48583	8.89026	8.60548	8.20701	8.8933
PH_hs_0009511	ARX	6.48382	6.09803	6.53138	5.56986	5.02237	5.50779	5.82018	5.71425	5.59991	6.41785	6.36632	6.31288	6.07682	5.82018	5.76818	5.79442	5.47573	5.50779	4.97728	6.70736	6.73471	6.05528	6.31288	5.18982
PH_hs_0023808	ASAH1	10.8166	11.3006	11.2369	11.6076	11.4202	11.4981	10.8214	10.8952	10.9661	11.1206	10.6826	11.0468	11.7136	11.6544	11.7647	12.0422	11.8794	11.6071	11.4648	11.2351	11.0891	11.5725	11.127	11.5481
PH_hs_0044985	ASAH2C	6.87652	7.15482	7.40514	7.40514	7.38802	7.37938	8.16239	8.21675	8.28771	8.07948	7.72451	8.10066	7.62571	7.36194	7.43879	6.65105	6.3837	6.63662	7.79116	8.07948	7.9571	8.66	8.44501	8.72622
PH_hs_0026839	ASAM	11.1621	11.9464	11.6704	11.4956	11.0509	11.6006	11.2972	11.3357	11.2303	11.0227	10.5994	11.0851	12.0124	11.7958	11.8555	12.1064	11.8763	11.3373	10.7164	10.7394	10.9596	10.9869	11.0303	11.2024
PH_hs_0042237	ASAM	10.719	11.4926	11.4961	11.4391	10.9118	11.475	10.9267	10.8451	10.9355	9.88188	9.66445	10.0934	11.4724	11.5331	11.6282	11.6204	11.3429	10.9125	9.58214	9.55171	9.71339	10.4528	10.3929	10.7155
PH_hs_0024401	ASAP1	7.84235	8.55651	8.37721	9.26092	9.10983	9.32305	8.7364	8.80252	9.13571	8.4818	8.6987	8.60548	8.92333	9.23002	9.14848	8.49785	8.25503	8.10591	8.86882	8.80896	8.55267	8.91439	9.15861	8.95274
PH_hs_0001218	ASAP2	8.99294	9.34762	9.46659	9.49085	9.35204	9.54013	9.56701	9.53041	10.1389	9.6101	9.82575	9.6591	9.44605	9.44398	9.62297	9.1046	8.96434	8.62753	9.88341	9.49885	9.44812	9.69784	9.80494	9.76736
PH_hs_0026771	ASB1	11.2429	11.1193	11.1665	10.6506	10.757	10.7686	11.1251	11.138	11.4075	11.1652	11.5442	11.4354	11.1193	11.0358	11.0303	11.4333	11.1102	11.2886	12.2661	12.048	11.946	11.3985	11.2158	11.4679
PH_hs_0026390	ASB16	10.1818	10.0895	10.2015	10.1805	10.2076	10.0627	9.80494	10.1491	9.99789	10.0947	9.97656	9.7065	10.5637	10.431	10.1402	10.3089	10.9855	10.8884	11.0891	10.4661	11.2553	10.7736	10.0855	10.9005
PH_hs_0046033	ASB3	8.66711	8.77972	8.87191	9.14338	9.06474	9.14083	8.59059	8.36851	8.56033	8.40727	8.70217	8.57175	8.81218	9.06205	8.85331	9.48884	9.09144	9.08082	8.63118	8.30606	8.18239	8.90238	8.57554	8.84706
PH_hs_0048425	ASB7	8.61287	8.4818	8.67066	9.13571	9.15861	9.21553	8.83447	8.76653	9.19845	8.62753	8.93221	8.69174	8.89936	8.9263	8.92926	8.50581	8.20212	8.17243	8.94105	8.97011	8.5216	9.41469	9.37395	9.40408
PH_hs_0049195	ASB8	8.47371	8.66711	8.68825	9.06743	8.98442	9.13057	8.95274	8.57932	9.19106	8.60918	8.91139	8.85953	8.41151	8.89633	8.98442	9.27496	9.21067	9.06474	9.15102	7.45533	8.64205	9.31175	9.32531	9.32305
PH_hs_0046261	ASB9	7.02791	6.90087	7.03892	7.09276	7.26209	7.224	5.79442	5.84549	5.65821	5.96578	6.31288	6.21917	7.27146	7.29921	7.37069	7.21432	6.7211	6.99435	4.20945	2.45943	3.39232	4.97728	5.40939	2.45943
PH_hs_0046262	ASB9	6.48382	6.96	6.85175	6.70736	6.60733	6.86419	6.13955	6.27612	6.15987	6.49985	5.91886	6.33092	6.92481	6.97154	7.07146	6.88874	7.17493	7.07146	5.6865	6.76155	6.53138	5.91886	5.96578	5.59991
PH_hs_0022298	ASCC1	6.33092	6.34873	6.45121	7.10329	7.04985	7.10329	6.73471	6.66534	7.12412	6.77479	6.63662	6.88874	6.59246	6.36632	6.19967	6.31288	5.02237	5.79442	6.05528	5.62936	5.65821	6.60733	6.87652	6.43463
PH_hs_0033388	ASCC2	7.91588	8.29232	8.41151	7.33539	7.43879	7.40514	7.80413	7.51964	7.9571	7.98014	7.76487	7.79766	7.87344	7.43045	7.75154	8.37287	8.21189	7.91588	8.37287	8.26913	8.34651	8.02514	7.89178	8.00282
PH_hs_0031804	ASCC3	7.59619	8.35535	8.31515	8.73978	8.44501	8.55267	8.25503	8.19722	8.59805	8.36851	8.27845	8.24555	8.24555	8.24555	8.38586	8.12153	7.75822	7.37938	8.60548	8.26444	8.05799	7.9629	8.04712	8.28771
PH_hs_0014681	ASCL3	6.03342	5.65821	5.65821	5.6865	6.13955	5.65821	5.50779	6.45121	5.98868	5.94251	5.91886	5.79442	5.59991	6.13955	6.43463	5.94251	6.70736	6.7211	6.73471	4.49185	5.76818	6.25739	5.82018	6.34873
PH_hs_0023538	ASF1A	7.74483	8.0634	8.17243	8.32867	8.13186	8.29232	7.58871	7.50383	7.66178	7.91588	7.84235	7.81057	8.48583	8.15735	8.25974	8.99859	8.77314	8.59059	7.97441	7.79116	7.48784	7.72451	7.84235	7.5812
PH_hs_0042341	ASF1B	7.37938	7.224	7.44708	7.24317	7.43879	7.16491	7.33539	7.69	7.42206	7.17493	7.49586	7.14466	7.26209	7.53528	7.37938	7.41363	8.19229	7.74483	7.86109	8.17243	8.29692	6.88874	7.26209	7.77808
PH_hs_0001130	ASGR1	6.76155	7.04985	6.91289	6.82655	7.24317	6.74819	7.14466	6.7879	6.73471	6.69349	6.65105	7.00562	6.69349	6.67948	6.92481	7.43045	8.08481	7.51964	7.07146	6.73471	5.94251	6.88874	6.7879	7.11374
PH_hs_0035347	ASGR1	5.62936	4.20945	4.67243	3.39232	4.88264	4.61471	7.37938	7.78463	7.69697	5.26679	5.26679	5.06609	3.75489	4.35755	4.42626	6.01123	7.11374	7.12412	2.32193	3.85798	3.75489	4.49185	4.55459	3.52356
PH_hs_0047371	ASH1L	8.80252	9.2009	9.08348	10.0681	9.93884	10.0627	9.33651	9.34319	9.668	9.18115	9.42941	9.3696	9.45841	9.82575	9.73725	9.5068	9.21796	9.09935	9.2131	9.01262	8.74651	9.67154	9.84471	9.76901
PH_hs_0025846	ASL	9.18364	9.57837	9.79523	8.90539	8.94398	8.93517	9.28887	9.03755	9.19353	9.21553	9.02375	9.23721	9.5859	9.34319	9.43983	10.1892	10.03	9.81298	10.1555	9.63027	9.72366	9.6339	9.34319	9.72537
PH_hs_0033478	ASL	8.30606	8.78627	8.7364	8.32418	8.13186	8.22159	8.34651	8.31061	8.5216	8.38586	8.31967	8.42836	8.70908	8.783	8.92926	9.38694	9.43983	9.04303	9.14848	8.85953	8.88417	8.67772	8.36413	9.05121
PH_hs_0026379	ASMTL	11.2547	11.5486	11.4861	10.811	10.7744	10.8914	10.8906	10.8545	11.0025	10.9996	10.8754	11.0488	11.4223	11.152	11.2594	11.9533	11.6775	11.7002	11.7852	11.511	11.3894	11.1411	11.0283	11.1335
PH_hs_0009975	ASNA1	9.74567	9.71682	10.1402	9.7657	9.82734	9.91214	9.74735	9.6248	9.94031	9.65374	9.76072	9.80009	10.4236	10.1978	10.3247	10.9207	10.5722	10.5531	10.7207	10.576	10.2125	10.2592	9.74231	10.1867
PH_hs_0026107	ASNS	12.9292	13.3534	13.3226	12.9006	12.8824	12.9592	14.5089	14.6159	14.7622	14.4321	14.5082	14.5076	13.3303	13.2753	13.1187	12.9045	12.4108	12.4282	14.9997	14.8486	14.705	14.7021	14.6599	14.9363
PH_hs_0005634	ASNSD1	11.0885	11.7791	11.8327	12.0215	12.0866	12.1035	11.976	11.9667	12.1735	11.8433	11.511	11.8748	12.2032	12.2374	12.1262	11.7337	11.3682	11.3006	11.9361	12.0969	11.7332	12.4634	12.0391	12.5881
PH_hs_0002720	ASPA	6.09803	6.49985	5.96578	6.59246	6.33092	6.21917	6.69349	6.29462	6.7211	7.04985	7.0607	7.19476	6.65105	6.59246	6.65105	5.56986	4.55459	5.18982	4.61471	3.24793	4.88264	7.24317	7.19476	7.23362
PH_hs_0008723	ASPG	7.33539	6.8009	7.03892	6.76155	6.74819	6.87652	6.94837	7.20457	6.99435	7.10329	6.65105	6.73471	6.86419	7.26209	7.14466	7.55842	7.73132	7.79766	8.01959	8.20701	8.22641	7.18488	6.98299	7.67596
PH_hs_0024953	ASPH	11.7041	12.1282	12.1666	12.4842	12.5256	12.5361	11.6227	11.4689	11.9093	11.3446	11.5596	11.4906	12.5458	12.2861	12.3697	12.1048	11.8124	11.8208	11.9714	11.7162	11.4991	11.8586	11.4561	11.5941
PH_hs_0044449	ASPH	9.95928	10.8013	10.4226	10.9784	10.5142	10.9414	9.74231	9.68912	9.91961	10.0423	9.73894	9.92258	10.8158	11.0324	11.2747	10.3471	10.5023	9.98513	9.7151	9.54206	9.84156	10.0286	10.1261	10.4974
PH_hs_0048379	ASPH	6.67948	6.56224	6.70736	6.70736	6.70736	6.7879	6.05528	6.01123	6.09803	6.11894	6.40088	6.27612	7.01681	6.8392	6.70736	6.17991	5.47573	5.96578	5.10852	4.78136	5.37504	5.87036	6.31288	4.93074
PH_hs_0016119	ASPHD1	8.89936	9.62845	9.40621	8.89026	8.72281	8.76984	8.783	8.81858	8.86882	8.5411	8.22159	8.76321	9.22762	9.17368	9.34983	9.53819	9.47675	8.71939	8.90539	9.02652	9.24911	8.76321	8.53333	8.77314
PH_hs_0010861	ASPHD2	6.92481	7.12412	7.29921	6.49985	6.65105	6.67948	7.94544	7.87344	8.23601	8.00282	8.13699	8.12153	7.11374	6.82655	6.69349	7.18488	6.73471	6.88874	8.67419	8.28771	8.25503	8.39446	8.26913	8.26913
PH_hs_0047283	ASPHD2	6.59246	6.81378	6.36632	6.34873	6.03342	6.45121	7.23362	7.43045	7.25267	7.42206	7.01681	7.30834	6.63662	6.81378	6.94837	6.65105	6.82655	6.99435	7.51964	7.37069	7.35315	7.93369	7.54303	8.36851
PH_hs_0006705	ASPM	9.15608	9.5343	9.56891	10.2639	10.2378	10.3157	8.51373	8.30606	8.71939	8.23601	8.48985	8.33762	10.06	9.99789	10.0802	9.97513	9.76238	9.73556	8.56033	8.45327	7.99152	8.41996	8.0634	8.09011
PH_hs_0025423	ASPN	4.93074	4.67243	3.85798	3.52356	4.04439	4.49185	6.73471	6.17991	6.29462	6.45121	6.45121	6.7879	2.90689	2.32193	3.08746	2.45943	2.32193	2.32193	5.37504	5.06609	5.82018	6.91289	6.3837	6.05528
PH_hs_0043062	ASPRV1	6.48382	6.05528	6.27612	6.21917	6.15987	5.96578	6.29462	6.34873	6.45121	6.31288	6.09803	6.2384	5.62936	6.34873	6.19967	5.96578	6.09803	6.54689	5.22882	6.94837	6.93664	6.34873	6.15987	6.07682
PH_hs_0028144	ASPSCR1	10.605	10.4393	10.6371	9.88035	9.95201	9.86805	10.3214	10.2461	10.6161	10.4823	10.7402	10.5817	10.5976	10.4078	10.3625	11.0109	10.4783	10.838	11.2706	11.1089	10.8467	10.6896	10.346	10.6834
PH_hs_0025272	ASRGL1	6.25739	5.47573	5.26679	5.82018	5.96578	6.09803	6.03342	6.3837	5.96578	6.03342	6.17991	5.50779	5.50779	6.27612	6.11894	6.2384	7.03892	7.01681	7.00562	6.34873	6.85175	6.3837	5.96578	6.3837
PH_hs_0043757	ASS1	12.2922	13.2389	13.0895	12.3825	12.1547	12.3397	13.1371	13.094	13.2449	12.9845	12.7083	13.1138	12.9186	12.7941	12.6681	12.7953	12.8373	12.0936	13.2663	13.2711	13.1612	13.4422	13.6127	13.5482
PH_hs_0000683	ASTN1	7.47978	7.02791	6.93664	7.47978	7.29921	7.38802	6.67948	6.81378	6.53138	6.76155	6.77479	6.65105	7.75822	7.71768	7.66888	7.43045	7.47168	7.12412	6.7211	6.98299	6.85175	6.82655	6.5157	6.46761
PH_hs_0044624	ASTN1	6.90087	7.29002	7.25267	7.07146	7.0607	7.224	5.87036	6.05528	5.89482	5.96578	6.2384	6.15987	7.17493	7.30834	7.32643	7.51175	7.60363	7.11374	5.87036	5.79442	5.98868	5.56986	5.98868	5.79442
PH_hs_0028842	ASTN2	8.10591	8.31967	8.67772	8.00282	7.81698	7.89178	7.51964	7.55075	8.40301	7.77149	7.86109	7.92184	8.50581	8.04712	8.17742	8.75989	8.25974	8.46557	8.14211	7.82972	7.89785	8.07948	7.87958	8.05257
PH_hs_0044570	ASTN2	10.0478	9.93884	10.2246	10.1991	10.0451	9.65732	9.96939	10.3214	10.0546	9.9993	8.81538	9.64476	10.2755	10.3896	10.265	10.272	10.8553	10.9296	10.9982	11.3786	11.2989	10.3669	10.1427	11.3228
PH_hs_0035495	ASXL2	7.45533	7.66178	7.52748	8.85019	8.53333	8.83447	8.55651	8.51373	8.76321	8.35975	8.15735	8.29232	8.74987	8.82496	8.79928	8.29692	8.0634	7.81057	8.51767	8.47776	8.04712	8.92333	8.7364	8.77314
PH_hs_0025428	ATAD1	7.17493	7.73809	7.9571	8.26444	7.98014	8.32418	8.25503	8.17243	8.84706	8.18239	8.32418	8.39446	8.16742	8.03617	8.14211	7.20457	6.99435	6.49985	8.01959	7.73132	7.92778	8.40727	8.99577	8.67419
PH_hs_0023583	ATAD2	8.75989	9.13314	9.10722	8.74651	9.65195	9.97943	8.22159	8.09011	8.39446	8.07414	8.21189	8.2503	9.79035	9.79847	9.87882	9.25621	9.00703	8.92926	8.33316	8.1267	7.79116	7.96867	7.89178	7.83605
PH_hs_0048499	ATAD2	8.95274	9.17368	9.32755	9.83999	9.86805	9.92555	8.35975	8.25503	8.76321	8.26444	8.59059	8.32867	9.95201	9.84784	9.84314	9.0728	8.72281	8.90238	8.5411	8.16239	7.96867	8.48985	8.54882	8.32418
PH_hs_0003943	ATAD2B	6.70736	6.7879	6.63662	6.93664	7.09276	7.07146	7.12412	7.04985	7.44708	7.32643	7.51175	7.32643	6.90087	6.81378	6.96	5.91886	5.33985	5.59991	7.00562	6.85175	6.49985	7.37938	7.41363	7.41363
PH_hs_0023878	ATAD5	6.25739	6.36632	6.41785	7.10329	7.19476	7.10329	5.59991	5.18982	5.18982	5.62936	6.11894	5.91886	6.25739	6.54689	6.57743	6.57743	5.96578	5.71425	3.9542	2.32193	2.32193	3.52356	4.97728	2.32193
PH_hs_0000057	ATF3	7.97441	8.07948	7.93369	8.01959	8.09011	7.99718	9.13571	9.00141	9.31628	8.76984	9.23242	8.94983	8.27845	8.07948	8.23601	8.2503	7.67596	7.86728	9.6193	9.17617	9.14083	8.97011	8.72281	8.87805
PH_hs_0027945	ATF4	10.1183	9.82098	10.0189	10.3168	10.4163	10.4035	10.0841	10.1466	10.1517	9.88798	9.98228	9.8895	9.83842	9.85565	9.73386	10.5637	10.2906	10.4152	10.5033	10.2137	10.0451	9.38694	9.04029	9.51668
PH_hs_0001010	ATF5	7.90388	8.39017	8.57932	6.77479	6.65105	6.88874	8.64566	8.67419	8.92035	8.48583	8.49785	8.79604	7.10329	6.91289	6.97154	7.30834	7.17493	6.76155	9.08082	9.16365	9.32531	9.21067	8.82177	9.17866
PH_hs_0049350	ATF7	7.67596	8.0954	8.1267	8.53722	8.44501	8.38154	8.1472	8.59059	8.21675	7.93369	8.18735	7.99152	8.67772	8.44915	8.28309	8.03067	8.60177	8.63844	8.88417	8.37287	8.6987	8.80252	8.49386	8.89633
PH_hs_0034052	ATG12	8.51767	9.33874	9.09935	9.30492	9.18364	9.44398	8.59432	8.53722	8.55267	8.98157	8.59432	8.83763	9.66445	9.47269	9.65732	9.13571	9.13571	8.66711	8.77643	8.57554	8.50184	8.98726	9.07012	8.92926
PH_hs_0047282	ATG12	8.35535	9.03755	8.5216	9.65374	9.26327	9.64836	8.78627	8.71596	8.87498	8.83131	8.69523	8.82177	9.04849	9.40195	9.43567	9.01262	9.09144	8.68475	8.86264	8.76653	8.61287	8.74651	8.83131	9.31854
PH_hs_0001814	ATG16L2	8.68124	9.04849	8.87805	8.53722	8.35975	8.62388	8.35975	8.47776	8.28309	8.62753	8.32867	8.53333	8.51767	8.71939	8.62388	9.57837	9.70304	9.50879	8.99577	8.95855	8.93811	8.41151	8.01402	8.94398
PH_hs_0010069	ATG2B	6.25739	6.29462	6.01123	6.3837	6.15987	6.5157	6.5157	6.45121	7.02791	6.91289	7.12412	6.96	6.21917	6.29462	5.96578	6.48382	5.98868	6.11894	6.70736	6.62205	6.43463	6.56224	6.7879	6.43463
PH_hs_0000761	ATG4C	8.04712	8.86573	8.77314	9.3072	9.30264	9.35425	8.34651	8.42836	8.74315	8.55267	8.39446	8.74651	9.20335	8.98442	9.01542	8.92035	8.80574	8.17243	8.1472	7.14466	8.32418	8.65284	8.77643	8.49386
PH_hs_0047970	ATG7	8.62388	9.54978	9.25385	8.63844	8.27845	8.68475	8.05257	7.85487	7.86728	8.0954	7.74483	8.23601	8.93811	8.783	9.00703	9.0348	9.29577	8.56033	7.68299	7.17493	7.71768	8.02514	8.21189	8.07414
PH_hs_0016096	ATG9A	11.7584	12.4774	12.0264	11.6015	11.2641	11.6504	12.209	12.2798	11.8648	12.4031	12.0107	12.3483	11.2458	12.1738	12.073	12.4685	12.3285	11.887	12.7085	12.6137	12.4705	12.5891	11.7914	12.8824
PH_hs_0032436	ATG9B	6.8392	6.48382	6.45121	6.59246	5.87036	6.31288	6.48382	6.49985	6.5157	5.87036	6.53138	6.48382	6.48382	6.69349	6.5157	5.89482	6.94837	5.76818	6.7879	7.16491	7.19476	5.59991	6.13955	6.25739
PH_hs_0012945	ATL1	9.08082	9.84471	9.37613	10.1655	9.77231	10.1904	8.80252	8.86882	8.90839	8.9901	8.61655	8.85019	10.0355	10.0881	10.2125	10.3259	10.357	9.78054	8.89633	8.96434	8.62022	9.11764	8.65284	9.16616
PH_hs_0043639	ATL1	9.48482	10.2975	10.3393	10.8553	10.3853	10.9005	9.52454	9.54206	9.49285	9.30264	9.08348	9.51668	10.6738	10.5665	10.6004	10.9841	10.5864	10.2627	9.22762	9.37395	9.56891	9.63572	9.59712	9.68562
PH_hs_0024157	ATL2	6.03342	6.81378	6.15987	6.70736	6.69349	7.15482	6.13955	5.89482	6.11894	6.25739	6.29462	6.34873	6.53138	6.29462	6.56224	6.25739	6.11894	5.6865	4.49185	3.85798	4.78136	5.44294	6.03342	5.02237
PH_hs_0044389	ATL2	8.98157	9.44812	9.61563	9.84314	9.83052	9.89558	9.22762	9.33427	9.41257	9.10983	9.05393	9.24198	9.99506	10.0077	9.87575	9.78382	9.22279	9.36741	9.19845	9.36741	9.25385	9.71339	9.47472	9.9211
PH_hs_0040884	ATL3	9.04576	8.87805	9.16867	8.68475	8.76984	8.74651	7.69697	7.69	8.07414	8.51767	8.46557	8.31061	8.44915	8.71939	8.57175	9.07548	8.83447	8.85331	9.52062	10.0546	9.84156	7.73132	7.51964	7.84235
PH_hs_0026560	ATM	12.6401	12.6401	12.5954	10.6389	10.6983	10.7694	9.8572	9.82098	9.97513	9.78382	9.978	9.86959	10.4813	10.3449	10.3625	11.1577	10.7785	10.9961	10.5976	10.346	10.2592	10.0175	9.86186	10.0532
PH_hs_0045681	ATM	8.60918	9.26092	8.97871	9.31402	9.06743	9.06205	8.84706	8.79604	9.02929	8.81858	8.77314	8.88111	9.26092	9.37395	9.41045	8.73302	8.46148	8.28309	8.47371	8.17742	8.35535	9.03755	9.00141	9.24436
PH_hs_0001511	ATMIN	6.87652	7.35315	7.14466	7.57365	7.42206	7.224	7.43879	7.36194	7.61839	7.50383	7.57365	7.60363	7.29002	7.14466	7.36194	6.66534	6.31288	6.17991	7.47168	7.21432	7.24317	7.65464	7.633	7.64024
PH_hs_0040576	ATMIN	6.77479	6.56224	6.92481	6.8392	6.29462	6.7879	6.76155	6.59246	7.0607	6.90087	7.08215	6.99435	6.7211	6.66534	6.70736	6.60733	6.2384	5.76818	7.41363	6.98299	7.20457	6.70736	6.85175	6.60733
PH_hs_0008185	ATOH8	5.44294	5.37504	5.30378	4.83289	4.55459	5.30378	6.60733	6.15987	6.65105	6.69349	6.93664	6.63662	3.85798	4.42626	4.04439	5.14975	2.32193	4.55459	7.03892	7.11374	6.31288	6.70736	6.34873	6.63662
PH_hs_0044516	ATP10A	8.25503	8.79279	8.50581	8.22641	8.04712	8.22159	10.4184	10.4173	10.3907	10.3853	10.2125	10.3044	8.09011	8.4818	8.50581	8.50581	8.50978	8.21189	11.0413	10.9326	10.8443	10.6861	10.3907	11.0758
PH_hs_0025588	ATP10D	7.89178	8.63118	8.07948	8.6987	8.45738	8.59805	9.17866	9.26796	9.41469	9.44605	9.26562	9.36085	8.62388	8.93221	8.80574	7.79116	7.97441	7.50383	9.32531	9.11244	9.09672	9.40408	9.59526	9.9491
PH_hs_0004943	ATP11C	6.74819	7.49586	7.01681	7.51964	7.13443	7.69	7.40514	7.30834	7.8857	7.633	7.60363	7.69697	7.47978	7.71768	7.89785	6.60733	6.31288	5.94251	6.62205	6.62205	6.92481	7.45533	7.7039	7.92184
PH_hs_0022623	ATP12A	7.04985	6.63662	6.81378	6.70736	6.57743	5.98868	6.43463	6.63662	6.31288	6.15987	5.50779	6.01123	6.77479	6.70736	6.93664	6.3837	7.37938	7.77808	4.12928	7.53528	7.94544	6.03342	6.31288	6.65105
PH_hs_0007485	ATP13A2	6.25739	6.11894	6.01123	5.44294	5.50779	5.62936	6.73471	6.67948	6.97154	6.46761	6.40088	6.49985	5.56986	5.82018	5.87036	6.2384	5.74147	6.15987	7.03892	7.32643	7.02791	6.53138	6.53138	6.43463
PH_hs_0024172	ATP13A3	7.47168	8.08481	8.28309	8.11634	7.87958	8.01959	7.07146	7.03892	7.90388	7.31741	7.47168	7.37938	8.27845	8.2738	8.21675	6.87652	6.2384	6.65105	7.07146	6.63662	6.90087	7.26209	7.79116	7.14466
PH_hs_0032423	ATP1B1	8.60918	8.52552	8.82177	8.99859	9.06743	9.07548	9.32305	9.20579	9.38694	9.04849	9.19353	9.23002	8.69174	8.89936	8.90839	9.13571	8.97298	8.88722	9.77561	9.6786	9.22279	9.86186	9.65015	9.75071
PH_hs_0004546	ATP1B2	6.7211	5.91886	6.3837	6.3837	5.40939	6.07682	6.21917	6.62205	6.13955	5.37504	6.25739	5.89482	6.15987	6.27612	6.27612	5.44294	7.28077	6.33092	6.5157	7.3966	7.21432	4.88264	6.07682	6.15987
PH_hs_0043261	ATP1B3	13.4532	14.0052	13.8568	13.865	13.7419	13.9052	13.0511	13.1596	13.1522	13.1319	12.872	13.0668	13.9167	14.0579	14.1516	14.4926	14.2762	14.0799	13.6446	13.3542	13.3604	13.1918	12.9784	13.2168
PH_hs_0000569	ATP2A3	8.19722	7.87344	8.13186	7.85487	8.00843	7.9571	8.01959	8.28771	7.96867	7.92778	7.27146	7.58871	8.09011	8.36413	8.17243	8.51767	8.75322	8.63481	8.68124	8.95274	8.99294	8.27845	7.96867	8.71253
PH_hs_0031052	ATP2B1	6.27612	6.53138	6.66534	6.43463	6.2384	6.41785	6.56224	6.25739	6.76155	6.66534	6.59246	6.57743	6.40088	6.31288	6.43463	5.76818	3.08746	4.93074	5.94251	5.56986	5.84549	6.54689	6.48382	6.13955
PH_hs_0032741	ATP2B4	11.4038	11.9882	12.0656	12.6435	12.5552	12.7126	11.7626	11.7509	11.9656	11.5668	11.4679	11.7358	12.5161	12.3274	12.3444	12.3475	11.8744	11.8897	11.942	12.026	11.5833	12.0023	11.7484	12.133
PH_hs_0005939	ATP2C1	7.89178	8.67066	8.44501	8.84078	8.46148	8.89633	8.37721	8.34651	8.53722	8.56033	8.44915	8.67066	8.68825	8.783	8.85643	8.22159	8.02514	7.55842	8.44501	8.43671	8.10066	8.50978	8.75989	8.53722
PH_hs_0040959	ATP2C2	7.46352	7.19476	7.64746	7.58871	7.71081	7.29002	7.50383	7.61839	7.50383	6.59246	6.77479	6.69349	7.71081	7.93369	7.78463	7.37069	8.44501	6.7879	8.31061	8.81858	8.57175	6.53138	7.25267	8.19722
PH_hs_0045345	ATP5A1	7.12412	6.49985	6.76155	7.04985	5.84549	6.73471	6.66534	6.54689	6.25739	6.2384	6.40088	6.09803	6.56224	7.25267	7.00562	6.97154	7.40514	6.31288	6.69349	7.02791	6.93664	6.40088	6.53138	5.84549
PH_hs_0019285	ATP5B	13.7851	14.542	14.1096	14.4988	14.0949	14.3006	13.9194	13.9417	14.0432	14.0091	13.7158	13.9368	14.4486	14.473	14.5701	14.7661	14.8504	14.3545	14.4001	14.25	14.2346	14.239	14.1468	14.809
PH_hs_0025100	ATP5D	8.60177	8.76653	9.04303	8.31061	8.33762	8.33762	7.95128	7.99152	8.33316	7.97441	7.86109	8.13186	8.53333	8.62388	8.56796	9.18364	8.80574	8.74651	8.24079	8.34651	8.10066	7.95128	7.87958	7.90388
PH_hs_0034153	ATP5D	11.5634	11.9313	12.2567	11.6319	11.4499	11.4991	11.284	11.1206	11.5214	11.0454	11.0441	10.9125	11.7663	11.6642	11.5824	12.3249	11.9663	11.9368	11.6436	11.2966	11.0644	11.2729	11.0977	11.3154
PH_hs_0043867	ATP5H	12.2126	12.3618	12.493	13.2567	13.2575	13.2247	12.7416	12.7031	13.0089	12.123	12.2821	12.2418	12.9006	12.8536	12.7935	12.5898	12.171	12.2939	12.7825	12.6802	12.2496	13.1361	12.6476	13.1071
PH_hs_0023210	ATP5J	7.55075	8.31061	8.31061	7.24317	6.7879	7.25267	9.52258	9.51076	9.65553	9.22038	9.24198	9.55555	7.5812	7.45533	7.69697	7.53528	7.30834	7.03892	9.95056	10.0961	10.0258	9.78545	9.82416	9.86959
PH_hs_0005969	ATP5L	9.76736	10.1389	10.056	10.6506	10.6974	10.647	10.2125	10.1351	10.4497	9.98797	10.1991	10.0587	10.3157	10.3437	10.4003	10.0641	9.84314	9.69262	10.2906	10.0492	3.64386	10.3236	10.4476	10.3404
PH_hs_0024783	ATP5O	13.1063	13.8865	13.5685	14.2741	13.9148	14.3012	13.8276	13.2814	13.7813	13.3241	13.1305	13.4248	13.9862	13.9926	14.1185	13.6942	13.7368	13.1964	13.6346	13.5498	13.616	13.8232	13.8868	14.2045
PH_hs_0023932	ATP5SL	10.3168	11.0406	10.9125	10.5093	10.0721	10.2802	10.3993	10.4528	10.4803	10.5152	10.0987	10.5483	11.0213	10.7956	10.9385	11.4328	11.1577	10.6826	10.5957	10.664	10.8269	10.7377	10.4476	10.9625
PH_hs_0046077	ATP5SL	11.3639	11.7779	11.9398	11.4607	11.2653	11.3278	11.2219	11.4049	11.3092	11.1684	11.0227	11.2423	11.7067	11.6463	11.8035	12.2284	12.2907	11.9645	12.0676	11.7534	11.5653	11.5857	11.3877	11.7779
PH_hs_0046515	ATP5SL	8.35094	8.74987	8.72622	8.70908	8.51373	8.62388	8.31967	8.39017	8.50581	8.31061	8.39874	8.31967	9.08082	9.04576	9.05393	9.6248	9.45635	9.1046	9.00141	8.56415	8.61655	8.58308	8.72622	8.41151
PH_hs_0028734	ATP6AP1	13.1497	13.2319	13.2098	12.701	12.7929	12.7516	13.029	13.015	13.1318	12.9913	13.3417	13.2536	13.1273	13.0276	13.0832	13.874	13.4853	13.5372	13.9516	13.7289	13.4183	13.4791	13.2951	13.4289
PH_hs_0035554	ATP6AP1L	8.88111	8.42836	8.74651	8.87498	8.85953	8.72622	8.44915	8.77643	8.43254	8.61287	8.42417	8.35535	8.94398	9.12024	9.04576	9.51471	10.1376	9.93443	9.38262	9.41891	9.39553	8.96723	8.61287	9.24674
PH_hs_0002269	ATP6V0A2	7.21432	7.11374	7.26209	6.36632	6.7211	6.81378	7.633	7.40514	7.86109	7.83605	7.91588	7.91588	7.37069	7.3966	7.08215	7.03892	6.29462	6.8392	7.66888	7.46352	7.13443	8.1267	7.69	7.8857
PH_hs_0022997	ATP6V0A2	8.08481	8.79604	8.73302	8.43671	7.93369	8.26913	9.1046	9.10983	9.01262	9.05393	8.87805	9.13314	8.62022	8.46557	8.62753	8.71253	8.52552	8.36851	9.77396	9.5708	9.80977	9.36741	9.2009	9.48884
PH_hs_0000774	ATP6V0B	11.5164	12.1813	12.4021	11.6472	11.6629	11.7234	12.088	12.1188	12.3538	12.0487	11.958	12.1467	12.1054	12.1064	12.0863	12.7571	12.3828	12.4786	12.7475	12.9741	12.5434	12.4542	12.2534	12.4637
PH_hs_0005944	ATP6V0D1	12.4148	12.5607	12.5222	12.4477	12.4769	12.494	12.1146	12.0205	12.4511	11.8196	12.1578	12.0619	12.8587	12.6705	12.6281	13.1198	12.8419	12.8676	12.8587	12.6494	12.3085	12.3536	12.1866	12.3005
PH_hs_0042366	ATP6V0E1	7.07146	7.02791	7.02791	7.51964	7.38802	7.41363	7.45533	7.20457	7.31741	6.85175	7.07146	6.90087	6.81378	6.86419	6.67948	6.48382	6.59246	5.96578	7.01681	6.85175	6.96	7.11374	7.08215	6.76155
PH_hs_0016999	ATP6V0E2	10.0987	10.7793	10.8723	10.7469	10.7292	10.7932	9.7936	9.75238	9.79847	9.87882	9.87267	9.93	10.7669	10.8404	10.8815	11.662	11.551	11.5668	10.4099	9.72707	10.1954	10.041	9.84314	10.3712
PH_hs_0032795	ATP6V0E2	9.51668	9.99506	10.2509	10.0105	10.0007	9.93	9.24436	9.28193	9.36523	9.21796	8.88111	9.11244	10.1818	10.0908	10.1157	10.9897	10.8684	10.638	9.69957	10.06	9.71682	9.73894	9.23721	9.68036
PH_hs_0005046	ATP6V1G1	13.0337	13.471	13.5183	13.5841	13.5196	13.6268	13.7658	13.7608	14.0795	13.7605	13.9653	13.8459	13.7098	13.6789	13.606	13.7478	13.3196	13.3609	14.3071	14.1276	14.0036	14.0611	14.0981	14.2791
PH_hs_0013219	ATP6V1G2	6.69349	6.8392	6.76155	6.31288	6.48382	6.43463	6.17991	5.79442	6.25739	6.17991	6.5157	6.43463	6.97154	6.48382	6.29462	6.85175	6.46761	6.96	5.02237	5.50779	5.02237	6.33092	6.21917	5.33985
PH_hs_0001719	ATP6V1H	11.2104	11.7366	11.7975	11.2782	11.2606	11.3473	11.4065	11.4291	11.6085	11.4255	11.3737	11.4694	11.8279	11.8027	11.8043	12.4912	12.1294	12.1323	12.2504	12.4389	11.9453	12.1172	11.7162	12.1638
PH_hs_0027723	ATP7B	6.54689	5.94251	5.59991	5.89482	6.11894	6.03342	6.05528	6.46761	6.11894	6.45121	6.03342	5.53916	5.96578	6.03342	6.21917	6.05528	6.65105	6.7211	6.8009	7.20457	6.88874	6.67948	6.03342	6.40088
PH_hs_0047883	ATP7B	7.58871	7.78463	7.84235	7.9571	8.04166	7.93369	7.98584	8.2738	8.24079	7.8857	8.25503	8.08481	7.51175	7.79116	7.56605	7.5812	7.99718	7.95128	8.63481	8.46148	8.78953	8.23601	8.23122	8.41996
PH_hs_0032634	ATP8B4	6.7879	6.67948	6.41785	5.89482	6.86419	7.07146	6.60733	7.02791	6.90087	7.11374	7.20457	6.93664	7.25267	7.09276	6.91289	7.24317	7.66178	7.43879	7.33539	7.16491	7.28077	7.76487	7.52748	7.49586
PH_hs_0019278	ATP9A	12.5419	12.6588	12.7031	12.7516	12.6796	12.772	12.1139	12.0072	12.2196	11.8798	12.1375	12.0083	13.1814	12.9525	12.9271	13.0741	12.7274	12.8294	12.4611	12.2484	12.025	12.618	12.2004	12.5139
PH_hs_0049039	ATP9B	9.66977	9.80494	9.97226	9.15608	9.19599	9.22038	9.4543	9.52845	9.75071	9.61747	10.0868	9.7936	9.44812	9.50283	9.4543	10.3515	9.89102	10.0478	10.3326	10.1235	9.81298	10.0587	9.80494	9.96651
PH_hs_0048875	ATPAF1	7.67596	8.32867	8.42417	8.64566	8.35094	8.14211	8.17742	8.24555	8.2503	7.99152	7.23362	8.26444	8.90839	8.39017	8.25974	7.61839	8.06878	8.34207	7.02791	8.94691	9.08348	8.05799	8.56033	8.91139
PH_hs_0035604	ATPAF2	7.78463	8.41151	8.59805	8.01402	8.12153	8.15735	8.00282	7.80413	8.03617	8.03617	8.04712	8.1472	8.44915	8.27845	8.40301	9.17368	8.94105	8.78953	8.74315	8.50581	8.10591	8.21189	8.33316	8.26913
PH_hs_0012932	ATPIF1	11.8331	12.0012	12.1223	11.5539	11.5413	11.5781	11.3915	11.4592	11.4054	11.1759	11.2932	11.3518	11.515	11.7934	11.8916	12.6672	12.3863	12.2208	12.0264	12.0582	11.5375	11.6959	11.0831	11.6598
PH_hs_0028079	ATRIP	10.3371	10.4924	10.5646	9.86341	9.64476	9.80332	9.42101	9.29117	9.6027	9.42731	9.38909	9.41257	10.2871	10.0947	9.95783	10.8777	10.4046	10.6711	10.1402	10.06	9.80171	9.54593	9.19599	9.54013
PH_hs_0043740	ATXN1	8.06878	8.68825	8.82496	9.52062	9.38909	9.47877	9.47472	9.45635	9.7789	9.23242	9.26562	9.61563	9.17866	9.05664	9.02098	8.64566	8.29232	8.07948	9.29347	9.37613	9.18859	10.0694	9.90914	10.3292
PH_hs_0039439	ATXN1L	6.87652	7.3966	7.11374	7.77149	7.30834	7.69697	7.62571	7.43879	7.50383	7.62571	7.44708	7.49586	7.43045	7.38802	7.37069	7.00562	7.07146	6.45121	7.46352	7.25267	7.43879	7.59619	7.71768	8.05799
PH_hs_0031330	ATXN2	10.4681	10.6515	10.8086	10.4934	10.412	10.4466	10.8807	10.8661	11.0812	10.8754	10.9399	11.0904	10.8474	10.5003	10.526	10.8615	10.4341	10.6152	11.6584	11.3883	11.1482	11.339	10.8498	11.3666
PH_hs_0045963	ATXN2L	11.2857	11.8204	11.8461	10.9661	10.956	10.9741	11.1846	11.1335	11.1539	11.179	11.4448	11.2128	11.2594	11.3512	11.4323	12.0357	11.8244	11.8148	11.7286	11.3894	11.2909	11.2955	11.0123	11.3953
PH_hs_0047633	ATXN7	6.3837	6.70736	6.74819	6.99435	6.90087	7.10329	7.21432	7.17493	7.53528	6.81378	6.88874	7.03892	6.97154	7.17493	6.94837	6.19967	6.03342	6.25739	6.65105	6.96	6.65105	7.50383	7.3966	7.75822
PH_hs_0025584	ATXN7L1	7.12412	7.224	7.43045	7.92778	4.04439	4.42626	7.19476	2.70044	3.64386	7.07146	7.12412	7.12412	7.33539	7.59619	7.41363	7.19476	6.36632	2.32193	6.60733	6.27612	6.31288	7.50383	3.52356	7.37938
PH_hs_0026794	ATXN7L3	9.45224	9.48281	9.52454	9.39553	9.30264	9.39339	10.0105	9.86186	10.0519	9.88035	10.2161	10.1053	9.95347	9.88341	9.97513	10.5053	10.0573	10.0815	10.7224	10.5201	10.183	10.1427	9.78872	10.0921
PH_hs_0004678	AUH	11.0536	11.7938	11.7918	11.7106	11.7836	11.7783	10.9798	11.0234	11.1082	11.1658	10.8078	11.4271	11.925	11.6656	11.7987	12.5989	12.414	11.9839	11.2261	11.1658	11.3306	11.476	11.2665	11.5179
PH_hs_0019545	AUP1	10.411	10.6764	10.7834	10.5637	10.357	10.6059	10.5299	10.4843	10.7095	10.4863	10.2732	9.07815	10.8967	10.7661	10.9095	11.2903	11.2195	10.9697	11.1545	11.2671	10.908	10.8692	10.5579	10.8134
PH_hs_0013285	AURKA	10.8677	11.481	11.4921	11.7692	11.8015	11.8698	10.6198	10.4783	10.6087	10.1805	10.2198	10.2125	12.0173	11.768	11.8132	12.111	11.8942	11.8828	11.1418	10.7511	10.8884	10.1605	10.0217	10.3712
PH_hs_0030744	AURKAIP1	14.4707	14.396	14.4393	13.9312	13.9893	13.8792	13.9567	13.8941	14.0824	13.9195	14.236	14.0965	14.5013	14.4643	14.3895	15.1056	14.6992	14.8198	14.7812	14.5875	14.295	14.3825	14.0264	14.4294
PH_hs_0049619	AURKAPS1|AURKA	9.54013	10.2509	10.2354	10.908	10.6506	10.6362	9.43359	9.544	9.88035	9.25385	9.45841	9.26327	10.6826	10.6225	10.6133	10.9848	10.819	10.6087	9.95492	9.75238	9.81137	8.70908	9.02929	9.12283
PH_hs_0025861	AURKB	10.0382	10.1529	10.4435	10.1818	10.1978	10.2871	8.94398	8.78953	9.04849	8.62388	8.86882	8.91439	10.5182	10.3993	10.3864	11.2782	11.0406	10.9996	9.5708	9.68912	9.06474	8.57932	8.40301	8.50184
PH_hs_0036025	AURKB	8.72962	9.04849	9.27961	9.45018	9.28656	9.37613	7.82972	7.73809	8.02514	7.75154	7.62571	7.80413	9.41891	9.39553	9.17617	10.0895	9.83052	9.79685	8.39446	8.20212	8.10066	7.36194	7.38802	7.12412
PH_hs_0003967	AVEN	7.97441	8.63481	8.88417	8.57932	8.39874	8.56796	9.14083	8.97298	9.44605	8.71596	8.58684	8.84706	8.97585	8.84392	8.97298	9.16867	8.94398	8.48583	9.48884	9.64295	9.53041	9.40833	9.26562	9.40621
PH_hs_0042234	AVEN	10.8388	11.7028	11.5548	11.3396	11.0488	11.371	11.8817	11.8076	11.6976	11.512	11.0678	11.6535	11.7958	11.5992	11.6994	11.5729	11.7572	10.9421	12.0026	11.8136	12.0679	11.8574	11.9086	11.971
PH_hs_0016316	AVIL	6.96	6.98299	7.25267	7.31741	7.3443	7.3443	7.89178	7.79766	8.01402	8.01402	8.37287	8.26913	7.00562	6.85175	6.90087	7.07146	6.70736	6.91289	7.77149	7.77149	7.52748	7.96867	7.65464	7.78463
PH_hs_0043283	AVL9	6.65105	7.28077	7.03892	7.29002	6.92481	7.21432	7.3443	7.04985	7.20457	6.92481	6.76155	6.88874	7.07146	7.08215	7.04985	7.10329	6.65105	6.57743	6.86419	5.74147	6.87652	6.87652	6.96	6.65105
PH_hs_0002105	AVPI1	10.0437	10.4507	10.4914	10.3614	10.3603	10.3929	11.2122	11.0577	11.284	11.0018	11.3323	11.145	10.6896	10.4813	10.6013	11.1846	10.9996	10.7427	11.6946	11.3052	11.157	11.4479	11.3385	11.5519
PH_hs_0027530	AVPR1B	7.03892	7.65464	7.64024	7.52748	7.86728	6.7211	7.90989	8.94691	8.68475	8.75322	8.65284	8.39874	8.46964	8.18735	6.94837	6.33092	7.79116	7.37069	9.36304	9.65732	10.2282	9.08348	8.70217	9.51471
PH_hs_0000336	AVPR2	9.90011	9.60825	10.0119	9.78054	9.25385	9.24674	9.56129	9.88188	9.52454	9.14338	9.0348	9.62114	10.0815	9.94031	9.55938	9.27961	10.2697	8.77972	10.1466	10.7719	10.6676	9.29806	9.63027	9.86805
PH_hs_0027234	AXIN2	6.86419	6.70736	6.74819	6.49985	6.46761	6.62205	6.15987	6.07682	6.33092	6.57743	6.7879	6.65105	6.63662	6.59246	6.73471	6.77479	6.67948	6.57743	6.03342	5.82018	5.50779	6.3837	6.43463	6.15987
PH_hs_0042490	AZGP1	6.41785	6.09803	6.96	6.49985	6.36632	5.53916	6.43463	6.48382	6.45121	6.57743	6.01123	6.41785	6.31288	6.33092	6.13955	5.26679	6.62205	6.85175	5.37504	7.3443	7.68299	5.96578	6.40088	5.53916
PH_hs_0048208	AZI1	8.43671	8.68475	8.87191	8.44087	8.20212	8.28771	7.67596	7.62571	7.50383	7.75154	7.92184	7.87344	8.5411	8.53722	8.7364	9.6591	9.33651	9.32531	8.17742	7.9629	7.58871	7.87344	7.69	7.75822
PH_hs_0046151	AZI2	8.36851	8.41151	8.53722	8.31515	8.1472	8.28309	8.80252	8.79928	9.09408	8.76321	9.0728	8.96723	8.49785	8.45738	8.53333	8.4818	8.31061	8.20701	9.27729	9.15861	8.87805	9.12541	9.23482	9.08082
PH_hs_0048915	AZI2	9.05934	9.32305	9.33874	9.00983	8.82496	9.03755	9.75739	9.7151	10.1118	9.88188	10.0735	10.0286	9.30948	9.53625	9.42941	9.08879	8.68475	8.7364	10.0161	9.86651	9.60084	10.5377	10.3907	10.6069
PH_hs_0048550	AZIN1	9.66445	9.81618	9.88798	9.95928	9.86186	9.93737	9.77396	9.7065	10.0735	9.70822	9.88493	9.82575	10.2802	10.2101	10.265	9.42101	9.09408	9.13827	10.0614	10.0369	9.70131	10.5751	10.2015	10.5779
PH_hs_0004182	AZU1	8.783	7.80413	8.4818	6.49985	4.35755	6.01123	6.85175	7.08215	6.60733	7.43045	6.90087	6.8392	6.09803	6.81378	6.54689	5.98868	6.91289	4.55459	9.79035	10.7207	10.4569	6.43463	6.45121	6.25739
PH_hs_0019660	B3GALNT1	6.60733	7.21432	7.17493	7.0607	7.32643	7.26209	7.33539	7.09276	7.43045	7.28077	7.37069	7.41363	7.44708	7.43045	7.30834	6.77479	6.3837	6.54689	6.67948	6.21917	6.59246	7.40514	7.51964	7.3966
PH_hs_0027946	B3GALT2	4.78136	3.9542	2.32193	3.08746	4.49185	4.61471	7.61102	7.58871	7.37938	7.59619	7.20457	7.53528	3.75489	4.35755	2.70044	3.52356	2.32193	2.32193	7.23362	7.224	7.10329	7.07146	7.11374	7.36194
PH_hs_0034860	B3GALT4	8.88417	8.80574	8.93221	8.63481	8.67066	8.64566	8.38154	8.34207	8.49386	8.49386	8.63118	8.40727	8.92333	8.89026	8.82814	9.87267	9.35645	9.41257	8.88722	8.77972	8.96434	8.45738	8.11634	8.25503
PH_hs_0029625	B3GALT6	10.5241	11.1003	10.9812	9.82257	9.74567	10.0049	9.82893	9.93295	9.85097	10.527	10.3157	10.4853	10.5579	10.4883	10.6216	10.7266	10.5425	10.2354	11.2464	10.9028	11.0269	10.6198	10.4762	10.6896
PH_hs_0049087	B3GALT6	10.188	10.2174	10.3559	9.55363	9.54206	9.60825	10.0077	9.90011	10.0105	9.88798	10.2306	10.0105	9.95783	9.85253	9.81458	10.5703	10.1941	10.2414	10.8638	10.6142	10.3471	10.461	10.1805	10.4691
PH_hs_0031005	B3GALTL	6.41785	6.93664	6.74819	7.3443	7.13443	7.41363	7.14466	7.01681	7.24317	7.04985	7.14466	7.27146	7.37938	7.12412	7.32643	6.74819	6.34873	6.11894	7.03892	6.99435	6.57743	7.29921	7.53528	7.12412
PH_hs_0018568	B3GAT1	6.43463	5.76818	6.19967	6.09803	6.03342	5.84549	6.41785	6.5157	6.21917	6.07682	5.6865	6.03342	6.11894	6.31288	6.25739	6.17991	6.31288	6.7879	6.21917	6.98299	7.11374	6.45121	6.46761	6.63662
PH_hs_0032143	B3GAT3	9.45224	10.0217	10.2064	9.64295	9.50879	9.64115	9.38046	9.44605	9.4315	9.20335	9.00703	9.40833	9.80171	9.83052	9.87575	10.4163	10.0492	9.92704	9.83526	10.0614	9.68562	9.75071	9.27961	9.74735
PH_hs_0000905	B3GNT1	12.6802	12.7664	12.7668	12.7664	12.9027	12.8781	11.7046	11.7243	11.6209	11.6933	11.971	11.7869	12.7321	12.8069	12.8352	13.546	13.2016	13.3234	12.1262	11.7946	11.7145	12.2386	11.8295	12.1435
PH_hs_0023286	B3GNT5	7.95128	7.98014	7.9571	7.10329	7.18488	7.224	6.43463	6.60733	6.87652	6.65105	6.92481	6.8009	7.91588	7.94544	7.8857	6.8392	6.45121	6.70736	5.94251	5.02237	5.59991	6.56224	6.54689	6.27612
PH_hs_0042203	B4GALNT4	7.12412	7.54303	7.72451	6.56224	6.65105	6.8009	5.76818	5.02237	5.50779	5.82018	5.84549	5.96578	6.66534	6.73471	6.81378	7.47168	7.00562	7.0607	4.20945	4.72792	3.64386	5.06609	4.93074	3.52356
PH_hs_0024571	B4GALT1	11.4489	12.1688	11.753	11.8916	11.4587	11.6566	12.7884	12.8375	12.9102	12.8322	12.3681	12.6643	11.635	11.9127	11.9674	11.822	12.0037	11.5682	13.3506	13.3441	12.9854	13.267	13.072	13.7652
PH_hs_0016047	B4GALT3	10.2174	10.7891	10.741	10.2998	10.0161	10.2354	10.7249	10.6843	10.5732	10.5551	10.3032	10.6096	10.3009	10.4299	10.5713	10.7694	10.9414	10.5113	11.2243	11.2782	11.2447	10.6939	10.5522	11.0664
PH_hs_0001269	B4GALT4	8.65642	8.92926	9.04576	9.28425	9.2131	9.23242	9.70304	9.69087	10.3214	9.76736	9.76736	9.62297	9.18115	9.14848	9.09408	8.75656	8.56796	8.50581	10.2258	10.1643	9.6786	10.0478	10.1079	9.98085
PH_hs_0005973	B4GALT5	8.47371	8.7364	8.94691	9.13057	9.07815	9.11504	9.49885	9.26327	9.85876	9.08348	9.09672	9.11764	9.37395	9.18859	9.12024	8.86882	8.42836	8.5411	9.68387	9.55363	9.15102	10.144	9.544	9.96217
PH_hs_0003592	B4GALT7	8.24079	8.88417	8.83447	7.99152	8.13699	8.02514	8.77972	8.67419	8.84078	8.69174	8.50978	8.82814	8.61287	8.29232	8.33316	9.00141	8.76984	8.28309	9.09144	8.44501	9.36523	8.88111	8.87191	8.89026
PH_hs_0027454	B9D1	7.43879	7.92184	7.99718	7.42206	7.224	7.48784	7.7039	7.51175	7.81698	7.78463	7.60363	7.79766	7.89178	7.77808	7.9629	8.64926	8.31061	8.05799	7.81057	8.0634	7.73132	8.21675	8.1267	8.18239
PH_hs_0002710	B9D2	8.92333	9.2009	9.05664	8.75989	8.66356	8.77972	8.78953	8.66	8.90839	8.87805	9.02652	8.79604	9.07012	9.09408	9.12541	9.86959	9.62114	9.5265	9.30492	9.22521	8.92333	9.0728	8.60177	9.22762
PH_hs_0010102	BAALC	8.62388	8.86882	9.17368	9.76901	9.68387	9.63572	7.79116	7.52748	7.55075	7.29002	7.43879	7.44708	9.11244	9.24436	9.37613	9.26562	9.12283	8.9263	7.50383	7.46352	7.11374	7.48784	7.32643	7.38802
PH_hs_0003439	BACE1	11.2453	11.4658	11.3677	12.0305	12.0291	12.1673	11.4065	11.4244	11.51	11.2291	11.407	11.3589	11.7783	11.8287	11.8433	11.4836	11.1981	11.1932	11.4458	11.3704	10.9705	11.7979	11.6387	11.9383
PH_hs_0020544	BACE2	10.9769	11.1347	11.1852	11.2423	11.1023	11.2189	11.316	11.2541	11.3947	11.1734	11.2417	11.3098	11.2857	11.2647	11.3092	11.6889	11.2641	11.3245	12.154	12.088	11.6867	12.0114	11.5287	11.975
PH_hs_0027127	BAG2	11.5021	12.112	12.0909	12.2392	12.1005	12.3229	11.3373	11.3501	11.5457	11.5786	11.4597	11.5682	12.3291	12.3571	12.0916	12.6079	12.4214	12.1943	11.6314	11.5894	11.4059	11.4312	11.5677	11.8597
PH_hs_0000561	BAG5	11.2506	12.2166	11.6223	11.6691	11.1062	11.6341	11.3802	11.5824	11.5428	11.7183	11.2926	11.5796	11.8096	12.0156	12.027	12.0649	12.2126	11.6445	11.9889	11.9576	11.9624	11.8805	11.7885	12.4345
PH_hs_0026838	BAHCC1	6.69349	6.53138	6.66534	6.03342	6.27612	6.05528	6.34873	6.3837	6.53138	6.59246	6.25739	6.3837	6.48382	6.15987	6.40088	6.88874	6.65105	6.91289	7.10329	7.28077	7.14466	6.67948	6.56224	6.67948
PH_hs_0011763	BAI2	6.7879	6.85175	7.14466	6.13955	6.40088	6.36632	6.15987	5.87036	6.11894	6.27612	6.3837	6.2384	6.13955	6.15987	6.21917	6.86419	6.21917	6.49985	5.87036	5.62936	5.10852	5.89482	5.96578	5.40939
PH_hs_0002063	BAIAP2L1	7.47978	8.22641	8.50184	7.69697	7.76487	7.85487	8.37721	8.18239	8.74987	8.05799	8.00843	8.2503	8.26444	8.14211	8.25974	8.70908	8.55651	8.42417	8.99294	9.28656	8.80252	8.59432	8.20701	8.38586
PH_hs_0007227	BAIAP2L2	9.6786	10.1517	10.0815	9.51668	9.18859	9.37395	9.33651	9.3072	9.45635	9.29117	8.68825	8.9263	9.86651	9.81618	9.89102	10.0708	10.1351	9.7936	9.65553	9.95347	10.0007	9.14338	9.07012	9.39981
PH_hs_0043229	BAIAP3	6.90087	7.11374	7.16491	7.07146	7.01681	6.43463	6.73471	6.67948	6.54689	6.53138	5.91886	7.13443	7.27146	6.91289	6.7879	6.91289	7.29002	7.61839	5.10852	7.47168	7.50383	6.45121	6.97154	6.99435
PH_hs_0043249	BAK1	10.0947	10.2306	10.4131	9.95347	9.98513	9.98797	10.5122	10.4783	10.6506	10.4226	10.5579	10.5211	10.3548	10.0708	10.0868	10.3842	10.0105	10.0049	11.1193	10.9762	10.8293	10.8474	10.5779	10.6974
PH_hs_0023918	BAMBI	7.15482	6.98299	6.67948	6.88874	6.97154	6.92481	8.35094	8.60918	8.39017	7.85487	8.0954	8.1267	6.63662	7.28077	7.03892	7.12412	7.77808	7.32643	8.50184	9.3208	9.27961	8.58308	8.46557	9.10198
PH_hs_0011427	BANK1	7.16491	7.40514	7.46352	7.29002	6.31288	6.8392	7.97441	8.13699	8.03067	8.13699	8.23122	8.29232	7.68299	7.40514	7.11374	6.7879	7.32643	6.03342	8.23122	8.46964	8.16239	8.24555	8.05799	8.19722
PH_hs_0003556	BARD1	8.29692	9.03755	8.6987	10.1118	9.57837	10.0063	8.35975	8.47776	8.18735	8.28309	8.1267	8.36413	9.72537	9.64656	9.82416	10.1092	9.92555	9.50084	7.9629	8.20701	8.17742	8.46557	8.23122	8.57554
PH_hs_0010047	BARX2	7.84235	7.68299	8.11634	8.1267	7.24317	7.97441	8.35535	8.56033	7.96867	7.64024	7.633	7.55075	8.21675	8.69523	8.47776	7.90388	8.62753	7.91588	8.86573	8.77314	8.70908	7.43045	8.10591	8.24555
PH_hs_0043158	BASP1	13.5803	14.2958	14.2132	14.1723	13.8596	14.2007	14.4114	14.3744	14.4247	14.1053	13.895	14.2307	14.2969	14.1467	14.2212	14.4469	14.3889	13.8747	14.3263	14.2527	14.3811	14.7774	14.7217	15.1006
PH_hs_0013098	BAT4	10.9043	11.2231	11.4956	10.4466	10.5328	10.6325	10.4404	10.3961	10.4099	10.2894	10.3214	10.3886	10.9661	11.0004	10.9762	11.515	11.2506	11.2012	10.9876	10.6524	10.4289	10.0189	10.1618	10.6353
PH_hs_0025511	BAZ1A	6.86419	6.7879	7.01681	6.7211	6.66534	6.77479	6.48382	5.91886	6.65105	6.45121	6.56224	6.56224	6.86419	6.33092	6.70736	6.62205	5.71425	6.27612	6.07682	6.03342	5.89482	6.27612	6.46761	5.71425
PH_hs_0022679	BAZ2A	6.92481	6.65105	6.49985	7.51964	7.98584	7.14466	7.14466	7.49586	7.03892	6.45121	6.7879	6.62205	6.65105	6.94837	7.47168	6.7211	8.06878	7.69	7.60363	6.82655	2.90689	6.87652	6.60733	7.91588
PH_hs_0024455	BAZ2B	8.84392	9.16113	9.3072	9.23482	9.31175	8.96145	9.02929	9.40621	9.2131	8.99859	8.80574	8.96145	9.42522	9.49685	9.21796	8.71253	9.44398	9.3298	9.69087	10.2615	9.86341	9.58965	9.38262	9.59526
PH_hs_0027179	BBC3	8.66	9.31854	9.19353	8.55651	8.21675	8.47776	8.92926	8.83763	8.98442	9.3208	8.94398	9.22279	8.83447	8.59805	8.73978	9.37395	9.41257	8.92926	9.22279	9.14593	9.22762	9.41891	9.30948	9.57837
PH_hs_0048871	BBS10	7.51964	8.0954	7.92778	7.9629	7.77149	7.64746	7.95128	7.8857	8.16239	8.15735	7.99718	8.11114	8.16239	8.18735	8.18239	7.27146	7.14466	6.91289	7.66888	7.29921	7.40514	7.90388	8.24555	8.31061
PH_hs_0044414	BBS7	7.26209	7.73809	7.30834	8.11634	7.92778	8.14211	7.15482	7.19476	7.27146	7.42206	7.35315	7.49586	7.86109	7.87344	7.90388	7.5812	7.54303	7.12412	7.31741	6.85175	7.18488	6.99435	7.38802	7.23362
PH_hs_0004590	BBS9	8.98442	9.87882	9.78709	10.3066	10.0735	10.2662	9.77396	9.69957	9.85876	9.4168	9.01542	9.71682	10.1144	9.99647	10.0505	9.70304	9.65195	8.97871	9.5265	9.40408	9.55938	9.81458	9.92852	9.94764
PH_hs_0002869	BBX	8.34651	9.06474	8.83763	8.54882	8.10591	8.45738	7.99152	7.97441	8.2738	7.99152	7.94544	8.00843	8.36413	8.49386	8.82177	8.57554	8.64205	8.21675	7.3443	7.10329	7.07146	8.29692	8.17742	8.70563
PH_hs_0009334	BCAM	9.2131	9.20823	9.19845	9.22279	9.13571	8.84392	8.81218	9.05393	9.06743	9.02375	8.0634	8.62388	9.43983	9.39767	9.28656	9.58965	9.85253	9.92407	9.91064	10.1157	10.0815	9.34762	8.97871	9.80977
PH_hs_0044556	BCAN	6.54689	6.01123	6.54689	6.19967	6.31288	6.17991	6.92481	6.94837	6.7211	6.45121	6.2384	6.11894	6.3837	6.48382	5.96578	5.91886	6.67948	6.60733	7.01681	8.09011	7.82337	7.12412	6.85175	7.633
PH_hs_0043673	BCAP29	6.81378	7.40514	7.29002	8.10066	7.87344	8.21189	7.28077	7.15482	6.96	6.93664	6.69349	6.97154	7.78463	7.73809	7.87958	7.0607	6.98299	6.87652	6.60733	6.81378	6.8392	7.26209	7.03892	7.40514
PH_hs_0014101	BCAR1	11.8675	12.4259	12.5361	11.6396	11.5258	11.8663	12.2427	12.222	12.2412	12.1133	11.8449	12.2017	12.0295	12.132	12.1909	12.7937	12.4746	12.3048	12.7913	12.9279	12.4353	12.4847	12.0876	12.5232
PH_hs_0045906	BCAR1	9.59526	9.66977	9.84471	8.81218	8.89633	8.88111	9.53819	9.47269	9.39553	9.27961	9.3696	9.45635	9.17617	9.26562	9.28656	9.82575	9.57837	9.50879	10.4331	10.1718	9.92852	9.66977	9.3696	9.68387
PH_hs_0002163	BCAR4	7.77808	8.28771	8.35975	7.98584	7.66888	7.61839	7.18488	8.18239	7.66178	8.00282	8.19229	7.89178	8.16239	8.3015	7.80413	7.38802	8.79604	8.72281	9.19106	8.08481	9.38046	7.94544	7.33539	8.20701
PH_hs_0035896	BCAS1	5.98868	6.48382	6.09803	7.14466	7.07146	7.33539	5.6865	4.93074	4.2854	5.87036	5.96578	6.05528	6.63662	6.40088	6.69349	7.66888	7.24317	7.13443	2.32193	3.08746	2.32193	5.18982	5.65821	4.55459
PH_hs_0030259	BCAT1	6.53138	7.11374	6.99435	7.03892	7.26209	7.23362	7.62571	7.55842	7.93958	7.56605	7.64746	7.68299	7.09276	6.88874	7.02791	7.14466	6.53138	7.00562	7.79766	7.90388	7.60363	7.92778	7.80413	7.55842
PH_hs_0047859	BCAT1	9.64656	9.85253	10.0258	9.73386	9.70477	9.79847	10.4299	10.3886	10.9905	10.1818	10.6325	10.4924	9.81137	9.98655	9.85565	9.26796	8.96145	9.0728	10.5703	10.3066	10.0369	10.7777	10.87	10.7317
PH_hs_0026804	BCAT2	12.085	12.3607	12.2631	11.8441	11.7824	11.8597	11.608	11.5677	11.7914	11.6227	11.8068	11.7476	12.345	12.2329	12.2809	12.8622	12.6422	12.5747	12.4314	12.027	12.0264	11.8628	11.793	11.9078
PH_hs_0048227	BCDIN3D	7.72451	7.42206	7.72451	7.53528	7.66178	7.52748	7.46352	7.86109	7.51964	7.74483	6.3837	7.24317	8.01959	7.84235	7.81698	7.75822	8.36413	8.46557	8.67772	9.02098	8.64566	8.25974	7.68299	8.35094
PH_hs_0020110	BCKDHA	9.64836	10.2615	10.1402	9.80009	9.5859	9.72195	9.45018	9.32755	9.59712	9.42522	9.08879	9.4315	10.041	9.93148	9.99365	10.3907	10.2906	9.92258	9.80655	9.74735	9.79198	9.66089	9.45018	9.8986
PH_hs_0040098	BCKDHA	8.95274	9.49285	9.31854	9.39124	9.3072	9.5632	9.07548	9.12799	9.12799	9.08348	8.92926	9.05393	9.65732	9.77396	9.75405	10.2544	10.1273	9.84784	9.49486	9.57459	9.30264	9.29117	8.99294	9.52845
PH_hs_0027030	BCKDHB	8.10066	8.41151	8.40301	8.84392	8.7364	8.64566	8.80574	8.783	8.83131	8.83763	8.73978	8.81218	8.72962	8.80574	8.60177	8.18239	8.00843	8.0634	8.5411	8.66711	8.87498	8.94691	8.95855	9.42731
PH_hs_0001785	BCKDK	11.179	11.1994	11.3578	10.4538	10.5003	10.5309	10.528	10.4691	10.9259	10.5675	10.713	10.6198	10.8435	10.7052	10.7035	11.5409	11.0345	11.2339	11.6508	11.479	11.0262	10.7275	10.3292	10.6371
PH_hs_0011415	BCL10	10.318	10.7948	10.9237	11.0924	11.1075	11.1545	10.4691	10.3896	10.8277	10.265	10.3559	10.3055	11.136	11.1596	11.0413	11.2834	10.7809	10.8906	10.8309	10.6497	10.286	10.4883	10.3961	10.6578
PH_hs_0015713	BCL2L1	9.33874	9.38909	9.59526	8.33316	8.50581	8.49785	8.94105	8.82177	9.13057	8.67772	8.95855	8.77643	9.00422	9.01262	9.02098	9.18115	8.85019	9.01262	9.73725	9.58214	9.19106	8.79604	8.54882	8.83763
PH_hs_0044718	BCL2L11	7.79116	8.10066	8.18735	8.89026	8.86264	8.87805	8.07948	7.9571	8.17742	8.32418	8.19722	8.35094	8.31967	8.16742	8.16742	8.57175	8.15735	8.23122	7.71081	7.64024	7.60363	8.71596	8.46964	8.77643
PH_hs_0015027	BCL2L12	8.33316	8.68475	8.68475	8.28771	8.2738	8.35094	7.97441	7.8857	7.98014	7.98014	8.01402	8.1267	8.68825	8.70563	8.78953	9.10983	8.83131	8.84078	8.52552	8.74651	8.29232	8.47776	8.22641	8.41574
PH_hs_0045010	BCL2L15	6.11894	6.03342	5.65821	6.27612	6.17991	6.03342	5.79442	6.5157	5.98868	5.89482	6.19967	5.59991	6.09803	6.36632	6.01123	5.53916	6.67948	6.41785	6.33092	5.40939	6.90087	6.09803	5.79442	5.79442
PH_hs_0024818	BCL2L2	9.59339	10.0708	10.2871	10.6059	10.5464	10.5684	10.3168	10.245	10.4732	10.1351	9.72537	10.2732	10.5309	10.3669	10.2883	10.0437	9.6591	9.65015	9.99365	10.3929	10.2088	10.6262	10.2234	10.7495
PH_hs_0002660	BCL3	9.87114	10.5873	10.736	10.1196	9.91513	10.1389	9.93148	9.94764	10.0355	10.0775	9.91812	10.0627	9.67507	10.2234	10.1618	10.842	10.7283	10.4712	10.2052	9.82734	9.80009	10.0272	9.72877	10.0802
PH_hs_0009331	BCL6	10.0627	10.3326	10.4548	9.81458	9.85565	9.83684	10.6515	10.6488	11.0812	10.2615	10.5994	10.4025	9.94618	9.91961	9.90011	10.3359	9.99789	10.0007	11.2476	10.9348	10.679	10.7719	10.5551	10.5957
PH_hs_0024734	BCL7B	9.27263	9.98085	10.1991	9.48079	9.47877	9.54978	9.59339	9.56129	9.93884	9.46455	9.23242	9.49885	9.86651	9.90313	9.93884	10.4486	9.96939	10.0091	10.2378	10.4752	9.89709	9.90614	9.6193	10.0189
PH_hs_0028149	BCL7C	11.5046	11.9205	11.9518	11.6391	11.4144	11.5326	11.1418	11.1827	11.2225	11.2273	10.9304	11.1883	12.0363	11.8601	11.9518	12.5695	12.4095	12.2296	11.8283	11.5838	11.5011	11.5379	11.513	11.4097
PH_hs_0022880	BCOR	6.07682	6.36632	6.2384	6.33092	6.54689	6.46761	6.46761	6.13955	6.60733	6.46761	6.8392	6.33092	5.91886	5.59991	5.89482	5.74147	5.14975	5.50779	6.54689	6.11894	6.15987	6.25739	6.60733	6.36632
PH_hs_0000942	BCORL1	6.03342	6.66534	6.33092	6.41785	6.13955	6.48382	6.01123	5.89482	6.17991	6.19967	6.43463	6.29462	6.19967	6.60733	6.65105	6.63662	6.17991	5.87036	5.10852	4.93074	4.93074	6.3837	5.98868	6.01123
PH_hs_0025347	BDH1	7.00562	6.90087	6.77479	6.56224	6.76155	6.69349	5.76818	6.15987	5.89482	5.98868	6.33092	6.03342	6.74819	6.74819	6.81378	7.36194	7.07146	6.98299	5.91886	5.62936	6.19967	6.29462	5.59991	5.87036
PH_hs_0047852	BDH1	7.08215	7.32643	7.57365	6.86419	7.00562	7.10329	5.10852	5.37504	5.33985	5.56986	5.65821	5.37504	6.49985	6.90087	7.04985	7.99718	7.93958	7.55842	5.18982	3.9542	3.64386	5.18982	5.26679	5.02237
PH_hs_0003282	BDKRB1	10.6746	11.2606	11.0074	10.5713	10.4393	10.7249	10.2755	10.357	10.3348	10.3493	10.1668	10.2837	10.8784	10.9733	10.8545	11.3915	11.1957	11.0095	10.4372	10.3669	10.2258	10.2627	10.144	10.3669
PH_hs_0013287	BDKRB2	9.55171	9.5727	9.73047	9.53041	9.42941	9.61379	8.54882	8.28771	8.46148	8.5411	8.56415	8.62753	9.69262	9.71853	9.78218	9.59898	9.22038	9.23002	8.28309	8.07948	7.55075	8.75656	8.31515	8.62753
PH_hs_0044667	BDNF	5.79442	5.33985	5.62936	5.62936	5.96578	6.17991	6.59246	6.3837	6.59246	6.3837	6.54689	6.45121	5.26679	5.33985	5.18982	4.49185	3.52356	5.22882	6.67948	5.26679	5.94251	6.56224	6.48382	6.11894
PH_hs_0014092	BDP1	5.71425	5.59991	5.59991	5.47573	5.82018	6.03342	5.10852	4.12928	7.3443	5.84549	6.09803	5.87036	5.02237	5.26679	5.14975	5.37504	2.90689	5.10852	3.24793	2.32193	2.32193	5.40939	5.50779	3.39232
PH_hs_0048918	BDP1	8.23601	8.52552	8.59432	8.70908	8.76321	8.63481	8.31967	8.2738	8.36851	8.44501	8.40301	8.56033	8.74987	8.99294	8.94398	8.05257	7.60363	7.75154	8.38154	8.1267	8.11114	8.50978	8.25503	8.26444
PH_hs_0005610	BEAN	8.06878	8.00843	8.02514	7.90989	7.86728	7.54303	7.21432	7.81698	7.69697	7.65464	6.53138	7.24317	7.89178	8.15735	7.99718	8.05799	8.48985	8.62753	8.23122	8.43671	8.43671	7.99718	7.54303	8.43671
PH_hs_0027308	BEGAIN	10.9012	11.0276	10.8333	11.3346	11.5423	11.2128	11.4484	11.5644	10.9582	10.4466	10.4393	10.1066	11.3183	11.2636	11.5179	11.4546	12.0602	11.9029	12.1629	11.9903	12.0086	10.1196	11.3589	11.9427
PH_hs_0044850	BEND5	6.2384	6.2384	6.21917	6.11894	6.36632	6.27612	5.14975	4.83289	4.83289	5.74147	5.96578	5.74147	5.47573	5.56986	5.62936	6.76155	5.98868	6.48382	2.32193	2.32193	2.32193	4.83289	5.59991	3.64386
PH_hs_0022134	BEND6	8.88111	9.18364	9.06474	9.62662	9.38909	9.52258	8.71939	8.72962	8.66	8.84078	8.71253	8.79279	9.46862	9.44398	9.5727	9.09672	8.99859	8.89633	8.47776	8.29232	8.15228	9.27496	8.9901	9.20579
PH_hs_0041015	BEND6	8.90539	8.98726	9.05121	8.63481	8.50581	8.59059	7.79766	7.66178	8.11114	8.02514	8.04712	8.05257	8.85953	8.63481	8.57175	9.58214	9.13827	9.27729	7.62571	7.45533	7.02791	8.04712	7.90388	7.81698
PH_hs_0025493	BEND7	5.84549	5.76818	5.87036	6.05528	6.13955	6.09803	6.31288	6.31288	5.82018	6.01123	6.13955	5.62936	6.21917	6.21917	6.36632	6.48382	7.10329	7.09276	6.81378	6.19967	7.02791	6.49985	6.07682	6.94837
PH_hs_0022792	BEST1	6.92481	7.23362	7.45533	7.0607	6.65105	6.88874	8.4818	8.39874	8.56415	8.41996	8.20212	8.64566	6.94837	6.88874	7.03892	7.12412	6.36632	6.62205	8.41574	8.62753	8.60177	9.04303	8.48583	8.89936
PH_hs_0045864	BEST1	6.88874	6.87652	6.77479	6.09803	6.29462	6.46761	8.1267	7.79766	8.62388	8.11634	8.29692	8.25503	6.27612	6.09803	6.15987	6.36632	5.40939	5.76818	8.61287	8.39446	8.1267	8.10591	8.31061	7.92778
PH_hs_0025417	BEST2	6.17991	5.14975	5.40939	5.59991	5.6865	5.40939	5.96578	6.13955	5.84549	5.82018	5.30378	5.26679	5.30378	5.87036	5.53916	5.50779	6.31288	6.48382	6.49985	6.8392	6.94837	6.07682	5.62936	5.96578
PH_hs_0016413	BEX1	5.96578	5.79442	6.40088	6.15987	6.01123	5.74147	7.29002	7.11374	7.43879	7.01681	6.7879	7.19476	6.09803	5.91886	5.79442	5.87036	5.84549	6.11894	7.82337	7.69	7.51964	7.19476	6.93664	6.90087
PH_hs_0010877	BEX4	10.9762	11.6753	11.5282	11.1821	10.9377	11.1302	10.9421	11.1069	11.2249	11.1108	10.9377	11.0289	11.36	11.6793	11.6562	11.8992	12.0544	11.5748	11.3562	11.217	11.1482	11.4815	11.481	11.6793
PH_hs_0007590	BFSP1	6.93664	7.43879	7.35315	7.40514	7.24317	7.32643	6.53138	6.91289	6.63662	6.46761	6.76155	6.69349	7.18488	7.29921	7.23362	7.7039	7.87344	7.62571	6.88874	6.19967	6.17991	6.57743	6.40088	6.5157
PH_hs_0020430	BFSP2	8.83447	7.76487	8.34651	5.37504	5.91886	5.65821	6.03342	6.31288	5.96578	7.62571	6.31288	6.73471	5.47573	5.91886	5.94251	6.15987	6.31288	6.74819	9.81137	10.2294	10.03	5.94251	5.6865	6.15987
PH_hs_0044910	BGLAP	7.98584	7.8857	8.1267	7.3966	7.5812	7.56605	7.57365	7.51964	7.43879	7.29002	7.57365	7.43879	8.03067	7.82337	8.04712	8.39874	8.21189	8.18239	7.98014	7.64746	7.31741	7.71081	7.46352	7.57365
PH_hs_0000098	BGN	12.3662	12.4015	12.4977	11.6571	11.654	11.7243	13.2221	13.1705	13.4033	13.0125	13.1153	13.1522	12.1327	11.9674	11.9742	12.6455	12.3319	12.3283	14.1053	13.8429	13.6335	13.6859	13.4477	13.7239
PH_hs_0000475	BHLHB9	6.48382	6.93664	6.87652	7.20457	7.43045	7.26209	6.86419	6.67948	6.70736	6.63662	6.85175	6.92481	7.02791	7.0607	7.224	7.00562	6.67948	6.66534	6.57743	5.50779	5.65821	7.07146	6.77479	7.20457
PH_hs_0030007	BHLHE22	11.8108	11.3024	11.7467	11.7366	10.3982	11.0937	11.9917	12.3008	11.6616	11.32	11.0095	11.1296	11.8813	12.1159	12.0446	11.6531	12.5747	11.0324	11.8958	13.052	12.8791	12.2133	11.7015	11.454
PH_hs_0047807	BHLHE22	6.11894	6.40088	6.40088	6.29462	6.29462	5.76818	5.91886	6.54689	6.3837	6.67948	6.11894	6.3837	6.67948	5.76818	5.50779	5.65821	5.84549	6.33092	5.10852	6.88874	6.25739	6.59246	6.7879	6.34873
PH_hs_0010283	BHLHE40	7.3966	7.3966	7.61102	7.15482	7.25267	7.25267	9.17368	9.05934	9.28425	9.12541	9.21067	9.14083	6.92481	6.69349	6.81378	6.85175	5.98868	6.34873	9.79847	9.68738	9.21796	9.65015	9.35645	9.46046
PH_hs_0014901	BICC1	8.37287	8.76321	8.67772	9.37178	9.31402	9.30492	8.64926	8.57175	8.91139	8.96434	9.10198	8.95565	9.20823	9.0728	8.97011	8.59059	8.30606	8.38586	8.63118	8.56033	8.35094	9.27961	9.10198	9.34319
PH_hs_0044577	BICC1	6.07682	5.94251	5.62936	6.19967	6.19967	6.43463	6.3837	6.13955	6.27612	6.90087	6.96	6.92481	6.17991	5.96578	6.27612	6.40088	5.50779	5.84549	6.74819	5.44294	6.40088	6.40088	6.13955	6.01123
PH_hs_0049043	BICD2	8.15735	9.13057	8.97011	9.33874	9.02375	9.23482	8.99859	8.89633	9.67684	8.63118	8.35094	8.7364	9.02375	8.93811	9.00703	8.62753	8.68124	8.10591	8.79279	8.33316	8.60918	8.53333	9.5651	8.58684
PH_hs_0029676	BID	7.73132	8.17742	8.21189	7.51175	7.54303	7.82337	7.47168	7.37069	7.53528	7.45533	7.60363	7.48784	8.3015	8.07414	8.11114	8.55651	8.1472	8.21189	7.89785	7.61839	7.47168	7.61102	7.77808	7.17493
PH_hs_0009361	BIK	6.90087	5.98868	6.11894	6.33092	6.59246	6.01123	6.31288	6.98299	6.5157	6.41785	5.40939	6.09803	6.31288	6.96	6.56224	6.48382	7.59619	7.61102	6.81378	8.09011	8.35535	6.65105	6.34873	7.3966
PH_hs_0011389	BIN1	11.8805	11.8311	12.0184	11.0331	11.136	11.1614	12.1093	11.9361	12.1486	12.0033	12.1188	12.1038	11.6039	11.5115	11.6414	12.3676	11.9967	12.0766	12.8145	11.8543	12.2537	12.5227	11.98	12.4135
PH_hs_0004081	BIN3	7.81057	8.35535	8.23122	8.02514	7.85487	8.11114	8.04712	8.0634	8.22641	8.33316	8.17243	8.2738	8.0634	7.85487	8.04166	8.94398	8.72622	8.52552	8.97585	8.67419	8.50978	8.50184	8.57932	8.47371
PH_hs_0000213	BIRC5	11.6241	12.3624	12.499	12.2649	12.148	12.2235	11.0039	10.8576	11.1003	10.8838	10.5132	11.0179	12.5752	12.3927	12.4917	13.2983	13.2224	12.7092	11.3742	11.4049	11.1315	10.7343	10.5732	10.7469
PH_hs_0040283	BIRC5	10.1013	10.2076	10.3734	10.1542	10.1478	10.1904	8.95855	8.87191	9.34096	8.90238	9.09144	8.94691	10.3896	10.3842	10.294	11.4081	11.0522	11.0358	9.51076	9.43359	9.09144	8.72281	8.35535	8.70563
PH_hs_0048432	BIRC5	9.3696	9.60641	9.97082	9.43567	9.47066	9.42731	8.16239	8.00843	8.39446	7.9571	8.11634	8.0954	9.70304	9.57648	9.58778	10.6262	10.2779	10.3756	8.88417	8.67066	8.48985	7.75154	7.633	7.65464
PH_hs_0013486	BIRC7	6.62205	6.54689	7.03892	6.7879	5.94251	6.11894	6.62205	6.99435	6.46761	6.66534	6.76155	6.93664	7.01681	7.12412	6.40088	6.15987	7.10329	5.96578	6.8392	7.50383	7.79116	6.41785	6.8009	6.27612
PH_hs_0015000	BIVM	7.03892	7.8857	7.60363	8.33762	8.06878	8.32867	7.90388	7.89785	8.26913	7.76487	7.71081	7.81698	8.66711	8.52552	8.52943	8.21189	8.25974	7.77808	7.64746	6.34873	7.48784	7.54303	8.35094	7.73809
PH_hs_0000541	BLCAP	10.9458	11.6602	11.7294	11.7559	11.437	11.7434	12.0524	12.077	12.2059	11.8492	11.366	11.932	11.9963	11.7505	11.848	11.9949	11.6015	11.1877	11.9217	12.1807	11.9988	12.634	12.335	12.603
PH_hs_0024362	BLM	6.77479	7.23362	7.00562	7.73132	7.46352	7.58871	6.45121	6.13955	6.54689	6.27612	6.13955	6.31288	7.46352	7.31741	7.3966	7.18488	6.82655	6.63662	5.53916	5.59991	5.94251	5.82018	5.91886	5.50779
PH_hs_0036896	BLOC1S3	8.53722	9.05393	9.1046	8.95565	8.66711	8.57932	8.78627	8.92333	8.83131	8.9263	7.79766	8.84392	9.24436	8.98157	8.91439	8.7364	9.0182	9.02098	9.04303	9.53819	9.51274	9.04029	9.00983	9.29577
PH_hs_0025429	BLVRA	11.7015	12.0312	12.1388	12.0656	12.1779	12.155	11.479	11.4704	11.6468	11.3228	11.5833	11.3894	12.4503	12.4034	12.3919	12.553	12.1698	12.2803	12.047	11.8717	11.509	11.7404	11.4966	11.6647
PH_hs_0004405	BLVRB	12.7982	12.9863	13.1592	12.7527	12.7044	12.6732	12.2844	12.2728	12.4741	12.3911	12.4761	12.4573	12.9697	12.9579	12.9783	13.7927	13.3564	13.3898	12.5863	12.6608	12.389	12.673	12.2907	12.5984
PH_hs_0042272	BLVRB	11.5095	12.084	12.1103	11.7396	11.5233	11.8523	11.4745	11.4075	11.157	11.4291	11.0046	11.3953	11.9048	12.1018	12.1146	12.8407	12.6347	12.2719	11.3606	11.5105	11.2868	11.6928	11.2061	11.7307
PH_hs_0033506	BLZF1	7.8857	8.75989	8.71253	9.15102	9.18611	9.17866	8.61287	8.56415	8.6987	8.48583	8.24555	8.64566	9.10983	8.96723	9.00983	8.80574	8.40727	8.34207	8.75656	8.56415	8.34207	8.71253	8.64926	8.94691
PH_hs_0000168	BMP1	11.7844	11.9573	12.0201	11.2758	11.2339	11.3075	11.714	11.6744	11.8437	11.8267	11.5946	11.9906	11.5725	11.3894	11.4307	12.0863	11.7885	11.7717	12.5439	12.186	12.1359	11.9871	11.8307	12.078
PH_hs_0045129	BMP1	8.56033	8.76653	8.81858	8.36413	8.21189	8.53333	9.48079	9.46455	9.46862	9.40195	9.38478	9.43359	8.81538	8.71596	8.88417	8.9901	9.0182	8.85331	10.3292	9.90011	9.9737	9.63934	9.7789	9.70995
PH_hs_0045608	BMP1	8.98442	9.34096	9.48884	8.74651	8.53722	8.74987	9.4315	9.49685	9.76901	9.6101	9.51668	9.62297	9.26092	9.14848	8.93811	9.61747	9.18115	9.24198	10.2414	10.2161	10.0478	9.90463	9.544	10.1605
PH_hs_0004220	BMP2	7.09276	7.40514	7.19476	6.86419	6.8009	7.04985	5.50779	5.53916	5.14975	5.30378	5.50779	5.37504	7.09276	7.0607	7.11374	7.07146	6.91289	6.91289	4.72792	3.9542	4.55459	4.61471	5.33985	4.93074
PH_hs_0047831	BMP2	7.78463	7.89178	7.55842	7.77808	7.87344	7.64746	7.50383	8.10066	7.48784	6.19967	7.29921	6.63662	8.01402	7.79116	8.21675	7.87958	8.84078	7.93369	8.60177	8.5411	8.95565	7.28077	7.52748	8.42417
PH_hs_0001752	BMP2K	10.0217	10.3348	10.4362	10.03	9.99647	10.0627	10.6234	10.6307	10.7536	10.6334	10.7377	10.7785	10.0694	10.4558	10.294	10.8754	10.4722	10.5741	11.4239	11.0751	10.8952	11.0944	10.5901	11.1373
PH_hs_0045506	BMP2K	7.02791	7.07146	7.07146	7.04985	7.0607	6.92481	8.0634	8.2738	8.22641	8.17742	7.73132	8.01402	7.00562	7.19476	7.26209	6.85175	7.26209	7.19476	8.77314	8.77643	8.63118	8.36851	8.20701	8.52552
PH_hs_0031292	BMP4	9.54013	9.87267	9.57837	9.78709	9.48684	9.74062	7.09276	7.08215	7.07146	7.93369	7.67596	7.84235	10.1351	10.3581	10.346	10.9125	10.7377	10.3658	6.98299	6.81378	6.57743	7.66888	7.43045	7.9629
PH_hs_0028560	BMP5	7.09276	7.42206	7.81698	7.49586	7.57365	6.76155	7.01681	7.45533	7.25267	7.66888	7.16491	7.37069	8.13699	7.41363	7.02791	6.86419	7.77808	7.49586	7.21432	8.31515	8.13699	7.27146	7.51175	7.60363
PH_hs_0044754	BMP8A	6.49985	6.3837	6.48382	6.19967	5.59991	6.07682	6.46761	6.34873	6.2384	6.2384	6.46761	6.45121	6.63662	6.19967	6.29462	6.27612	6.60733	5.53916	4.97728	6.59246	6.7879	6.07682	6.29462	4.78136
PH_hs_0004901	BMPR1B	6.76155	6.48382	6.5157	6.62205	6.81378	6.53138	6.49985	6.86419	6.74819	6.7211	5.76818	6.07682	6.85175	6.88874	6.59246	6.43463	7.03892	7.224	7.27146	7.84862	7.43879	7.15482	6.59246	6.96
PH_hs_0047336	BMPR1B	7.42206	7.71081	7.62571	7.71081	7.76487	7.76487	7.25267	7.38802	7.14466	7.10329	7.30834	7.32643	8.04166	8.01402	8.00843	7.43879	7.89785	7.68299	7.67596	6.67948	7.41363	7.69	7.43045	7.52748
PH_hs_0003544	BMPR2	6.13955	6.11894	5.94251	6.36632	6.69349	6.60733	6.87652	6.56224	6.74819	6.57743	6.67948	6.70736	6.19967	6.45121	6.3837	6.19967	5.74147	5.74147	6.90087	5.76818	5.94251	6.85175	6.7211	6.67948
PH_hs_0048487	BMPR2	9.4315	10.2378	10.3907	10.2027	10.0147	10.2744	10.4863	10.4569	10.8853	10.5579	10.2975	10.7377	10.8277	10.6362	10.7309	10.2426	9.88341	9.42101	10.3415	10.5512	10.431	11.0515	10.8553	11.1302
PH_hs_0038112	BMS1P1	9.71853	9.82893	9.77561	9.99647	10.0369	10.06	9.14338	9.14083	9.25621	9.6193	9.76901	9.69262	9.65015	9.63209	9.51471	9.8895	9.59526	9.54978	9.03205	8.74315	8.75322	9.62662	9.38909	9.6591
PH_hs_0003989	BNC1	5.40939	5.62936	5.14975	4.78136	5.6865	5.87036	6.63662	6.34873	6.67948	6.59246	6.69349	6.7211	5.71425	5.37504	5.6865	5.26679	2.90689	4.2854	6.53138	6.34873	6.09803	6.7879	6.90087	6.5157
PH_hs_0031489	BNC2	6.11894	6.13955	6.09803	6.3837	6.66534	6.66534	6.11894	5.59991	5.96578	6.21917	6.53138	6.33092	6.21917	6.21917	6.34873	5.89482	5.14975	5.56986	5.50779	4.67243	4.72792	5.6865	6.11894	5.47573
PH_hs_0049196	BNC2	9.58778	9.72537	9.92852	10.4934	10.3918	10.4853	9.15355	9.08879	9.29806	8.97011	9.20823	9.02929	10.1039	9.93295	9.80977	9.76901	9.3298	9.29347	8.89936	8.64205	8.40727	9.25148	9.33204	9.1046
PH_hs_0022606	BNIP1	6.3837	6.41785	6.67948	6.17991	6.21917	6.19967	6.36632	6.13955	6.90087	6.46761	6.8009	6.62205	6.65105	6.13955	6.21917	6.60733	5.91886	6.03342	6.05528	5.53916	5.50779	6.33092	6.86419	5.82018
PH_hs_0043700	BNIP3L	10.838	11.4118	11.4416	11.5899	11.4234	11.4181	11.3834	11.3731	11.4836	11.3644	11.0358	11.3834	11.6704	11.6287	11.685	11.0891	10.9133	10.7224	11.4704	11.2273	11.1864	11.816	11.9438	12.0435
PH_hs_0023101	BOC	10.6817	10.6225	10.7164	9.71853	9.77066	9.78218	10.0802	10.0841	10.2767	10.2497	10.4569	10.3021	10.3225	10.3078	10.279	10.6957	10.2544	10.4184	10.9304	10.8142	10.4883	10.4863	9.94178	10.4393
PH_hs_0005911	BOD1L	10.1312	10.8364	10.4589	11.0951	10.7052	10.948	10.6834	10.7752	10.5665	10.2802	10.245	10.5939	10.8914	10.9103	11.1577	10.1904	10.6207	9.96073	10.6658	10.8459	10.9912	11.0461	10.899	11.1908
PH_hs_0015263	BOK	9.30264	9.40833	9.47269	8.27845	8.22641	8.35535	9.81137	9.66089	10.0189	9.82734	9.90914	9.84471	8.62388	8.47371	8.55651	9.23721	8.86573	8.90238	10.8246	10.8506	10.381	10.3426	9.84784	10.2088
PH_hs_0001329	BOLA1	10.117	10.6234	10.7826	10.1929	10.1731	10.1966	10.163	10.0987	10.227	10.1209	10.1105	10.2662	10.4067	10.4813	10.5406	11.4255	11.0227	11.0805	10.6939	10.8975	10.3146	10.8285	10.3482	10.6693
PH_hs_0049701	BOLA2|BOLA2B	8.11114	8.68475	8.53722	7.98014	7.82337	8.09011	8.22641	8.30606	8.31967	8.45327	8.41151	8.49785	8.5216	8.69174	8.69523	9.37613	9.09672	8.97298	8.95565	9.02375	8.70563	8.71596	8.39017	8.70563
PH_hs_0026681	BOP1|LOC727967	10.0841	10.3929	10.5957	9.35645	9.24198	9.24674	9.52062	9.48684	9.79685	9.15861	9.2703	9.28656	9.74399	9.57837	9.5727	9.89254	9.6101	9.41891	10.3918	10.0828	9.98085	9.29117	9.36741	9.49085
PH_hs_0016973	BPHL	10.0464	10.3993	10.431	9.98371	9.7936	10.0063	8.87805	8.99294	8.98442	9.23482	9.10722	9.24911	10.7017	10.3348	10.4372	10.8174	10.5713	10.4163	9.85409	9.39767	9.43775	9.59712	9.48684	9.3696
PH_hs_0032788	BPHL	10.1222	10.917	10.647	10.5289	10.0272	10.5033	9.72024	10.0614	9.87267	9.91064	9.21796	9.77726	10.8982	11.0234	11.0011	11.3435	11.4504	11.0081	10.3214	10.5579	10.4893	10.0735	9.78872	10.8372
PH_hs_0018209	BPIL3	6.77479	6.15987	6.45121	6.62205	6.7211	5.89482	6.66534	6.86419	6.60733	6.34873	6.31288	6.31288	6.33092	6.63662	6.76155	6.33092	7.04985	7.37938	4.78136	7.28077	7.37069	6.57743	6.54689	6.53138
PH_hs_0013993	BPNT1	8.05257	8.94398	8.62022	8.61287	8.39017	8.67066	7.3443	7.23362	7.03892	6.85175	6.76155	7.13443	7.94544	7.66888	7.92778	8.38154	8.56033	7.71081	6.91289	7.27146	7.29002	7.0607	7.24317	7.44708
PH_hs_0025720	BRAP	8.48583	9.04029	9.27729	8.56796	8.33762	8.66711	9.03755	8.85643	9.12283	9.04303	8.66	9.12024	9.25385	9.12799	9.00983	9.79847	9.41469	9.02375	9.34541	9.4543	9.59152	9.55171	8.96723	9.5343
PH_hs_0011459	BRCA1	9.75572	10.0355	9.95928	10.8037	10.9465	10.9043	9.38909	9.39767	9.51471	8.98157	9.33651	9.09144	10.464	10.4863	10.4934	10.4528	10.1131	10.2258	9.70477	9.44605	9.27729	9.41469	9.26092	9.50879
PH_hs_0044730	BRCA1	8.93221	9.37829	9.13827	9.90162	9.60455	10.0627	8.50978	8.66	8.53333	8.31515	8.14211	8.38154	9.86031	9.88798	9.90011	9.91961	9.75071	9.34096	8.96434	8.89936	8.72281	8.47776	8.32418	8.42417
PH_hs_0027362	BRCC3	10.1655	10.7694	10.8553	11.1684	11.1558	11.1926	10.4131	10.4435	10.3504	10.3281	10.3559	10.3821	10.6595	11.2279	11.0502	11.1759	10.7078	10.9118	10.5957	10.3382	10.1312	10.5929	9.98085	10.6852
PH_hs_0004878	BRD3	11.3468	11.2327	11.312	10.7069	10.8029	10.7275	11.0206	10.9421	11.3507	11.3069	11.5772	11.3693	11.4155	11.3655	11.2285	12.1897	11.7807	11.9405	11.2659	10.9207	10.5882	11.5649	11.2049	11.5006
PH_hs_0014300	BRD4	6.60733	6.76155	6.82655	5.65821	5.91886	5.96578	6.5157	6.48382	6.53138	6.66534	6.82655	6.65105	6.07682	5.94251	6.15987	6.7211	5.65821	5.91886	6.77479	6.40088	6.40088	6.53138	6.67948	6.13955
PH_hs_0045092	BRD4	10.9516	11.2741	11.1784	10.5063	10.3734	10.5142	11.1264	11.1696	11.3888	11.3012	11.477	11.4265	10.8388	10.9502	10.964	11.4729	11.2571	11.1988	12.0886	11.7787	11.5833	11.4724	11.4535	11.5336
PH_hs_0045993	BRD7P3	7.55075	6.74819	7.40514	6.82655	6.67948	6.66534	7.29002	7.50383	7.15482	6.40088	7.0607	6.73471	6.97154	7.32643	7.20457	6.65105	7.9571	7.02791	7.47168	8.19229	8.21189	6.40088	7.0607	7.02791
PH_hs_0026246	BRD9	9.63934	10.3929	10.1248	9.75739	9.53041	9.78054	9.77396	9.78054	9.70131	9.95783	9.6961	9.9491	9.85253	10.1312	10.0492	10.7956	10.6344	10.3009	10.4476	10.3614	10.1118	10.0049	9.6339	10.0423
PH_hs_0044271	BRD9	12.4355	12.4127	12.5731	11.7725	11.7865	11.9052	11.8539	11.7467	11.5969	11.8295	12.0198	11.9839	12.2652	12.2827	12.3096	12.9932	12.6128	12.6849	12.8006	12.701	12.3316	12.2625	11.8644	12.3184
PH_hs_0042511	BRI3	7.75154	7.60363	7.96867	8.34207	8.45738	7.64024	7.89785	8.40301	8.1472	7.71081	7.48784	7.16491	8.29692	8.20212	7.8857	7.45533	8.49386	8.05257	8.67066	9.48684	9.24674	7.94544	7.99718	8.51767
PH_hs_0042751	BRI3BP	7.26209	8.00282	8.16239	7.59619	7.73132	7.64024	6.7879	6.63662	6.88874	6.74819	6.81378	6.96	7.69697	7.81698	7.69697	8.36851	7.8857	7.69697	6.70736	6.31288	6.31288	6.48382	6.74819	6.15987
PH_hs_0046195	BRIP1	7.64024	7.74483	7.74483	8.64926	8.69174	8.68475	6.97154	6.98299	7.03892	6.85175	7.33539	6.88874	8.35535	8.39446	8.31967	8.36851	8.23122	8.23601	7.3443	7.03892	7.10329	6.60733	6.66534	6.7879
PH_hs_0035418	BRIX1	7.3443	7.67596	7.98584	7.90388	7.72451	8.00282	7.62571	7.47168	7.57365	7.27146	7.16491	7.29002	7.79116	7.56605	7.56605	7.47978	6.85175	7.00562	7.5812	7.03892	7.10329	7.37069	7.37938	7.00562
PH_hs_0010711	BRMS1L	6.29462	7.14466	6.54689	7.40514	6.98299	7.35315	6.19967	5.84549	6.3837	6.2384	6.41785	6.34873	6.8392	6.63662	6.96	6.56224	6.85175	5.91886	4.42626	3.52356	4.61471	5.22882	6.25739	4.72792
PH_hs_0048989	BRMS1L	7.24317	8.19229	7.81057	8.50581	8.23122	8.48985	7.56605	7.57365	7.79116	7.71081	7.71081	7.81698	8.20701	8.36413	8.32418	7.84235	7.87344	7.43879	6.73471	6.5157	6.86419	7.56605	7.99718	7.95128
PH_hs_0035539	BRP44L	10.8078	11.474	11.4709	11.1833	10.5646	10.9933	10.9073	10.9028	11.0944	10.8349	10.5911	10.9267	11.4653	11.277	11.5625	11.6731	11.6959	11.2225	11.3512	11.288	11.3501	11.2735	11.0454	11.3682
PH_hs_0010756	BRSK1	6.81378	6.98299	7.11374	6.31288	6.46761	6.53138	6.3837	6.17991	6.25739	6.46761	6.54689	6.57743	6.11894	6.11894	6.43463	6.73471	6.36632	6.65105	5.91886	5.56986	5.30378	6.01123	6.09803	5.82018
PH_hs_0030684	BRWD1	8.26444	8.62388	8.97585	6.5157	6.65105	6.63662	6.45121	6.77479	6.77479	8.19229	7.93958	8.13699	6.7879	6.85175	6.93664	6.48382	6.3837	6.53138	10.2615	8.50978	9.74735	6.98299	6.63662	6.96
PH_hs_0045149	BRWD1	7.23362	7.56605	7.38802	7.69	7.37938	7.48784	7.77808	7.87958	7.81057	7.81698	7.92184	7.82337	8.02514	7.74483	7.82972	7.42206	7.11374	7.13443	7.59619	7.33539	7.52748	8.28771	8.19229	8.48985
PH_hs_0045150	BRWD1	6.76155	7.41363	7.09276	7.43045	7.50383	7.42206	7.43879	7.30834	7.51175	7.65464	7.52748	7.51964	7.33539	7.64746	7.52748	6.92481	6.2384	6.27612	6.8009	6.45121	6.65105	7.3966	7.7039	7.84862
PH_hs_0029841	BSDC1	6.94837	7.17493	7.02791	6.85175	6.73471	6.87652	6.87652	6.36632	6.98299	6.59246	6.99435	6.7211	6.25739	6.09803	6.19967	6.25739	5.47573	6.05528	6.8392	6.19967	6.19967	7.12412	6.8392	6.54689
PH_hs_0032933	BSG	10.5033	11.0413	10.9719	10.5929	10.3304	10.6578	10.1504	10.1196	10.5132	10.1731	9.94618	10.2354	11.2012	11.0911	11.2729	11.7848	11.6495	11.2682	10.6773	10.7419	10.4435	10.4078	10.3603	10.6957
PH_hs_0011499	BSN	9.01542	8.65284	8.73302	8.98157	9.01542	8.99577	8.57554	9.19353	8.83131	8.92035	8.86882	8.13699	9.17118	9.22521	9.02929	9.38694	9.90162	9.78218	9.73725	9.7657	9.84784	9.51865	8.89026	9.66977
PH_hs_0032026	BTAF1	9.19845	9.30492	9.33651	9.3696	9.5343	9.51274	9.49085	9.51668	9.87882	9.6591	9.98939	9.85565	9.73725	9.47472	9.48482	9.0182	8.64566	8.95565	10.0788	9.75405	9.50084	9.86651	9.69262	9.77396
PH_hs_0023794	BTBD1	9.33204	10.0841	10.178	10.1466	9.91064	10.1768	9.94325	9.87114	10.0355	9.58026	9.58965	9.91364	10.3691	10.3304	10.3691	9.68562	9.25857	8.85019	9.55746	9.70477	9.73894	10.1755	9.80009	10.1183
PH_hs_0013959	BTBD11	7.10329	7.36194	7.41363	7.43045	7.633	7.66178	6.21917	5.65821	5.82018	5.79442	6.03342	6.03342	7.38802	7.41363	7.56605	7.29002	6.88874	6.8392	5.56986	4.49185	4.42626	5.47573	5.59991	5.37504
PH_hs_0005371	BTBD12	7.56605	7.86109	7.78463	7.57365	7.43045	7.7039	7.45533	7.3966	7.87958	7.51175	7.77808	7.64024	7.87958	7.73132	7.83605	8.61655	8.23122	8.38154	7.93369	7.79116	7.40514	7.35315	7.69	7.3966
PH_hs_0025141	BTBD19	7.41363	7.41363	7.78463	7.38802	7.10329	7.15482	8.35094	8.2503	8.72622	8.50581	8.40727	8.37721	7.7039	7.17493	7.04985	7.14466	7.29921	7.14466	8.45327	8.65284	8.60918	8.77643	8.51373	8.5411
PH_hs_0028601	BTBD9	6.17991	6.09803	6.57743	6.05528	5.62936	5.82018	6.3837	6.34873	6.09803	6.36632	6.57743	6.53138	6.21917	6.01123	6.09803	5.40939	5.98868	5.82018	3.75489	6.41785	6.65105	6.17991	6.63662	4.35755
PH_hs_0043765	BTF3L4	9.48482	10.1053	9.88646	10.1312	9.95347	10.2627	10.3526	10.4893	10.4974	10.5289	10.2473	10.4702	10.5358	10.3886	10.5023	9.79198	9.65195	9.29577	10.5033	10.2627	10.3202	10.842	10.823	10.785
PH_hs_0013473	BTG1	11.3829	12.3252	12.1776	12.3122	11.9346	12.1955	11.5159	11.5159	11.6735	11.4582	11.1932	11.5174	12.3045	12.148	12.2133	12.4053	12.356	11.841	11.5491	11.2863	11.3334	11.7758	12.0012	11.9063
PH_hs_0004330	BTG2	7.35315	7.57365	7.48784	8.09011	7.93958	8.20701	7.67596	7.66178	8.06878	7.98584	7.99152	8.03067	7.71768	7.81698	7.33539	7.67596	7.27146	7.5812	7.47978	7.62571	7.3443	8.33316	8.34207	8.27845
PH_hs_0004454	BTG3	12.3825	12.9682	13.0608	12.7558	12.7567	12.7974	12.1136	12.161	12.285	12.083	12.1372	12.1619	12.8215	12.9556	12.9879	13.4482	13.0393	13.1981	12.715	12.5465	12.2347	12.3716	12.0336	12.3311
PH_hs_0005100	BTN2A2	6.09803	6.13955	6.33092	6.56224	6.8392	6.56224	6.46761	6.8392	6.41785	6.29462	6.53138	6.29462	6.27612	6.77479	6.82655	6.53138	7.35315	6.82655	6.96	5.47573	5.71425	6.56224	6.07682	6.85175
PH_hs_0032498	BTN3A1	6.31288	6.62205	6.41785	7.00562	6.86419	7.09276	6.54689	6.29462	6.48382	6.62205	6.8392	6.53138	6.65105	6.49985	6.77479	6.53138	5.82018	6.21917	5.89482	4.83289	4.93074	6.69349	6.70736	6.15987
PH_hs_0029937	BTN3A2	9.19845	9.64115	9.79035	9.38478	9.36085	9.47675	9.02375	8.9263	9.06205	8.94691	8.87191	8.9901	9.73894	9.5068	9.47675	10.0161	9.7657	9.63027	9.25148	8.81218	8.68475	9.13057	9.11244	9.22279
PH_hs_0038524	BTN3A2|BTN3A3	8.05799	8.19229	8.14211	8.73978	8.71596	8.72962	7.55075	7.51964	7.633	7.42206	7.47978	7.48784	8.40301	8.3015	8.19229	8.25503	7.9571	7.8857	7.46352	7.51175	7.16491	7.84862	7.52748	7.79766
PH_hs_0031964	BTN3A3	7.94544	7.93369	8.08481	8.31515	8.3015	8.35975	7.84862	7.78463	7.92184	7.77149	7.89178	7.87344	8.42417	8.31061	8.32867	8.50184	8.2503	8.25974	7.86109	6.15987	7.75822	7.98584	7.80413	8.00843
PH_hs_0047232	BTRC	5.94251	5.89482	5.76818	6.54689	6.59246	6.74819	6.70736	5.96578	6.40088	6.07682	6.70736	6.45121	6.45121	6.19967	6.07682	5.65821	4.97728	5.22882	5.71425	4.93074	4.35755	6.7211	6.56224	6.48382
PH_hs_0048654	BTRC	8.17243	8.39874	8.50978	8.85953	8.81218	8.98442	8.36851	8.19722	8.60548	8.06878	8.5216	8.28771	8.53722	8.36413	8.64566	8.16239	7.7039	7.99718	8.25974	8.14211	7.72451	8.80252	8.87498	8.76984
PH_hs_0023490	BUB1	6.49985	6.36632	6.66534	7.13443	7.04985	7.21432	5.79442	5.65821	5.50779	5.71425	5.96578	5.94251	6.65105	6.3837	6.76155	7.11374	6.5157	6.88874	4.72792	4.2854	4.04439	4.88264	5.22882	3.64386
PH_hs_0002907	BUB1B	7.10329	7.37938	7.61102	8.36851	8.20701	8.18239	6.7879	6.40088	6.85175	6.48382	6.5157	6.56224	7.94544	7.86109	7.87958	7.41363	7.23362	7.10329	6.21917	4.88264	5.26679	6.03342	6.17991	5.14975
PH_hs_0025098	BUB3	9.21067	10.3112	9.93884	10.5608	10.1693	10.5637	9.37829	9.20823	9.24436	9.25621	9.02929	9.39981	10.3592	10.2814	10.4372	10.1389	10.4173	9.6248	9.0348	8.77972	9.25385	8.95565	9.42312	9.06743
PH_hs_0044696	BUB3	12.9941	13.4998	13.6	13.4508	13.4586	13.4631	12.7884	12.8513	13.0103	12.7191	12.493	12.861	13.7149	13.8085	13.6667	14.0745	13.5531	13.5302	13.0402	13.1406	12.9519	13.1669	12.797	13.3869
PH_hs_0003008	BUD13	6.36632	6.91289	6.88874	7.11374	7.09276	7.24317	6.59246	6.31288	6.59246	6.33092	6.46761	6.45121	6.63662	6.60733	6.73471	6.60733	5.91886	5.89482	5.96578	5.18982	5.37504	6.3837	6.70736	6.49985
PH_hs_0018480	BUD31	12.0353	12.2861	12.3814	11.511	11.3748	11.3764	11.9149	11.8311	12.2108	11.8825	11.9202	11.9515	12.1807	11.9365	11.9696	12.6	12.3068	12.3327	12.7666	12.6838	12.2754	12.4103	12.0873	12.4232
PH_hs_0005945	BYSL	9.39767	9.93443	9.81938	9.18364	8.97298	9.13827	9.69436	9.75906	9.81618	9.71339	9.32531	9.64115	9.80977	9.74567	9.84156	9.64295	9.40408	9.17118	10.3842	10.1415	10.1286	9.94178	9.70304	9.87421
PH_hs_0006168	BZRAP1	7.55842	7.51175	7.64746	7.55842	7.51175	7.27146	7.12412	7.72451	7.52748	7.31741	6.56224	6.90087	7.99718	7.51964	7.3443	7.32643	8.04166	7.86109	8.20212	8.82814	8.53333	7.98584	7.42206	8.35535
PH_hs_0000534	BZW2	13.3021	13.5526	13.6206	13.5163	13.6219	13.5923	12.7316	12.7472	12.9049	12.4877	12.829	12.5593	13.8395	13.8462	13.7151	14.0656	13.578	13.7958	13.1169	12.9245	12.6174	12.9825	12.4977	12.8787
PH_hs_0005144	C10orf10	5.89482	6.11894	6.19967	6.27612	6.36632	6.66534	6.63662	6.5157	6.86419	6.82655	7.09276	7.01681	5.65821	5.37504	5.79442	7.08215	6.3837	6.63662	6.8392	7.29921	6.45121	7.61102	7.3443	7.64024
PH_hs_0046415	C10orf105	6.53138	6.43463	6.41785	6.29462	6.34873	6.60733	6.11894	5.84549	5.96578	5.98868	6.11894	6.2384	6.07682	6.2384	6.36632	6.91289	6.63662	6.8009	5.98868	5.33985	4.83289	6.63662	6.45121	6.8009
PH_hs_0029280	C10orf11	8.88111	9.35645	9.42312	8.96434	8.84078	8.98157	8.35535	8.35975	8.39446	8.49785	8.33762	8.61655	9.41257	9.15355	9.06743	9.7065	9.48482	9.29117	8.20701	8.29692	8.31967	8.98726	8.84078	8.91139
PH_hs_0015964	C10orf114	9.12541	9.36085	9.48482	8.83447	8.99577	9.00703	8.46148	8.44501	8.56033	8.84706	9.17866	9.12283	9.06743	8.97585	9.09935	9.88341	9.69957	9.74567	9.90914	9.78218	9.50879	9.49486	9.09935	9.64836
PH_hs_0042460	C10orf116	14.6227	14.7343	14.8996	14.607	14.463	14.5807	12.6796	12.5461	12.7236	12.6805	12.7306	12.6984	14.7959	14.7207	14.6586	15.4219	15.0356	15.094	13.0141	12.7257	12.5062	12.4585	12.0514	12.2757
PH_hs_0042606	C10orf122	10.4691	11.1614	11.0406	10.9095	10.736	10.819	10.7973	10.8317	11.3373	11.0074	11.1709	11.0845	11.6722	11.4663	11.4714	11.6994	11.6669	11.4091	11.6806	11.0454	11.2741	11.3373	11.6409	11.5061
PH_hs_0031890	C10orf125	8.22641	8.29692	8.46148	7.87958	7.79116	8.07948	7.69697	7.60363	7.29921	7.51175	7.42206	7.59619	8.38586	8.21189	8.38586	9.05664	8.72281	8.70563	8.18239	8.0634	7.74483	7.54303	7.61839	7.33539
PH_hs_0018207	C10orf126	9.10722	9.23721	9.59339	9.35645	9.31854	9.06743	9.15861	9.32755	9.34762	9.10983	8.08481	9.02098	9.6193	9.25148	9.09144	9.14083	9.54206	9.67684	9.82416	10.3537	10.1157	9.64115	9.46046	9.87728
PH_hs_0023985	C10orf137	8.63844	8.79928	8.98157	8.21675	8.07414	8.18239	8.26913	8.16742	8.55267	8.37287	8.49386	8.44501	8.44915	8.35535	8.39874	9.24436	8.85331	8.95274	9.04849	8.73302	8.58308	8.4818	8.19229	8.24079
PH_hs_0048053	C10orf140	7.55075	7.66888	7.48784	8.32867	8.16742	8.47776	6.93664	7.32643	7.18488	7.17493	6.87652	7.04985	8.13699	8.37287	8.19229	8.57554	8.64926	8.47371	7.35315	7.51964	7.42206	7.40514	7.21432	7.64024
PH_hs_0029948	C10orf18	6.21917	6.67948	6.69349	6.49985	6.56224	6.45121	7.03892	6.41785	6.31288	6.74819	6.67948	6.86419	6.7211	6.31288	6.49985	5.76818	5.33985	5.30378	6.3837	4.83289	6.13955	6.7211	6.67948	6.70736
PH_hs_0001988	C10orf2	7.7039	8.27845	8.37287	7.93369	7.51964	7.85487	8.45327	8.36413	8.53722	8.22641	8.1267	8.44087	8.23601	8.13699	8.12153	7.62571	7.21432	6.99435	8.63118	8.36851	8.47371	8.66711	8.44915	8.90539
PH_hs_0043859	C10orf26	9.98371	10.7908	10.5191	10.1592	9.88035	10.2186	10.656	10.7172	10.8349	11.0406	10.8997	11.0904	10.576	10.4486	10.3982	10.863	10.7964	10.4742	11.3699	11.214	11.4165	10.9296	11.1141	11.3301
PH_hs_0002839	C10orf32	5.87036	6.21917	5.96578	6.70736	6.31288	6.34873	7.04985	6.73471	7.47978	7.01681	7.08215	7.10329	6.40088	6.3837	6.34873	6.2384	5.62936	5.62936	6.67948	6.03342	6.62205	6.7211	7.51964	6.66534
PH_hs_0005129	C10orf40	4.61471	2.90689	2.32193	2.32193	4.04439	3.9542	4.42626	3.08746	2.70044	4.67243	5.02237	7.31741	2.32193	2.32193	2.32193	2.32193	2.32193	2.32193	2.32193	2.32193	2.32193	2.32193	4.20945	2.32193
PH_hs_0007931	C10orf54	4.42626	5.30378	2.32193	2.32193	3.9542	3.75489	4.67243	6.60733	6.77479	4.67243	5.18982	7.03892	4.67243	2.32193	2.45943	2.32193	2.32193	2.32193	7.08215	5.56986	2.32193	2.32193	6.97154	7.02791
PH_hs_0043570	C10orf78	10.0721	10.245	10.4476	10.7009	10.6965	10.7997	9.44398	9.35645	9.85253	9.28887	9.34762	9.38694	10.5911	10.4507	10.4722	10.4163	10.0396	10.0175	9.65015	9.29117	9.13827	9.20823	9.2396	9.03755
PH_hs_0014575	C10orf88	7.10329	7.17493	7.14466	7.20457	7.28077	7.35315	7.13443	6.7879	7.44708	7.16491	7.51964	7.18488	3.24793	7.20457	7.14466	7.21432	6.60733	6.92481	7.0607	6.77479	6.41785	7.37069	7.45533	7.09276
PH_hs_0042380	C10orf95	6.8009	6.2384	6.2384	6.43463	6.73471	6.62205	6.11894	6.03342	5.79442	6.19967	6.5157	6.19967	6.70736	6.7879	6.86419	7.28077	7.19476	7.41363	5.47573	2.32193	5.53916	6.59246	6.29462	6.5157
PH_hs_0001584	C11orf1	4.97728	4.35755	4.20945	4.2854	5.30378	4.78136	6.3837	6.57743	5.94251	5.71425	6.03342	5.53916	2.70044	4.67243	5.10852	4.12928	4.2854	4.88264	7.24317	4.42626	7.17493	5.96578	6.03342	7.47168
PH_hs_0042093	C11orf10	13.5346	13.7976	13.77	14.2914	14.2364	14.3572	14.0073	13.9625	14.0986	13.6602	13.5617	13.7058	14.1904	14.0464	14.1138	13.6894	13.3609	13.3219	14.2287	13.9586	13.7556	14.3299	14.2345	14.2842
PH_hs_0027828	C11orf17	13.7359	13.6206	13.6872	13.1471	13.2059	13.2155	12.8573	12.7504	12.985	12.9847	13.1947	13.2241	13.7077	13.5328	13.5508	14.2941	13.9532	14.077	13.5745	13.3145	13.2106	13.2576	12.9264	13.1991
PH_hs_0043590	C11orf17	12.7919	12.9519	13.0041	12.5325	12.5884	12.6467	12.2855	12.2229	12.4308	12.1442	12.3811	12.2696	12.8131	12.731	12.8237	13.4999	13.15	13.2733	12.9113	12.7602	12.2919	12.6352	12.5067	12.8787
PH_hs_0023392	C11orf2	12.2942	12.6489	12.663	12.2223	12.3085	12.2248	12.7976	12.6908	12.8517	12.2436	12.447	12.3771	12.7612	12.6473	12.6219	13.2892	13.0576	13.0615	13.0399	12.7096	12.6104	13.2743	12.9715	13.3394
PH_hs_0005265	C11orf20	6.92481	6.8009	6.67948	5.33985	5.59991	5.79442	5.44294	4.97728	5.33985	5.82018	6.21917	5.98868	5.98868	6.05528	6.13955	6.41785	5.22882	5.87036	3.24793	2.32193	2.32193	5.62936	5.76818	4.67243
PH_hs_0015645	C11orf24	9.51076	10.3123	10.4661	9.62662	9.53041	9.55363	10.3404	10.168	10.526	10.1183	10.1351	10.1542	9.97082	9.79523	9.87575	10.3315	10.1261	9.95783	11.1069	11.0039	10.7181	10.464	10.4194	10.4924
PH_hs_0032582	C11orf24	12.0315	12.7042	12.4977	11.9785	11.695	11.8931	12.5624	12.6137	12.6263	12.6966	12.4366	12.747	12.3825	12.4814	12.2507	12.5851	12.4675	12.1142	13.1398	13.1097	13.1978	12.7759	12.6938	13.2069
PH_hs_0048587	C11orf30	6.74819	6.8009	6.36632	6.65105	6.66534	6.8009	6.33092	6.34873	6.48382	6.70736	6.90087	6.63662	6.33092	6.53138	6.5157	6.73471	5.94251	6.31288	6.40088	5.47573	6.05528	6.43463	6.48382	6.49985
PH_hs_0019988	C11orf41	10.4247	10.7419	10.8134	10.5854	10.5483	10.6032	9.96795	10.0231	10.2461	9.8895	9.99789	10.06	10.6729	10.8807	10.6289	10.8715	10.4944	10.5182	10.7436	10.4538	10.3723	9.97656	9.87267	10.0654
PH_hs_0000956	C11orf48	11.1309	11.6941	11.5969	10.9862	10.7469	10.8997	10.9676	10.9509	11.118	10.9661	10.7686	10.9538	11.5885	11.5606	11.6006	11.7966	11.8204	11.4176	11.4836	11.3633	11.3171	11.1914	11.0393	11.7345
PH_hs_0015080	C11orf49	9.28887	10.0175	9.95201	9.50084	9.13827	9.6248	9.52062	9.52845	9.44398	9.41891	9.30492	9.68912	9.94764	9.78872	9.95928	10.5132	10.3842	9.96217	9.66089	9.67154	9.9211	9.94031	9.5343	9.97082
PH_hs_0002976	C11orf51	6.87652	6.91289	6.86419	6.43463	6.27612	6.8009	6.76155	6.87652	6.85175	6.82655	6.67948	6.63662	6.94837	6.99435	7.24317	7.43045	7.24317	7.26209	7.67596	7.82972	7.57365	6.82655	6.66534	6.90087
PH_hs_0005253	C11orf52	6.96	7.21432	7.13443	7.14466	7.04985	7.14466	7.79766	7.7039	7.57365	7.55842	7.69	7.59619	6.93664	6.96	7.224	7.48784	7.10329	6.98299	7.9629	7.46352	7.69697	7.90989	7.58871	7.61839
PH_hs_0000889	C11orf54	10.1013	10.863	10.902	11.2594	11.2049	11.277	10.6041	10.6271	10.7916	10.7402	10.4226	10.9451	10.9812	10.948	10.9769	11.0004	10.7249	10.4089	10.5445	10.3961	10.4984	11.2213	11.0831	11.26
PH_hs_0030967	C11orf54	6.63662	6.7879	6.8392	7.50383	7.28077	7.44708	6.73471	6.40088	6.91289	6.74819	7.03892	6.98299	7.15482	6.97154	6.01123	6.97154	6.05528	6.60733	6.40088	5.62936	5.53916	6.81378	7.03892	6.11894
PH_hs_0047935	C11orf58	7.35315	7.32643	7.74483	7.72451	6.66534	7.0607	7.27146	7.41363	7.26209	7.12412	7.23362	7.21432	8.00282	7.52748	7.45533	7.03892	7.08215	6.73471	6.07682	7.64024	7.68299	7.5812	7.57365	6.7211
PH_hs_0044109	C11orf63	6.92481	6.85175	7.09276	7.02791	6.90087	7.13443	7.77808	7.55842	7.79116	7.59619	7.91588	7.93369	6.90087	6.8392	6.77479	7.09276	6.7879	6.87652	8.23122	7.89785	7.86109	7.77149	7.92184	7.67596
PH_hs_0047192	C11orf72	6.21917	6.46761	6.86419	6.73471	6.92481	6.48382	6.93664	7.0607	6.65105	6.34873	6.53138	6.27612	6.60733	7.01681	6.77479	6.54689	7.43045	7.18488	7.29002	5.84549	7.47168	6.8392	6.7211	7.26209
PH_hs_0044500	C11orf74	9.17368	10.0464	9.90764	10.6253	10.3581	10.592	10.2222	10.1053	10.1402	9.79198	9.36523	9.83526	10.3415	10.245	10.4671	9.91364	10.0828	9.4625	9.7789	9.59526	9.64115	10.3559	10.5053	10.4215
PH_hs_0019629	C11orf75	7.89178	8.71253	8.46148	8.12153	7.85487	8.05799	8.83131	8.76984	8.83763	8.73302	8.55651	8.67419	8.15228	8.07948	8.16742	8.59059	8.42836	8.07414	8.89936	8.16742	8.92333	8.83763	9.12283	9.09144
PH_hs_0023534	C11orf80	8.57554	9.14593	9.01262	8.90539	8.80896	9.03755	7.86728	7.89785	7.89178	7.98014	7.87958	8.00843	9.19106	9.30035	9.31402	10.204	9.96073	9.86341	8.53333	8.58684	8.1267	8.00282	7.75822	7.90388
PH_hs_0047814	C11orf80	8.32418	8.39017	8.55267	8.20701	7.98584	8.11114	7.35315	6.94837	7.16491	7.30834	7.60363	7.20457	8.23601	8.33762	8.35094	9.25857	8.74651	8.81538	7.38802	7.19476	6.8009	7.48784	7.00562	7.18488
PH_hs_0009984	C11orf82	7.71081	7.84235	7.81057	8.14211	8.26444	8.29692	6.99435	7.10329	7.3443	7.09276	7.55075	7.31741	8.44501	8.44087	8.36413	7.73132	7.27146	7.633	7.52748	7.30834	7.09276	6.8392	7.03892	6.7211
PH_hs_0046467	C11orf83	10.5732	11.1036	11.4291	10.5864	10.5741	10.5396	10.221	10.204	10.4142	10.1592	9.90914	10.1768	10.9582	10.9647	10.9996	11.6441	11.2915	11.2805	10.6746	10.8731	10.4803	10.5348	10.1209	10.4944
PH_hs_0046935	C11orf89	6.15987	5.6865	5.22882	6.46761	6.8009	6.15987	5.98868	5.33985	6.45121	6.01123	6.07682	6.07682	6.01123	5.89482	6.8009	6.49985	7.16491	7.00562	7.37069	7.40514	3.75489	6.7879	6.11894	7.07146
PH_hs_0046476	C11orf91	6.7879	7.12412	7.27146	7.84862	7.72451	7.98014	7.17493	7.00562	7.32643	6.82655	6.70736	6.77479	7.15482	7.25267	7.224	7.14466	6.7879	6.7211	7.10329	6.7211	6.77479	6.69349	7.02791	6.90087
PH_hs_0041045	C11orf92	5.76818	6.09803	6.69349	6.41785	5.79442	5.65821	6.17991	6.43463	6.27612	6.21917	6.46761	6.21917	6.49985	5.91886	5.37504	5.06609	5.98868	5.10852	4.20945	6.81378	6.98299	5.71425	6.45121	2.32193
PH_hs_0042952	C11orf93	6.49985	6.60733	6.8392	6.49985	6.49985	6.2384	6.63662	6.76155	6.53138	7.17493	6.45121	7.13443	6.67948	5.91886	5.98868	6.3837	6.03342	6.43463	4.42626	6.5157	6.59246	7.17493	7.04985	7.03892
PH_hs_0019083	C12orf10	9.95056	10.4914	10.7343	9.83999	9.75405	9.90011	10.0231	10.0286	10.4883	10.0627	10.1517	10.1693	10.7495	10.3875	10.2533	10.9841	10.6852	10.6243	10.7636	10.6124	10.4903	10.3471	10.3214	10.3581
PH_hs_0035898	C12orf10	11.1411	11.3573	11.5481	10.7924	10.4742	10.6843	10.7224	10.6782	11.1075	10.8761	10.9304	10.8761	11.476	11.0725	10.9669	11.6841	11.3301	11.3595	11.6136	11.425	11.1646	11.1437	11.2345	11.1621
PH_hs_0001978	C12orf11	9.43567	10.2198	10.0049	10.4278	10.2615	10.4843	9.9491	9.95347	10.3701	10.0802	9.81458	10.0735	10.4661	10.5182	10.6887	9.91364	9.8321	9.41257	9.77726	9.65553	9.74062	10.204	10.357	10.1743
PH_hs_0022921	C12orf23	8.32418	8.85643	9.13057	8.84706	8.69523	8.74987	9.05121	8.96145	9.41469	8.82496	8.91737	9.01542	9.19599	9.13314	9.18364	8.50978	8.37287	7.96867	9.06474	9.2131	8.67066	9.79847	9.33874	9.58965
PH_hs_0009066	C12orf24	8.41996	8.60548	8.70563	8.15228	8.20701	8.23601	8.00843	7.81698	7.98584	7.7039	7.85487	7.90989	8.67066	8.56415	8.64926	8.99294	8.55267	8.67419	8.32418	8.39446	7.7039	7.79116	7.66888	7.91588
PH_hs_0025477	C12orf26	7.24317	7.40514	7.36194	7.55842	7.44708	7.633	7.07146	7.01681	7.20457	7.21432	7.224	7.08215	7.79766	7.43045	7.66178	8.09011	7.84235	7.68299	7.17493	6.7211	6.98299	7.18488	7.25267	7.20457
PH_hs_0043226	C12orf29	6.82655	7.30834	7.27146	7.35315	7.09276	7.58871	6.70736	6.63662	6.66534	7.12412	7.15482	7.11374	7.64024	7.80413	7.79116	7.41363	6.85175	6.74819	6.60733	6.41785	5.98868	7.29002	7.16491	7.26209
PH_hs_0040032	C12orf32	8.47776	9.19353	9.26562	9.59526	9.59898	9.65374	8.59432	8.55267	8.73302	8.56796	8.45738	8.49386	9.52062	9.47472	9.49085	9.95492	9.67331	9.6339	9.02652	8.87498	8.69523	8.82496	8.58684	8.71253
PH_hs_0047678	C12orf32	7.80413	8.34207	8.37721	9.1046	8.96723	8.89026	8.06878	7.9571	8.80896	7.64746	8.0954	7.95128	8.50581	8.74315	8.66356	8.61655	8.64926	8.27845	7.78463	7.74483	7.41363	7.81698	8.35975	7.91588
PH_hs_0012850	C12orf35	6.88874	7.07146	6.77479	7.02791	7.00562	7.03892	6.53138	6.27612	6.43463	6.7879	6.76155	6.85175	7.31741	7.26209	7.43045	7.16491	6.8392	6.8009	6.25739	5.44294	5.50779	6.76155	6.66534	6.57743
PH_hs_0015324	C12orf4	6.53138	6.93664	6.98299	7.27146	7.16491	7.24317	7.35315	7.32643	7.61839	7.17493	7.33539	7.28077	6.91289	7.04985	7.08215	6.70736	5.59991	6.03342	7.0607	6.62205	6.48382	7.58871	7.56605	7.41363
PH_hs_0043399	C12orf40	6.49985	6.41785	6.36632	6.40088	6.59246	6.70736	6.33092	5.94251	6.19967	6.13955	6.45121	6.31288	6.74819	6.70736	6.57743	6.57743	6.31288	6.36632	5.98868	5.22882	5.18982	6.40088	6.60733	6.2384
PH_hs_0001025	C12orf44	10.5627	11.2213	11.3926	10.807	10.6515	10.7561	11.4871	11.4463	11.7509	11.1386	10.9012	11.3081	11.4033	11.1134	11.2098	11.5777	11.3501	10.9259	11.6954	11.9624	11.9507	11.8605	11.5486	11.7256
PH_hs_0038698	C12orf48	5.94251	6.27612	6.01123	6.74819	6.65105	6.73471	5.6865	5.22882	5.65821	5.94251	6.09803	5.79442	6.41785	6.59246	6.7879	5.91886	5.6865	5.47573	3.85798	2.32193	2.32193	5.14975	5.6865	4.49185
PH_hs_0002180	C12orf5	10.2814	10.4873	10.5503	10.327	10.2113	10.2603	10.7964	10.8529	11.1095	10.7727	11.0851	10.9451	11.0192	10.7809	10.5948	10.5976	10.5788	10.5122	11.5345	11.454	11.2012	11.0046	10.923	11.2043
PH_hs_0024922	C12orf52	8.16239	8.35094	8.31515	7.94544	7.93369	7.98014	7.67596	7.92184	7.97441	8.07948	7.95128	7.86728	8.4818	8.39017	8.39446	8.89633	8.79928	8.66	8.63844	8.43254	8.45738	8.17742	7.92778	8.20701
PH_hs_0002506	C12orf56	8.87191	9.36085	9.22038	9.39553	9.28193	9.10983	7.8857	8.1267	7.84235	8.12153	7.28077	8.3015	9.85565	9.66267	9.5727	9.24198	9.14593	9.17617	6.7211	8.66711	8.62753	7.81698	8.09011	8.40727
PH_hs_0012636	C12orf59	8.13186	8.77314	9.01262	8.68124	8.16742	7.5812	7.92184	8.17742	8.16742	8.38586	8.16742	8.47371	9.12283	8.65284	8.07948	7.7039	8.66356	7.44708	8.41151	9.19353	8.97298	8.33762	8.37287	8.36851
PH_hs_0016902	C12orf67	6.57743	6.17991	5.84549	6.56224	6.76155	6.21917	6.03342	6.73471	6.67948	6.3837	6.48382	6.48382	5.76818	6.66534	6.82655	6.7879	7.29002	7.01681	7.23362	5.96578	5.40939	6.76155	6.27612	7.28077
PH_hs_0013314	C12orf68	9.05664	9.33427	8.41996	9.2396	9.42312	9.04303	9.50879	9.7789	9.35204	9.07815	9.17866	8.89936	9.38909	8.85643	9.54593	9.5068	10.3337	9.75572	10.3993	9.79198	10.0258	9.36085	9.39767	10.3548
PH_hs_0032470	C12orf70	6.21917	6.63662	6.27612	7.5812	7.10329	7.7039	4.93074	5.18982	4.78136	5.74147	5.37504	5.87036	6.74819	6.88874	6.81378	6.97154	6.70736	6.49985	2.32193	2.32193	2.90689	3.85798	5.14975	4.2854
PH_hs_0016181	C12orf74	7.17493	6.63662	6.7879	6.74819	6.88874	6.92481	6.94837	7.18488	6.73471	6.82655	6.34873	5.96578	6.70736	7.25267	7.29921	7.37938	7.61102	7.79116	7.89178	8.01959	7.7039	7.20457	6.92481	7.31741
PH_hs_0042597	C12orf76	8.56033	8.43671	8.56033	7.633	8.05257	7.98584	7.35315	7.35315	7.5812	7.31741	7.57365	7.3966	8.55651	8.34207	8.47776	8.86882	8.52943	8.68475	7.87958	6.81378	7.64746	7.46352	7.23362	7.21432
PH_hs_0003211	C13orf1	6.48382	6.53138	6.33092	7.02791	6.94837	7.14466	6.92481	6.97154	6.99435	6.66534	6.70736	6.56224	7.12412	6.88874	6.87652	6.48382	6.11894	6.36632	6.7879	5.71425	6.01123	7.19476	7.23362	6.96
PH_hs_0043524	C13orf1	6.49985	7.04985	6.49985	7.54303	7.19476	7.72451	7.29921	7.21432	7.50383	6.91289	6.74819	6.96	7.24317	7.18488	7.13443	6.7211	6.19967	6.01123	6.62205	6.57743	6.53138	7.49586	7.44708	7.47978
PH_hs_0004423	C13orf15	12.9369	13.6323	13.6159	13.019	12.5521	13.039	11.8516	11.8449	11.9631	11.9544	11.5601	11.9467	13.6771	13.5313	13.5952	13.8668	13.706	13.2679	11.8429	11.9742	11.8908	12.3176	12.083	12.5286
PH_hs_0042472	C13orf16	8.45327	8.54496	8.79604	8.49386	8.46964	8.5216	6.69349	6.49985	6.7211	6.62205	6.81378	6.81378	8.5216	8.45327	8.46557	8.87805	8.66	8.55651	6.31288	6.19967	6.15987	6.49985	6.96	6.25739
PH_hs_0049426	C13orf18	6.86419	6.48382	6.34873	6.67948	6.70736	6.82655	6.63662	7.04985	6.77479	6.45121	6.54689	5.96578	6.62205	7.00562	6.73471	6.7211	7.43045	7.28077	7.26209	6.73471	7.51175	7.24317	6.77479	7.41363
PH_hs_0024590	C13orf27	9.86651	10.2198	10.3157	10.432	10.2963	10.3404	9.6193	9.60084	9.89102	9.27961	9.50879	9.53236	10.527	10.5309	10.5882	10.2998	10.0961	10.1555	10.1904	9.91214	9.79198	9.50084	9.30948	9.59152
PH_hs_0048825	C13orf31	5.65821	6.03342	5.50779	5.94251	5.71425	5.96578	5.91886	5.79442	6.46761	6.21917	6.49985	6.46761	5.53916	5.71425	6.07682	4.12928	2.45943	4.2854	4.04439	2.32193	3.64386	5.59991	6.8009	5.22882
PH_hs_0003958	C13orf33	8.86264	9.13057	9.08348	9.33427	9.29577	9.49486	8.55267	8.45738	9.19353	8.62753	9.02098	8.783	9.43567	9.4543	9.46659	9.41045	9.21796	9.24198	8.79928	8.7364	8.33316	8.70563	8.96723	8.7364
PH_hs_0023813	C13orf34	8.53722	8.60177	8.51373	9.2131	9.22279	9.27729	8.03067	7.98584	8.15735	7.9571	8.33316	7.9629	8.96723	9.16113	8.98442	8.96723	8.46148	8.49785	8.10591	7.79116	7.47978	7.91588	7.58871	7.26209
PH_hs_0002490	C13orf37	9.05664	9.79523	9.76404	9.72707	9.64476	9.78054	8.80896	8.65642	8.97585	8.93517	8.91139	9.05664	10.158	10.056	10.2088	10.3089	10.1643	9.86959	9.28425	8.59059	9.0182	9.10983	8.93811	8.90839
PH_hs_0044215	C14orf1	12.0215	12.3034	12.4649	12.2026	12.166	12.2114	11.6405	11.6117	11.6713	11.5051	11.5209	11.7175	12.5528	12.3615	12.4516	13.0392	12.7896	12.6827	12.2272	12.0411	11.8043	11.9123	11.7149	11.8558
PH_hs_0048715	C14orf101	8.82496	8.96434	9.08614	9.52258	9.47269	9.48884	9.28656	9.09672	9.37613	8.97298	9.12283	9.04576	9.13827	9.17368	9.15102	8.67066	8.29232	8.42836	9.04849	8.64926	8.57175	9.34319	9.09672	9.37395
PH_hs_0025647	C14orf106	5.96578	6.2384	5.94251	6.27612	6.36632	6.65105	5.53916	5.37504	5.6865	5.98868	6.17991	6.11894	6.31288	6.3837	6.2384	5.84549	4.83289	5.30378	4.78136	3.24793	2.32193	5.30378	5.89482	4.49185
PH_hs_0011602	C14orf115	4.61471	4.20945	2.32193	7.31741	4.12928	4.2854	4.42626	3.24793	3.64386	5.53916	6.53138	5.06609	6.13955	2.32193	2.32193	2.70044	2.32193	2.32193	2.32193	7.12412	2.32193	3.24793	7.83605	2.32193
PH_hs_0030457	C14orf132	9.8572	10.6152	10.6595	10.8254	10.5994	10.823	9.95056	9.93737	10.2744	9.83368	9.80009	9.94178	10.4393	10.3614	10.411	10.6216	10.556	10.1643	10.0105	9.74735	9.74903	9.90313	10.0802	10.0258
PH_hs_0001258	C14orf138	6.66534	6.63662	6.3837	6.36632	6.45121	6.62205	6.93664	6.53138	7.18488	6.81378	7.18488	7.03892	6.31288	6.2384	6.07682	6.5157	6.03342	6.27612	6.92481	6.65105	6.19967	6.82655	7.02791	6.8009
PH_hs_0003077	C14orf139	9.55171	10.2101	10.2825	10.8309	10.6124	10.7586	9.22762	9.20335	9.55938	9.13314	9.0348	9.17118	10.7104	10.6497	10.7561	10.2101	10.1209	9.87114	9.20579	8.71596	8.58684	9.38046	9.54013	9.37829
PH_hs_0001753	C14orf142	9.87421	10.4579	10.556	10.178	10.0775	10.2015	9.42522	9.49285	9.80332	9.45635	9.38909	9.52258	10.5299	10.4067	10.3647	10.7669	10.4414	10.2906	9.92555	9.7789	9.59898	9.46455	9.52258	9.5343
PH_hs_0044227	C14orf143	7.73809	7.87958	7.81057	8.29692	8.24555	8.38586	7.71081	7.59619	7.59619	7.33539	7.48784	7.59619	8.0954	7.99152	8.15735	8.30606	8.20212	8.04166	7.79766	7.5812	7.224	7.47978	7.93369	7.37938
PH_hs_0023842	C14orf145	8.97298	8.94105	8.77972	8.90839	8.73302	8.79279	8.04166	8.36851	7.93369	7.67596	7.95128	7.86728	8.36851	8.71253	8.82177	8.2738	8.99859	8.45327	9.67331	10.3723	10.5319	7.36194	7.30834	8.68124
PH_hs_0017135	C14orf147	10.1904	10.911	10.6479	11.0241	10.6852	10.8506	10.2125	10.1892	10.2732	10.5732	10.0788	10.431	11.3188	11.4333	11.2079	11.3963	11.4091	11.0025	10.6207	10.525	10.5967	10.2497	10.2414	10.6587
PH_hs_0047553	C14orf147	8.54882	9.86651	9.38909	9.51471	9.15355	9.57648	9.11504	8.62388	9.12799	8.70563	8.54882	8.79604	9.5651	9.52845	9.69087	9.28887	9.63753	8.64205	8.79279	8.56033	9.08879	9.0728	9.33651	9.21796
PH_hs_0005314	C14orf148	6.11894	5.53916	5.44294	5.18982	5.84549	5.30378	6.09803	5.91886	5.65821	5.30378	5.98868	5.44294	5.14975	5.44294	5.62936	5.37504	6.19967	6.05528	6.27612	6.63662	6.92481	5.02237	5.50779	5.82018
PH_hs_0044355	C14orf153	10.3993	11.0624	11.3233	10.4742	10.3426	10.5722	10.8537	10.6746	10.7653	10.4944	10.163	10.6957	11.1043	10.863	10.8661	11.4546	11.1627	10.6479	10.989	11.1238	11.2718	11.1727	10.8238	11.0481
PH_hs_0016142	C14orf156	12.0163	12.5693	12.6831	13.1856	13.0195	13.1924	12.9799	12.9574	13.0238	12.3754	12.3817	12.5749	13.0361	13.0593	13.1076	12.8691	12.6276	12.4342	13.2424	13.3529	12.8002	13.4484	13.0263	13.3968
PH_hs_0014780	C14orf159	10.8182	10.8899	10.9458	10.6808	10.7793	10.8754	9.84314	9.75739	10.0231	9.88798	10.1491	10.0369	10.7009	10.8537	10.7736	11.4515	11.0792	11.1734	10.3745	10.183	9.73047	10.1196	9.81458	10.1092
PH_hs_0026350	C14orf162	7.80413	8.16742	7.47978	8.16742	8.27845	7.98014	8.31967	8.55267	8.18239	7.24317	7.85487	7.27146	8.39874	7.37938	8.42836	8.23601	9.10983	8.19229	8.9901	9.20335	9.30492	7.79766	8.43671	8.76321
PH_hs_0020868	C14orf167	6.17991	6.43463	6.27612	6.66534	6.34873	6.54689	6.11894	5.71425	6.36632	6.33092	6.3837	6.57743	6.27612	5.96578	6.13955	6.53138	4.88264	5.96578	4.83289	4.88264	4.97728	6.09803	6.15987	5.56986
PH_hs_0044058	C14orf176	7.07146	6.66534	6.91289	6.82655	7.00562	6.8009	7.67596	8.37287	7.82337	6.7211	5.44294	6.21917	6.85175	7.13443	6.91289	7.48784	8.05799	8.22159	7.36194	8.10591	7.87958	7.19476	6.81378	7.95128
PH_hs_0021932	C14orf179	9.85253	9.82098	10.0815	9.24436	9.3208	9.47675	10.2342	10.0708	10.03	10.0396	9.98655	10.204	9.88341	9.90313	9.97082	10.3993	9.97513	10.0815	10.8021	10.9975	10.2986	10.7224	10.1286	10.6533
PH_hs_0042653	C14orf184	7.83605	7.633	7.65464	7.72451	7.76487	7.633	7.17493	8.27845	7.68299	7.99152	8.18239	7.42206	7.95128	7.91588	7.81698	7.76487	8.43254	8.48985	8.57932	7.7039	8.56033	8.39874	7.53528	8.50184
PH_hs_0006028	C14orf2	12.3442	12.1726	12.2392	12.8101	12.9137	12.9532	12.6047	12.4029	12.5317	11.8648	12.1961	12.051	12.6428	12.5674	12.574	12.3414	11.8729	12.0343	12.5489	12.3722	11.9409	12.9021	12.5278	12.8261
PH_hs_0031518	C14orf2	12.6995	13.2386	13.1745	13.9052	13.6874	13.9584	13.6194	13.6286	13.6215	13.0626	13.0829	13.143	13.4486	13.7556	13.761	13.4934	13.2395	13.0697	13.6148	13.5471	13.1533	14.0023	13.6757	13.9728
PH_hs_0017112	C14orf21	8.39874	9.03205	8.88722	8.34207	8.17742	8.38586	8.22641	8.1267	8.2503	8.06878	8.12153	8.3015	8.77643	8.75656	9.02098	9.18364	9.12283	8.88417	8.51373	8.31061	8.57932	8.21189	8.19229	8.36413
PH_hs_0035475	C14orf28	9.93295	10.2137	10.3078	10.0681	9.86651	10.0815	10.3691	10.381	10.5043	10.3146	10.3961	10.4722	10.4173	10.3415	10.3875	11.1354	10.6658	10.7275	11.0845	11.0179	10.5445	10.7528	10.4893	10.8482
PH_hs_0017225	C14orf34	6.7879	6.62205	7.49586	6.33092	5.79442	6.03342	6.54689	6.45121	6.3837	6.33092	6.53138	6.19967	6.73471	6.57743	6.27612	5.87036	6.81378	5.37504	5.74147	6.8009	6.86419	6.25739	6.45121	5.02237
PH_hs_0048400	C14orf37	8.34207	8.92926	9.04029	9.35204	9.43359	9.40195	7.73132	7.59619	7.77149	7.64746	7.69697	7.87958	9.20823	9.32755	9.24674	9.31628	8.82177	8.9263	7.50383	7.3966	7.20457	7.64024	7.41363	7.57365
PH_hs_0047882	C14orf48	6.2384	5.14975	5.10852	4.97728	5.53916	5.18982	5.62936	6.19967	5.74147	5.30378	5.59991	5.37504	4.61471	5.47573	5.33985	4.42626	6.3837	5.94251	5.84549	6.92481	6.76155	2.32193	5.30378	5.94251
PH_hs_0008563	C14orf50	7.55075	7.57365	7.54303	7.3966	7.3443	7.38802	8.11634	7.9571	8.1472	7.87344	8.22641	7.99718	7.36194	7.65464	7.5812	7.68299	7.17493	7.31741	8.35975	6.98299	8.00282	8.51373	8.23601	8.43671
PH_hs_0035780	C14orf64	5.79442	6.07682	5.53916	6.45121	6.43463	6.82655	4.72792	3.75489	4.35755	5.10852	5.47573	5.30378	5.79442	5.40939	5.6865	6.09803	5.56986	5.74147	2.32193	2.32193	2.32193	4.83289	5.44294	3.39232
PH_hs_0031109	C14orf79	6.82655	6.91289	6.93664	6.09803	6.05528	6.41785	6.88874	6.7879	7.13443	7.3443	7.33539	7.21432	6.98299	6.41785	6.70736	7.48784	7.00562	7.00562	7.41363	7.23362	7.02791	7.38802	7.19476	7.24317
PH_hs_0004169	C14orf80	7.92778	7.92778	8.15735	8.03067	7.83605	7.75822	7.71768	7.95128	7.79116	7.13443	7.69697	7.77149	7.98584	8.19722	8.05257	8.26444	8.57932	8.10066	8.62753	9.01262	9.0182	7.37938	7.54303	7.69697
PH_hs_0046334	C14orf80	9.2131	9.77396	9.54786	9.33427	9.02375	9.25385	8.50184	8.61655	8.61287	8.53722	8.33316	8.48985	9.49285	9.60455	9.65553	10.3592	10.3382	10.0382	9.07012	9.01542	8.9901	8.41996	8.36413	8.783
PH_hs_0025411	C14orf93	9.74735	9.72537	9.7657	9.15102	9.15102	9.02098	8.95565	8.99577	9.18859	9.12024	9.37178	9.2703	9.77726	9.43567	9.29347	10.2533	9.73217	9.91214	9.56891	9.49486	9.26092	9.59339	9.2131	9.35865
PH_hs_0049359	C15orf2	8.01959	8.36413	8.54882	8.8933	9.02098	8.54882	8.57175	8.93221	8.42836	8.17742	8.18239	8.19722	8.47776	8.98726	8.85331	8.64566	9.63027	9.16113	9.18859	7.81698	8.91439	8.3015	8.31515	9.41469
PH_hs_0010738	C15orf23	11.1938	11.4735	11.5992	11.7446	11.7729	11.7547	10.679	10.6773	11.097	10.6613	10.9961	10.7419	11.6766	11.8164	11.7783	12.4511	12.1159	12.2377	11.3894	11.097	10.863	10.6782	10.6939	10.5338
PH_hs_0017005	C15orf27	5.94251	5.98868	5.22882	5.62936	5.62936	5.71425	6.59246	6.56224	6.49985	7.09276	6.7879	7.04985	5.33985	5.65821	5.47573	6.31288	5.76818	5.89482	6.27612	5.96578	6.49985	6.97154	6.8009	7.07146
PH_hs_0026710	C15orf37	8.70563	9.35645	9.2703	8.77972	8.46557	8.51373	8.56415	8.58308	8.48583	8.58684	8.31515	8.76653	9.12799	9.02929	8.84078	9.3696	9.46046	9.09144	8.72622	9.05121	9.19106	8.80252	8.79928	9.14848
PH_hs_0034258	C15orf37	6.07682	6.31288	6.53138	5.6865	5.94251	5.91886	6.15987	5.76818	5.98868	6.03342	6.25739	6.21917	6.03342	5.89482	5.96578	6.67948	6.09803	6.05528	6.13955	4.88264	5.47573	6.03342	6.3837	5.82018
PH_hs_0027560	C15orf38	7.98014	8.43671	8.64205	8.01402	8.07414	8.07948	8.01402	7.99718	7.95128	7.97441	7.5812	7.99152	8.79928	8.53333	8.56415	9.27496	8.96145	8.68475	8.16239	8.50978	8.2738	8.17243	7.80413	8.13699
PH_hs_0031035	C15orf39	10.7207	10.8166	11.0137	9.90614	9.97943	10.0119	10.0105	9.83842	10.3191	9.80009	10.0748	9.98371	10.1818	10.0573	10.0895	10.7017	10.2871	10.3929	10.7694	10.4268	10.3723	8.85331	9.89406	10.0314
PH_hs_0026521	C15orf42	7.49586	7.66888	7.73132	7.04985	7.13443	7.14466	5.89482	5.82018	6.03342	6.59246	6.19967	6.01123	7.50383	7.45533	7.20457	8.13699	7.60363	7.65464	5.82018	6.09803	6.09803	5.47573	5.53916	5.33985
PH_hs_0043404	C15orf51	8.89633	9.34983	9.33651	9.09672	9.0728	8.73978	8.13699	8.33762	8.45327	8.36413	8.42836	8.35094	8.88722	9.08614	9.0728	9.47269	9.43359	9.33874	8.2503	8.37721	8.53333	8.40301	8.54882	8.89633
PH_hs_0002740	C15orf52	7.04985	7.38802	7.09276	7.89178	7.67596	7.81057	8.0634	8.10591	8.23601	8.48985	8.21189	8.33316	7.45533	7.55075	7.66178	7.67596	7.44708	7.224	8.43254	8.29692	8.11634	8.25503	8.24079	8.5216
PH_hs_0031177	C15orf59	8.48583	8.43254	8.4818	7.82337	7.89178	7.82972	9.40408	9.18611	9.16867	9.16365	9.29347	9.19106	8.28771	8.26913	8.24079	8.83131	8.57554	8.63481	9.96651	9.98513	9.41045	9.91812	9.37829	9.83526
PH_hs_0042722	C15orf60	6.74819	6.49985	6.60733	6.45121	6.62205	6.2384	6.48382	6.48382	6.41785	6.17991	5.79442	6.36632	6.73471	6.5157	6.56224	6.31288	6.49985	6.93664	4.72792	7.224	7.35315	6.65105	6.46761	6.57743
PH_hs_0037680	C15orf62	7.13443	6.66534	6.8009	6.87652	6.92481	6.67948	6.82655	7.12412	6.94837	6.81378	6.41785	6.27612	6.8009	7.16491	6.97154	7.10329	7.26209	7.60363	7.51175	8.00843	7.59619	7.27146	6.8009	7.14466
PH_hs_0026695	C15orf63	12.171	12.786	13.0797	12.5456	12.4013	12.5025	12.6496	12.5349	12.9527	12.2056	12.1813	12.4837	12.912	12.7913	12.8369	13.0477	12.8201	10.849	12.9197	13.0663	12.7403	13.002	12.8129	12.8536
PH_hs_0012901	C16orf13	6.99435	7.20457	7.11374	6.56224	6.46761	6.53138	6.57743	6.65105	2.32193	6.73471	6.45121	6.40088	6.87652	2.32193	2.32193	2.32193	2.32193	2.32193	2.32193	6.70736	6.65105	2.32193	3.24793	2.32193
PH_hs_0044369	C16orf13	12.4426	12.9973	12.9759	12.409	12.1594	12.2239	12.11	12.0673	12.1597	12.1559	12.0012	12.0816	12.843	12.6597	12.6281	13.3313	13.056	12.9475	12.5893	12.4967	12.5256	12.2786	12.2205	12.522
PH_hs_0042294	C16orf42	10.628	11.2201	10.9841	10.8891	10.6799	10.7545	10.1867	10.2258	10.431	10.0974	9.96651	10.0049	10.9869	11.2012	11.1969	11.7166	11.8965	11.5282	10.7436	10.5807	10.4651	10.0327	9.99223	10.1
PH_hs_0022644	C16orf45	8.63118	8.91439	9.01262	8.85953	8.7364	8.9263	8.17243	8.04166	8.22159	8.21675	8.12153	8.28771	9.09144	8.97871	9.13571	9.5651	9.27961	8.98157	8.36851	8.0634	7.90388	8.1267	8.03617	8.15228
PH_hs_0037874	C16orf46	8.44501	8.57932	8.45327	8.55651	8.55651	8.43671	8.56796	8.92926	8.50978	7.29002	7.85487	7.50383	8.5216	8.36851	8.93221	8.37287	9.50482	8.85953	9.17866	9.61379	9.49285	8.21675	8.53333	9.18364
PH_hs_0032938	C16orf47	7.08215	7.14466	7.61102	7.01681	6.98299	6.46761	6.49985	7.09276	6.7211	7.09276	7.02791	6.88874	7.41363	7.23362	6.31288	6.34873	7.40514	6.87652	7.19476	8.05799	7.90388	6.94837	6.94837	7.19476
PH_hs_0029712	C16orf48	7.74483	7.95128	8.11114	7.42206	7.224	7.32643	7.17493	6.91289	7.37069	7.18488	7.35315	7.43045	7.84862	7.38802	7.47168	8.16742	7.75822	7.76487	7.47168	7.43045	7.16491	7.78463	7.27146	7.53528
PH_hs_0024058	C16orf52	10.2568	10.461	10.577	9.88493	9.90463	9.95201	9.05121	9.0182	9.35204	8.87191	8.99859	8.96145	10.5435	10.4341	10.3875	10.2871	9.85409	9.89102	9.28425	9.04576	8.88111	8.8933	8.85019	8.76984
PH_hs_0037302	C16orf52	6.09803	6.43463	6.13955	6.01123	6.13955	6.15987	5.87036	5.59991	5.82018	6.19967	6.31288	6.15987	6.3837	6.65105	6.8392	5.44294	4.04439	4.61471	4.55459	2.32193	3.24793	5.79442	6.15987	5.18982
PH_hs_0023829	C16orf53	10.9399	11.5155	11.1914	11.1545	10.8198	10.9919	10.4651	10.5348	10.5406	10.7078	10.3745	10.713	11.1475	11.3137	11.2955	11.5781	11.6423	11.2429	10.9611	10.8937	10.8899	10.5985	10.4299	11.0004
PH_hs_0048606	C16orf53	9.04029	9.65732	9.66977	9.91364	9.50084	9.85253	9.08614	9.07815	9.05934	8.9263	8.60177	9.06205	9.75071	9.68212	9.78218	10.2064	9.92555	9.45841	9.07815	9.17866	9.0728	9.28193	9.10722	9.37178
PH_hs_0025401	C16orf55	8.83131	9.02652	9.11504	8.49386	8.59432	8.58684	8.15228	7.9629	7.80413	8.14211	8.21675	8.18239	8.11634	8.71596	8.80574	9.40621	8.97298	9.16867	8.70908	8.54496	8.13186	8.44915	7.36194	8.18735
PH_hs_0024762	C16orf57	8.80252	8.95855	9.01542	7.92184	7.98014	8.11634	8.48985	8.47371	8.56033	8.73302	8.74651	8.72962	8.46557	8.41151	8.56796	8.80896	8.50184	8.46557	10.041	9.80977	9.79198	8.92926	8.71596	8.7364
PH_hs_0014984	C16orf59	8.10066	8.10591	8.22641	7.77808	7.74483	8.00282	7.21432	6.82655	6.7879	6.92481	7.02791	6.97154	7.98584	7.94544	8.13186	8.84706	8.50184	8.4818	7.41363	7.43879	6.91289	6.76155	6.46761	6.33092
PH_hs_0000699	C16orf61	13.1075	13.1902	13.2304	12.659	12.5535	12.7229	12.6005	12.6424	12.7169	12.6068	12.5742	12.6383	13.3377	13.2772	13.2708	13.6025	13.4158	13.3661	13.307	13.1862	12.9727	12.7075	12.4907	12.9439
PH_hs_0016883	C16orf63	8.33316	8.82814	9.28193	9.6101	9.48684	9.70131	9.03205	8.87498	9.22279	8.79279	8.79928	8.81858	9.10722	9.16113	9.13571	9.11504	8.85953	8.67066	9.04303	8.68124	8.53722	8.97298	8.87805	8.81218
PH_hs_0015742	C16orf68	8.97298	8.80896	8.94398	8.1472	8.17742	8.32418	9.25621	9.27263	9.33204	9.22038	9.39339	9.34319	8.56796	8.52552	8.53722	9.23002	8.79928	9.02929	10.0748	9.96795	9.4625	9.64295	9.13314	9.53625
PH_hs_0009944	C16orf7	9.36523	9.19106	9.41257	8.35535	8.40727	8.50581	8.83763	8.73302	8.78627	8.79928	9.04029	8.85953	8.7364	8.59059	8.77643	9.31854	8.85953	9.04849	9.55938	8.62753	9.03205	9.28887	8.75322	9.22038
PH_hs_0042716	C16orf72	8.42836	8.92035	8.94105	9.16113	8.96434	9.16867	9.19845	9.14593	9.10983	8.94105	8.86882	9.09408	9.22279	9.25621	9.28656	8.68124	8.54496	8.19229	9.22038	8.93221	8.73302	9.78382	9.57459	9.75739
PH_hs_0016741	C16orf75	9.23721	9.53236	9.73725	9.55555	9.45635	9.63572	8.00282	7.9571	8.35975	7.97441	8.14211	8.05257	9.84471	9.62662	9.6101	10.2414	9.88188	9.93737	8.42836	8.13186	7.97441	7.91588	8.01402	7.73132
PH_hs_0029152	C16orf78	6.01123	5.47573	5.56986	5.59991	6.11894	5.22882	6.03342	6.13955	5.56986	6.09803	5.91886	5.89482	5.76818	5.65821	5.56986	5.47573	5.76818	3.52356	6.27612	6.60733	6.82655	5.84549	5.94251	6.31288
PH_hs_0026711	C16orf79	6.8392	7.04985	7.29002	6.91289	6.76155	6.85175	6.65105	6.25739	6.66534	6.73471	6.76155	6.8009	6.88874	6.49985	6.62205	7.38802	6.94837	6.99435	6.94837	6.5157	6.40088	6.21917	6.27612	5.76818
PH_hs_0027340	C16orf80	10.3044	10.7536	10.5551	10.0573	9.94031	10.0681	13.832	13.895	14.1196	14.0435	14.1614	14.0214	10.1118	10.2113	10.0947	10.2509	9.98085	9.90463	14.5331	14.2859	14.2571	14.4482	14.2625	14.5646
PH_hs_0003629	C16orf86	8.94691	9.42312	9.46659	9.01262	9.08348	9.2396	8.89633	8.84706	8.95274	9.09935	9.15608	9.27496	9.34541	9.31402	9.16365	10.2497	9.66977	9.73047	9.25857	9.16616	9.06474	9.33874	9.15102	9.58965
PH_hs_0007504	C16orf88	5.71425	6.3837	6.40088	5.65821	5.53916	5.98868	6.3837	6.05528	6.57743	6.5157	6.66534	6.63662	5.56986	5.76818	5.91886	6.34873	5.79442	5.6865	6.34873	6.07682	6.48382	6.63662	6.5157	6.09803
PH_hs_0043447	C16orf90	6.36632	5.91886	5.44294	6.05528	6.66534	6.59246	6.41785	6.5157	5.91886	6.34873	6.25739	6.07682	6.21917	6.59246	6.67948	6.45121	6.3837	6.69349	6.91289	7.10329	6.40088	6.13955	6.19967	6.60733
PH_hs_0003753	C16orf91	11.116	11.2897	11.571	10.6834	10.7224	10.6764	10.8142	10.7035	11.1821	10.5309	10.8126	10.736	11.2458	11.1102	11.1075	11.7413	11.426	11.4694	11.5796	11.3278	11.1219	11.0032	10.8013	10.9281
PH_hs_0043864	C16orf92	7.77149	7.51175	7.50383	7.64024	7.84862	7.81698	7.74483	8.03067	7.79766	7.82337	7.42206	7.31741	8.19229	7.86728	7.83605	7.89785	8.20212	8.10591	8.783	9.0348	8.84078	8.46557	8.25503	8.56415
PH_hs_0042816	C16orf93	8.94691	9.50482	9.73725	9.63572	9.69784	9.73047	8.99577	8.88722	8.86264	8.70563	8.73302	8.87805	9.544	9.4168	9.51076	10.3548	10.1693	10.1718	9.72877	9.38046	9.42731	9.05121	8.78953	9.23242
PH_hs_0020497	C17orf101	9.5708	9.81938	9.81458	9.1046	8.86573	9.0348	8.51767	8.61655	8.74987	8.44501	8.41996	8.58308	9.56891	9.56129	9.74903	10.1183	10.1978	9.99647	7.92778	9.35425	9.17866	8.90539	8.84078	9.21067
PH_hs_0035360	C17orf103	7.12412	6.69349	6.90087	7.14466	7.21432	7.28077	6.60733	6.63662	6.59246	6.2384	6.27612	6.2384	6.56224	6.67948	6.66534	6.96	6.94837	7.11374	7.37069	7.19476	7.16491	7.01681	6.57743	7.20457
PH_hs_0049351	C17orf103	10.969	11.0918	11.1102	10.6826	10.7351	10.7703	11.9566	11.8605	11.8422	11.9613	12.1227	12.1025	11.061	11.0725	11.0765	11.6359	11.2541	11.2816	12.5	12.4521	12.0051	12.7405	12.2356	12.5986
PH_hs_0044901	C17orf106	11.0067	11.4312	11.4597	10.8622	10.5948	10.8254	11.0461	11.0447	10.896	11.1877	10.9035	11.0413	11.3177	11.2357	11.3534	12.0517	11.8039	11.479	11.6638	10.8451	11.4075	11.4911	11.3611	11.4679
PH_hs_0042923	C17orf107	6.88874	7.13443	7.10329	6.29462	6.27612	6.33092	8.47776	8.4818	8.61287	8.36851	8.30606	8.38154	6.07682	6.07682	6.03342	6.13955	5.94251	6.40088	8.70563	8.64926	8.57554	8.46964	8.64926	8.86573
PH_hs_0043020	C17orf108	7.41363	7.87344	7.61102	7.47978	7.49586	7.61839	7.66888	7.61102	7.50383	7.75822	7.67596	7.77808	7.17493	7.79116	7.57365	8.58684	8.51373	8.28309	7.77149	7.5812	7.35315	7.90989	7.48784	7.74483
PH_hs_0031420	C17orf42	5.96578	6.19967	6.17991	6.86419	6.81378	6.87652	6.66534	6.56224	6.77479	6.41785	6.67948	6.45121	6.05528	6.2384	6.13955	6.09803	5.10852	5.6865	6.09803	5.89482	5.59991	6.36632	6.63662	6.48382
PH_hs_0028892	C17orf48	6.77479	7.43045	6.96	7.82337	7.48784	7.82337	7.95128	8.04712	8.18239	7.86109	7.82337	7.90989	7.35315	7.31741	7.64746	6.96	6.66534	6.56224	7.82972	7.72451	7.49586	8.19229	8.34207	8.38586
PH_hs_0032519	C17orf51	6.90087	7.14466	7.16491	6.92481	6.69349	6.8009	7.43045	7.31741	7.55075	7.25267	6.96	7.27146	6.87652	6.77479	6.88874	6.3837	6.53138	6.67948	7.49586	7.75822	7.60363	7.42206	7.32643	8.02514
PH_hs_0020632	C17orf53	8.64926	8.8933	9.08614	8.9901	8.85331	8.79928	7.90388	7.97441	8.35975	7.77808	7.85487	8.01959	9.17118	8.88722	8.91139	9.34541	9.12024	9.01262	8.42836	8.85331	8.60548	7.89785	7.73132	7.54303
PH_hs_0026419	C17orf54	6.29462	5.91886	6.5157	5.76818	5.50779	5.10852	5.82018	5.94251	5.98868	5.98868	6.09803	5.94251	5.74147	6.01123	5.47573	5.26679	6.69349	5.87036	3.24793	6.15987	6.76155	5.14975	6.03342	2.32193
PH_hs_0005059	C17orf58	10.1118	10.9148	10.8784	10.7578	10.6773	10.7834	10.3123	10.3021	10.3044	10.4823	10.0587	10.5675	10.8952	10.7736	10.8622	11.4561	11.2134	10.8622	10.3961	10.3157	10.3371	10.6729	10.4393	10.6922
PH_hs_0046338	C17orf58	10.8467	11.5577	11.6638	11.3904	11.4359	11.4775	10.9058	11.031	11.3205	11.1621	11.1545	11.2518	11.5243	11.5824	11.5409	12.3624	11.9176	12.0605	11.2237	11.1727	10.8182	11.5026	11.312	11.474
PH_hs_0027236	C17orf59	7.99152	8.03617	8.34651	7.77149	7.54303	7.633	7.47978	7.36194	7.633	7.73132	7.78463	7.77149	7.81057	7.79766	7.92778	8.67066	8.29692	8.45327	8.0954	6.96	7.49586	7.83605	7.60363	7.76487
PH_hs_0019260	C17orf60	6.90087	7.32643	7.19476	7.37069	7.27146	7.42206	6.45121	6.31288	6.36632	6.27612	6.36632	6.17991	7.56605	7.56605	7.48784	7.47978	7.01681	6.98299	6.11894	5.87036	5.33985	6.01123	6.09803	5.62936
PH_hs_0022767	C17orf62	9.9737	10.2137	10.2592	9.31854	9.3298	9.4625	9.72024	9.56891	10.0314	9.63209	9.73386	9.79847	9.9211	9.67331	9.77231	10.4681	10.1351	10.178	10.5454	10.6307	10.1517	9.99789	9.7065	10.0382
PH_hs_0047531	C17orf68	6.90087	7.47978	7.71768	7.14466	6.92481	7.24317	6.63662	6.41785	6.41785	6.63662	6.41785	6.85175	7.29921	7.09276	7.11374	8.10066	7.43045	7.35315	5.56986	5.96578	6.09803	6.65105	6.60733	6.70736
PH_hs_0023745	C17orf70	8.00282	8.46557	8.39874	7.48784	7.40514	7.55842	8.22159	8.05799	7.94544	8.29232	8.09011	8.31061	7.71081	7.66178	7.87958	8.35975	8.29232	7.99152	8.63118	8.55651	8.31967	8.59059	8.34207	8.85953
PH_hs_0032635	C17orf70	6.73471	6.34873	6.7211	5.47573	5.84549	6.05528	6.74819	6.21917	6.5157	6.87652	6.93664	6.88874	6.27612	5.79442	6.17991	6.7211	5.94251	6.27612	7.12412	6.17991	6.67948	6.90087	6.56224	6.74819
PH_hs_0026923	C17orf72	6.66534	6.19967	6.36632	6.19967	6.33092	6.46761	6.57743	6.62205	6.3837	6.2384	6.21917	6.13955	6.3837	6.45121	6.5157	6.82655	7.01681	6.99435	6.87652	7.43045	6.8009	6.54689	6.34873	6.97154
PH_hs_0001014	C17orf75	6.31288	6.54689	6.70736	7.19476	6.77479	7.15482	6.69349	6.5157	7.10329	6.63662	6.67948	6.86419	6.91289	6.73471	6.7211	7.0607	6.2384	6.29462	6.74819	5.79442	6.03342	6.46761	6.7879	6.27612
PH_hs_0031096	C17orf76	7.38802	7.20457	7.30834	7.79766	7.90989	8.00282	6.67948	6.27612	6.53138	6.82655	7.15482	6.90087	7.60363	7.61839	7.61839	8.03617	7.38802	7.86109	6.25739	5.10852	5.10852	6.62205	6.29462	6.29462
PH_hs_0000876	C17orf79	12.1543	12.285	12.5044	11.9692	11.9478	12.11	11.7518	11.5885	11.6558	11.5946	11.6477	11.7187	12.7023	12.5605	12.6805	13.1532	12.7833	12.8485	12.3871	12.419	11.8709	12.1486	11.6915	12.1346
PH_hs_0049157	C17orf80	8.17243	8.76321	8.89026	9.42941	9.20823	9.44398	9.22038	9.15608	9.37178	8.95274	8.87191	9.06474	9.14338	8.95565	9.11504	8.79928	8.61655	8.31967	9.28887	9.09672	9.01262	9.61747	9.7151	9.544
PH_hs_0025068	C17orf81	11.3699	12.0281	11.9131	11.5601	11.4638	11.7434	11.4729	11.5026	11.4921	11.4213	11.4112	11.6122	12.2403	12.2111	12.1025	12.5735	12.3511	12.1294	11.9645	11.8752	11.666	11.81	11.5379	12.0156
PH_hs_0046882	C17orf84	7.19476	7.07146	7.25267	7.18488	7.37069	7.12412	7.16491	7.30834	7.18488	6.97154	7.09276	6.96	7.23362	7.3443	7.42206	7.47168	8.16239	7.9629	7.99718	8.03067	7.94544	6.53138	7.23362	7.79116
PH_hs_0006698	C17orf85	7.60363	8.2738	8.46557	8.04166	8.23122	8.18239	8.50184	8.50978	8.90238	8.42417	8.33762	8.48583	8.31061	8.22641	8.34651	8.65642	8.50978	8.31967	8.89633	9.05664	8.51767	9.12799	8.783	9.08614
PH_hs_0042885	C17orf90	11.2828	12.0632	11.7593	11.5379	11.1418	11.5534	11.6052	11.7425	11.8679	11.7547	11.438	11.7501	11.7076	11.8882	12.0507	12.5087	12.4754	11.9467	12.0929	12.0985	11.9302	11.9889	11.7476	12.1397
PH_hs_0030121	C17orf91	10.4383	11.2267	11.3261	11.2237	11.1418	11.1796	12.0534	12.0449	12.1388	11.7717	11.5384	11.8418	10.9883	11.0067	11.152	11.2805	11.0818	10.8317	12.3108	12.2567	12.0693	11.9526	11.48	11.9383
PH_hs_0034143	C17orf97	6.11894	6.27612	5.62936	5.44294	5.40939	5.82018	6.36632	6.19967	6.3837	6.59246	6.54689	6.49985	5.6865	5.47573	5.40939	5.76818	5.14975	5.44294	6.31288	6.15987	6.33092	6.33092	6.66534	6.60733
PH_hs_0035390	C18orf10	11.4276	12.1375	12.0998	12.1172	11.8939	12.0753	11.5345	11.5095	11.6427	11.4602	11.26	11.6057	12.2928	12.1311	12.1035	12.6794	12.4526	12.161	11.8786	11.7484	11.81	11.6099	11.4643	11.8893
PH_hs_0043016	C18orf18	6.86419	7.60363	7.18488	7.51964	7.0607	7.28077	6.96	6.74819	6.77479	6.97154	6.77479	7.224	7.29002	7.14466	7.47168	7.79766	7.9571	7.31741	6.76155	6.53138	7.01681	6.88874	7.02791	6.96
PH_hs_0049133	C18orf19	5.98868	6.07682	5.62936	5.91886	5.89482	6.19967	5.94251	5.10852	6.86419	5.76818	6.27612	6.07682	5.02237	5.44294	5.37504	4.97728	2.32193	4.67243	4.61471	2.32193	3.08746	5.26679	6.62205	5.06609
PH_hs_0025982	C18orf22	9.10983	9.33874	9.5727	9.03755	9.22279	9.17118	8.57932	8.48583	8.54496	8.39017	8.5216	8.58308	9.45018	9.2396	9.37395	9.82416	9.6027	9.49285	9.20823	9.16365	8.68124	8.92333	8.66711	8.94691
PH_hs_0043569	C18orf25	9.07548	9.08348	9.16616	9.40621	9.40621	9.5068	9.47877	9.31854	9.49486	9.23721	9.42522	9.35645	9.43359	9.3298	9.28887	8.7364	8.44087	8.37287	9.68562	9.47066	9.20823	9.8986	9.69087	9.83052
PH_hs_0042651	C18orf32	8.65642	8.44915	8.68124	8.27845	7.94544	8.01402	8.50581	8.68825	8.38154	8.07948	8.15735	8.31515	8.74651	8.83447	8.59432	8.59432	8.90539	8.09011	8.15735	8.60918	8.45327	7.87958	8.00282	7.7039
PH_hs_0048892	C18orf54	6.2384	6.43463	6.31288	6.77479	6.60733	6.92481	6.13955	5.82018	6.27612	6.17991	6.43463	6.29462	6.31288	6.70736	6.92481	6.90087	6.11894	6.41785	4.97728	3.75489	4.55459	4.88264	5.94251	4.61471
PH_hs_0027067	C18orf55	10.0021	10.5618	10.7436	11.0964	11.0255	11.2995	10.5416	10.4813	10.7561	10.163	10.1248	10.1286	10.8823	10.8238	10.7266	10.576	10.4289	10.0855	10.6179	10.2894	10.1991	10.2779	10.3526	10.5003
PH_hs_0049396	C19orf12	7.94544	8.56796	8.24079	8.1267	7.74483	8.19229	8.39446	8.67772	8.60918	8.58308	7.98014	8.51373	8.23122	8.42836	8.51373	8.44915	8.66	8.23122	8.79279	9.02375	9.08614	8.81218	8.84078	9.22279
PH_hs_0043335	C19orf20	10.4579	10.526	10.7981	10.4025	10.2767	10.3778	10.1542	10.0573	10.2509	10.0761	10.2533	10.1299	10.6461	10.5882	10.6746	11.3791	11.0951	11.1167	10.7561	10.7883	10.4599	10.7026	10.3559	10.5713
PH_hs_0020866	C19orf21	6.03342	6.01123	5.71425	6.25739	6.07682	5.74147	6.3837	6.48382	6.05528	5.59991	6.13955	5.94251	6.01123	6.34873	6.33092	6.13955	6.57743	6.11894	5.98868	6.48382	6.77479	5.30378	6.13955	5.87036
PH_hs_0018852	C19orf22	9.67154	9.63934	9.96506	9.31628	9.14083	9.10198	9.75572	9.81778	10.0627	9.60641	9.6591	9.65374	9.74567	9.62845	9.56701	9.94618	9.88493	9.75238	10.8013	10.9495	10.3404	10.1917	10.0244	10.2149
PH_hs_0002242	C19orf24	12.5657	12.7156	12.9343	12.0145	11.9814	12.0736	12.2472	12.124	12.2208	12.2789	12.2069	12.2245	12.52	12.533	12.5205	13.1223	12.7111	12.8479	12.7929	12.6763	12.3045	12.6125	12.0693	12.5325
PH_hs_0034795	C19orf25	8.71253	8.92035	9.32755	8.71939	8.46964	8.40727	8.95855	8.78953	9.14593	8.94983	8.72281	8.74987	8.82177	8.77314	7.77808	9.54786	9.0348	8.97871	9.46046	9.19845	8.98726	9.2396	9.05934	9.08348
PH_hs_0036547	C19orf28	9.22038	9.75405	9.82416	9.19599	9.06474	9.40408	9.11244	9.04303	8.94398	8.94105	8.98442	9.11764	9.42731	9.75071	9.79685	10.2732	9.96506	9.86031	9.53236	9.58026	9.17866	9.38909	9.06743	9.46046
PH_hs_0045372	C19orf29	6.21917	5.26679	5.18982	5.33985	5.62936	5.47573	6.17991	6.46761	5.74147	4.97728	5.76818	5.26679	4.88264	5.53916	5.74147	4.61471	6.3837	5.91886	4.88264	6.7211	7.02791	3.75489	5.47573	6.01123
PH_hs_0022415	C19orf29OS	6.8392	7.26209	6.62205	6.34873	6.5157	6.40088	6.2384	6.05528	5.89482	5.89482	6.34873	6.13955	6.17991	5.89482	6.5157	6.59246	6.48382	6.01123	5.89482	5.14975	6.07682	5.50779	5.98868	5.87036
PH_hs_0042530	C19orf33	6.73471	6.92481	6.7211	6.90087	6.82655	7.00562	6.43463	6.13955	6.67948	6.41785	6.93664	6.62205	6.82655	6.97154	7.03892	6.70736	5.82018	6.25739	6.09803	5.76818	5.37504	6.3837	6.3837	6.21917
PH_hs_0034952	C19orf35	6.59246	6.29462	5.18982	6.48382	6.91289	6.25739	6.87652	6.94837	6.25739	5.37504	6.27612	5.59991	6.11894	4.35755	6.81378	6.36632	7.7039	7.0607	7.36194	7.73132	7.52748	6.2384	6.46761	7.16491
PH_hs_0043685	C19orf36	6.82655	6.7879	6.69349	6.73471	6.73471	7.01681	6.3837	6.48382	6.21917	6.69349	6.41785	6.49985	6.21917	6.56224	6.59246	7.57365	7.49586	7.16491	6.48382	6.48382	6.31288	6.57743	6.13955	6.29462
PH_hs_0011320	C19orf40	7.80413	7.73132	7.87344	8.15228	7.98584	8.23122	7.55075	7.52748	7.45533	7.38802	7.51964	7.55075	8.17243	8.0954	8.04712	8.45738	8.35975	8.20212	7.75822	7.57365	7.40514	7.74483	7.30834	7.64024
PH_hs_0012913	C19orf43	10.3247	10.3982	10.6755	10.0258	10.0532	10.1364	10.0654	9.94471	10.1402	9.78054	9.90914	9.8321	10.6488	10.4372	10.5646	11.0631	10.6684	10.6764	10.6631	10.7964	10.239	10.527	10.2003	10.4914
PH_hs_0013492	C19orf48	12.2991	12.2835	12.4685	11.4265	11.4354	11.5066	11.1062	10.9582	11.2321	10.9625	11.0825	11.0583	11.9817	11.8992	11.9631	12.5448	12.2572	12.2864	11.8578	11.906	11.366	11.4097	10.8309	11.416
PH_hs_0016996	C19orf51	5.94251	6.19967	5.98868	5.74147	5.96578	6.21917	5.94251	5.82018	5.76818	5.98868	6.21917	6.01123	5.50779	5.44294	5.59991	6.7879	6.31288	6.13955	5.50779	5.40939	5.14975	5.14975	5.84549	5.18982
PH_hs_0026891	C19orf52	11.1424	11.2152	11.4525	10.679	10.7078	10.7545	10.6595	10.5751	10.8277	10.5435	10.6896	10.7138	11.2237	11.1108	11.1392	11.7421	11.4724	11.5316	11.3584	11.2712	10.9798	11.0583	10.7275	11.1526
PH_hs_0026567	C19orf55	6.2384	6.86419	7.01681	7.26209	7.41363	7.19476	6.3837	7.16491	6.7211	6.34873	6.70736	6.33092	7.14466	7.19476	7.27146	6.96	8.3015	7.79116	7.29002	6.07682	7.5812	6.90087	6.74819	7.224
PH_hs_0031794	C19orf57	6.01123	6.29462	6.25739	6.48382	6.21917	6.41785	5.65821	5.37504	5.37504	6.07682	5.94251	6.13955	6.11894	6.09803	6.01123	6.87652	6.33092	6.19967	4.72792	3.85798	4.49185	5.47573	5.76818	4.78136
PH_hs_0002625	C19orf60	11.4556	12.1175	12.0215	11.6477	11.3473	11.3278	11.1558	11.129	11.2583	11.1759	11.0731	11.1833	11.8613	11.7011	11.8216	12.4246	12.2572	11.9353	11.5701	11.3796	11.4432	11.391	11.0944	11.6122
PH_hs_0001044	C19orf61	8.2738	8.94398	8.80896	8.32418	8.32418	8.16742	8.64205	8.65642	8.77314	8.69523	8.24079	8.5411	8.6987	8.32867	8.55651	9.02375	9.21067	8.48583	9.08082	8.87191	9.53236	8.70908	8.72622	8.99577
PH_hs_0011206	C19orf62	10.5713	11.3006	11.0977	10.8364	10.4089	10.8777	10.8293	10.7711	10.9355	10.7899	10.3971	10.8357	10.7603	11.1283	11.2309	11.7054	11.479	11.0004	10.8021	11.1251	10.9826	11.0658	10.5103	11.425
PH_hs_0034289	C19orf68	8.17742	8.10591	8.22159	8.85019	8.85331	8.89026	8.25503	8.23601	8.15735	7.69	7.87958	7.69697	8.57554	8.67419	8.62753	8.26444	7.68299	7.98584	8.13699	7.38802	7.224	8.64926	8.28309	8.60177
PH_hs_0042601	C19orf70	10.3191	10.4404	10.4579	10.3745	10.5172	10.5646	9.8895	9.8321	10.178	9.94764	10.2125	10.1	10.4372	10.2461	10.2825	11.0904	10.7752	10.7561	10.3875	10.3756	9.6786	9.93148	9.62662	9.75405
PH_hs_0034878	C19orf73	7.17493	7.07146	6.70736	6.54689	6.54689	6.65105	7.32643	7.54303	7.64024	7.73809	7.81057	7.58871	6.7879	6.97154	6.82655	7.24317	6.98299	7.28077	7.9571	7.51964	7.69697	7.68299	7.41363	7.71768
PH_hs_0048714	C19orf76	7.75154	7.53528	8.04166	7.49586	6.49985	6.91289	7.72451	8.09011	7.69	7.33539	7.51964	7.7039	8.19722	7.69	7.53528	7.20457	8.23122	6.86419	7.13443	8.70563	8.62388	7.64024	7.80413	6.36632
PH_hs_0046344	C19orf77	8.41996	9.40833	8.97585	9.10198	8.96434	8.65284	8.41574	9.08082	8.67772	8.93221	8.41574	8.75322	9.77726	9.2131	8.50978	8.45738	9.39124	8.94398	9.54206	10.0654	9.75572	9.14593	9.0182	9.46862
PH_hs_0046114	C1GALT1	7.54303	8.07948	7.92778	7.90989	7.55842	7.64024	8.13186	8.0634	8.29692	8.45327	8.21675	8.31967	8.07948	7.97441	8.16742	7.96867	7.87344	7.73809	8.16239	8.08481	8.13186	8.47776	8.60548	8.89633
PH_hs_0022529	C1GALT1C1	6.88874	6.92481	6.99435	7.45533	7.55075	7.61102	6.85175	6.46761	6.87652	6.74819	6.74819	6.86419	7.43045	7.57365	7.57365	7.59619	7.27146	7.11374	6.8392	6.43463	5.87036	6.87652	6.88874	6.66534
PH_hs_0047421	C1GALT1C1	10.1222	10.2848	10.3982	10.8498	10.8707	10.9661	9.96939	9.96795	10.4528	10.056	10.3326	10.0828	10.811	10.7916	10.8166	10.8451	10.5396	10.6843	10.318	10.0921	9.72195	10.3044	10.4067	10.265
PH_hs_0027146	C1orf106	7.58871	6.8009	6.13955	7.23362	7.78463	6.65105	7.50383	6.27612	7.60363	7.25267	6.92481	6.90087	6.31288	7.37938	7.87958	7.64746	9.33427	8.74987	8.88722	9.32305	6.81378	7.83605	6.97154	8.75656
PH_hs_0035679	C1orf107	6.27612	6.31288	6.13955	6.86419	6.66534	6.88874	6.70736	6.49985	7.27146	6.73471	6.45121	6.67948	6.46761	6.34873	6.43463	6.07682	5.37504	5.71425	6.54689	6.45121	6.54689	6.57743	7.14466	6.27612
PH_hs_0021261	C1orf112	6.65105	7.01681	7.0607	7.71081	7.3966	7.82337	6.31288	6.15987	6.03342	6.29462	6.31288	6.34873	7.51964	7.43879	7.57365	7.44708	7.03892	6.67948	5.96578	5.91886	5.02237	6.5157	6.34873	6.03342
PH_hs_0043996	C1orf113	6.48382	6.7211	6.70736	5.37504	5.94251	5.84549	6.34873	5.71425	6.36632	6.34873	6.67948	6.66534	5.82018	5.56986	5.65821	6.54689	5.47573	6.17991	6.43463	6.69349	6.27612	6.57743	6.2384	6.11894
PH_hs_0005743	C1orf115	5.76818	5.71425	5.02237	5.37504	5.14975	5.40939	6.29462	6.34873	6.29462	6.54689	6.34873	6.3837	5.30378	5.62936	5.44294	5.65821	5.50779	5.94251	6.54689	6.49985	6.40088	6.66534	6.21917	6.40088
PH_hs_0003321	C1orf122	13.8736	14.6351	14.2943	14.0547	13.6956	14.091	14.2228	14.314	14.0998	14.3418	14.0156	14.2821	14.3122	14.6016	14.622	14.9868	14.8228	14.2702	14.5623	14.5583	14.5274	14.5924	14.0396	14.8058
PH_hs_0040455	C1orf124	6.34873	6.7879	6.49985	6.07682	6.54689	6.69349	6.33092	5.94251	6.07682	6.3837	6.48382	6.34873	6.65105	6.46761	6.65105	7.20457	6.74819	6.99435	6.43463	5.89482	5.89482	5.98868	6.29462	6.36632
PH_hs_0041033	C1orf125	7.17493	7.23362	7.52748	7.44708	6.53138	6.85175	7.12412	7.29002	6.98299	7.0607	7.13443	7.11374	7.79116	7.224	7.04985	6.87652	7.3966	6.21917	6.34873	7.66178	7.42206	7.33539	7.37938	6.34873
PH_hs_0002703	C1orf128	11.4149	12.2329	11.7501	11.572	11.5729	11.9018	11.1583	11.1752	11.3295	11.2512	11.0053	11.214	11.869	12.1106	12.1651	12.2701	12.5296	11.9335	11.416	11.3473	11.2291	11.3429	11.3295	11.8047
PH_hs_0016855	C1orf131	9.17617	9.28193	9.39981	9.65195	9.64115	9.80655	9.81618	9.65195	10.1222	9.40621	9.76736	9.63753	9.5859	9.33427	9.51668	9.15102	8.77643	8.85953	10.0573	9.89406	9.61563	9.95638	9.89406	9.95638
PH_hs_0042870	C1orf133	6.67948	7.20457	6.8009	6.3837	6.31288	6.48382	8.55267	8.5216	8.93221	8.68475	8.70908	8.77314	6.34873	6.74819	6.65105	6.92481	6.94837	6.60733	9.13314	8.87805	8.98726	8.69523	9.04029	9.29117
PH_hs_0008988	C1orf135	7.77149	8.21189	8.02514	7.92184	7.94544	8.19722	7.14466	7.09276	7.27146	7.14466	7.26209	7.23362	8.10591	8.01959	8.07948	8.10591	7.90989	7.78463	7.5812	7.32643	7.47168	6.88874	6.96	6.93664
PH_hs_0043957	C1orf138	7.26209	7.04985	7.29002	6.91289	7.30834	6.97154	7.21432	7.40514	7.11374	6.87652	7.0607	6.46761	6.97154	7.04985	7.17493	6.91289	8.03067	7.32643	7.80413	8.18239	8.11114	6.21917	7.0607	7.75154
PH_hs_0008768	C1orf143	6.34873	6.54689	5.62936	6.41785	6.29462	6.29462	6.13955	6.8009	6.07682	6.98299	6.3837	6.33092	7.04985	6.97154	6.07682	5.94251	6.90087	7.20457	7.07146	7.27146	6.91289	6.63662	6.74819	6.74819
PH_hs_0023247	C1orf144	10.8333	10.7266	10.8506	10.5073	10.1261	10.3614	10.6133	10.6622	10.8037	10.5531	10.6533	10.6289	10.8997	10.8506	10.762	11.1173	11.1405	10.7924	11.4307	11.4911	11.2405	10.8174	10.6087	10.883
PH_hs_0048202	C1orf144	11.5758	12.1835	12.2646	11.4971	11.4318	11.6841	11.2333	11.2565	11.3688	11.1684	11.0475	11.2464	11.8055	11.8047	11.8047	12.4277	12.0524	11.9785	11.7946	11.8068	11.438	11.6268	11.247	11.6071
PH_hs_0047174	C1orf145	8.34207	8.65284	8.81218	8.86882	8.89936	8.52943	8.83447	9.0348	8.68475	8.42836	8.3015	8.34207	9.00983	9.10983	8.93811	9.0182	9.68387	9.08614	9.7151	10.0815	9.86651	8.31515	8.75989	9.60455
PH_hs_0002813	C1orf156	7.54303	7.93958	7.10329	8.47371	8.30606	8.44915	7.87958	7.84235	7.86109	7.84862	7.69697	7.82972	8.21675	8.19229	8.20701	7.95128	7.51175	7.43879	7.81057	7.45533	7.29002	7.77808	8.05257	7.66178
PH_hs_0014933	C1orf162	7.35315	7.17493	7.64746	7.67596	7.20457	5.91886	7.26209	7.56605	7.51175	7.13443	6.36632	7.02791	7.43879	7.49586	7.16491	6.93664	7.81057	8.24079	5.89482	8.71253	8.90539	7.13443	7.20457	8.09011
PH_hs_0046549	C1orf167	7.91588	7.92778	8.39017	8.38586	7.50383	7.86728	7.42206	7.72451	7.57365	7.31741	7.69697	7.66888	8.32867	7.77149	7.61102	7.57365	8.24555	6.99435	6.91289	8.44915	8.31515	7.80413	7.79116	6.7879
PH_hs_0011410	C1orf183	6.41785	5.82018	5.74147	6.07682	6.34873	6.29462	6.86419	6.70736	6.7879	6.46761	6.77479	6.65105	5.94251	6.03342	6.05528	6.07682	5.82018	5.26679	6.59246	6.46761	6.54689	6.54689	6.82655	6.77479
PH_hs_0042094	C1orf189	6.62205	6.11894	6.29462	6.11894	6.21917	6.11894	6.31288	6.86419	6.40088	5.56986	6.57743	6.01123	5.62936	6.59246	6.40088	5.74147	6.81378	6.8392	6.03342	7.11374	7.36194	5.40939	5.65821	6.48382
PH_hs_0002369	C1orf198	12.7608	13.3831	13.3979	12.8032	12.7587	12.9777	14.4351	14.4757	14.5219	14.5427	14.4668	14.6931	13.4457	13.3815	13.2542	13.8866	13.4558	13.4165	15.3047	15.2236	15.0411	15.1861	15.0289	15.2686
PH_hs_0007000	C1orf200	7.3443	7.09276	6.98299	7.09276	7.30834	7.01681	6.98299	7.37069	7.0607	7.07146	6.3837	6.69349	7.27146	7.42206	7.12412	7.30834	7.64024	7.81057	7.86109	8.37721	7.93958	7.62571	7.10329	7.73132
PH_hs_0048266	C1orf21	7.02791	6.92481	7.10329	7.83605	7.85487	7.8857	6.60733	6.45121	6.66534	6.69349	6.8392	7.07146	7.49586	7.14466	7.0607	7.10329	6.54689	6.70736	5.76818	4.97728	5.26679	6.88874	6.74819	6.31288
PH_hs_0009651	C1orf210	7.29921	7.04985	7.37938	7.43879	6.46761	7.32643	7.33539	7.3443	7.26209	6.60733	6.93664	6.54689	7.12412	7.23362	7.07146	6.56224	7.87958	7.31741	7.74483	7.99152	8.07948	6.36632	7.19476	7.15482
PH_hs_0007128	C1orf212	6.13955	6.21917	6.09803	6.45121	6.66534	6.67948	6.54689	6.81378	6.7211	6.11894	6.27612	6.13955	6.31288	6.49985	6.57743	6.11894	6.86419	6.17991	6.74819	7.25267	6.91289	6.05528	6.31288	6.69349
PH_hs_0003929	C1orf213	7.71081	8.14211	8.35535	7.92778	7.59619	7.83605	7.52748	7.23362	7.55842	7.40514	7.48784	7.73809	7.8857	7.73809	7.82972	8.86573	8.39874	8.25503	7.35315	7.20457	7.13443	7.84235	7.65464	7.60363
PH_hs_0032000	C1orf228	7.32643	7.04985	7.11374	6.60733	6.88874	6.81378	6.34873	6.45121	6.27612	6.60733	6.74819	6.77479	6.69349	6.62205	6.54689	7.56605	7.14466	7.3443	6.49985	6.01123	5.96578	6.48382	6.56224	6.63662
PH_hs_0043129	C1orf228	6.96	6.66534	6.87652	6.91289	5.96578	6.2384	6.7879	6.66534	6.62205	6.36632	6.34873	6.34873	6.85175	6.90087	6.76155	6.98299	7.29002	6.59246	5.50779	7.30834	7.27146	6.7879	6.3837	5.71425
PH_hs_0005957	C1orf25	5.94251	6.34873	5.74147	6.53138	6.36632	6.3837	6.36632	6.21917	5.94251	6.73471	6.3837	6.63662	6.45121	6.65105	6.82655	5.79442	4.83289	5.26679	4.88264	3.75489	4.61471	6.48382	6.67948	6.74819
PH_hs_0001929	C1orf26	7.17493	7.23362	7.17493	7.3966	7.42206	7.43879	7.0607	7.09276	7.0607	7.03892	7.48784	7.37069	7.29002	7.3966	7.45533	7.24317	6.3837	6.86419	6.88874	6.34873	6.29462	7.40514	7.21432	7.18488
PH_hs_0024332	C1orf27	7.86728	8.04166	8.01959	7.86728	7.99152	8.07414	7.62571	7.69697	7.45533	7.633	7.61102	7.71768	8.13699	8.13186	8.17742	8.07948	8.18735	8.08481	7.66888	6.59246	7.59619	7.87958	7.49586	7.7039
PH_hs_0048040	C1orf27	5.71425	6.01123	5.82018	6.25739	6.29462	6.57743	5.94251	5.82018	6.92481	6.34873	6.85175	6.65105	5.47573	6.01123	5.89482	5.37504	3.75489	4.93074	4.20945	2.32193	3.64386	5.96578	6.73471	5.53916
PH_hs_0026063	C1orf35	9.43983	9.90614	9.89406	9.66267	9.39767	9.62845	9.17118	9.09408	9.09144	9.07815	9.13571	9.21796	9.78545	9.86496	9.88341	10.3778	10.31	10.0133	9.81137	9.91663	9.54786	9.46862	9.0182	9.52454
PH_hs_0003590	C1orf51	8.31061	9.10198	8.83763	10.0244	9.76072	10.0382	8.93517	8.88722	8.88417	8.63118	8.23601	8.87498	9.63572	9.46862	9.51274	9.26092	9.21067	8.46964	8.30606	8.13186	8.49785	8.86882	8.72962	9.05393
PH_hs_0031242	C1orf51	7.50383	7.55075	7.37069	8.72622	8.60548	8.75322	7.65464	7.60363	7.67596	7.35315	7.3966	7.40514	8.38154	8.40301	8.34651	8.39874	7.84235	7.86728	7.23362	6.86419	6.77479	7.62571	7.56605	7.61839
PH_hs_0047308	C1orf52	6.46761	6.88874	6.70736	7.24317	7.41363	7.35315	7.03892	6.96	7.19476	7.21432	7.15482	7.29002	7.02791	7.23362	6.92481	6.62205	5.50779	5.96578	6.65105	6.34873	6.48382	7.77808	7.43045	7.84235
PH_hs_0003893	C1orf53	8.67772	9.32531	9.41891	8.55651	8.50978	8.68825	9.48684	9.29117	9.42522	9.46046	9.12024	9.49285	9.24674	9.14338	9.31854	9.61563	9.48884	9.10983	9.81298	9.59898	9.67331	9.7657	9.64115	9.72195
PH_hs_0005074	C1orf54	10.4257	10.4046	10.5191	10.6922	10.4984	10.2174	10.2101	10.4984	10.3236	10.4289	9.12024	10.1718	10.9259	10.8293	10.6488	10.6179	10.9798	11.1354	10.9905	11.508	11.474	10.5741	10.056	11.136
PH_hs_0048790	C1orf55	7.64024	8.24079	8.11114	8.59432	8.39446	8.63481	8.54496	8.46557	8.89026	8.41574	8.43671	8.5411	8.45327	8.40727	8.34651	7.99152	7.8857	7.62571	8.46148	8.25974	8.47776	8.44915	8.7364	8.72622
PH_hs_0000832	C1orf59	8.10066	8.63844	8.66356	8.82177	8.89633	9.00141	9.25621	9.27263	9.59526	9.18611	9.34983	9.31854	8.83763	8.85019	8.9263	9.16616	8.68124	8.86264	9.75906	9.55555	9.06743	9.56701	9.47675	9.69957
PH_hs_0018457	C1orf61	6.2384	6.21917	6.3837	5.98868	6.09803	5.91886	6.11894	6.69349	6.07682	6.15987	6.2384	6.13955	6.33092	5.94251	5.91886	5.37504	6.21917	6.03342	6.62205	6.56224	6.91289	6.54689	6.62205	6.8392
PH_hs_0042021	C1orf68	6.2384	6.05528	6.36632	6.09803	6.29462	6.11894	6.25739	7.16491	6.3837	6.43463	6.41785	6.17991	5.62936	6.87652	6.41785	5.84549	7.37069	7.10329	7.42206	5.02237	7.17493	6.07682	6.07682	7.0607
PH_hs_0021667	C1orf70	5.6865	5.40939	5.10852	6.07682	6.09803	6.2384	6.21917	5.89482	6.03342	6.21917	6.27612	6.17991	6.27612	6.49985	6.46761	7.41363	7.15482	6.90087	4.93074	2.32193	4.04439	5.91886	6.13955	5.44294
PH_hs_0011156	C1orf83	6.99435	7.18488	6.88874	7.52748	7.37938	7.66888	6.36632	5.79442	6.54689	6.19967	6.70736	6.45121	6.86419	6.92481	6.87652	6.99435	6.46761	6.98299	5.53916	4.67243	4.49185	6.25739	6.17991	5.65821
PH_hs_0023012	C1orf85	8.61287	8.82496	8.89633	8.49386	8.59432	8.70563	8.22641	8.20701	8.49785	8.2503	8.27845	8.34207	9.24436	9.06205	9.06474	9.69784	9.34319	9.34541	8.93811	8.94105	8.49785	8.54882	8.31967	8.46557
PH_hs_0046300	C1orf86	10.9005	10.8086	10.9222	10.4455	10.4599	10.4903	10.3993	10.3168	10.5358	10.188	10.4078	10.3918	10.9826	10.8731	10.9582	11.5932	11.179	11.3759	11.0644	10.8467	10.6096	10.7727	10.3647	10.5618
PH_hs_0006014	C1orf9	7.3966	7.86109	7.48784	7.98584	7.7039	8.15735	7.53528	7.54303	7.54303	7.61839	7.50383	7.55842	8.14211	8.33762	8.23601	7.46352	7.00562	6.86419	7.23362	7.01681	6.81378	7.3443	7.633	7.5812
PH_hs_0002091	C1orf93	7.65464	8.33316	8.26913	7.75154	7.7039	7.95128	7.02791	6.73471	6.85175	6.90087	6.70736	6.85175	7.9629	7.87958	8.04712	8.65284	8.09011	7.93958	7.04985	6.91289	6.56224	6.8009	6.57743	6.53138
PH_hs_0037929	C1orf96	7.87344	7.89178	7.86728	8.46557	8.51373	8.52552	8.32867	8.26913	8.42836	8.29232	8.41574	8.23122	8.66	8.53333	8.5216	7.68299	7.28077	7.47978	8.33762	8.0634	7.79766	8.44501	8.49785	8.38586
PH_hs_0007965	C1orf97	7.35315	7.90388	7.84235	8.37721	8.0954	8.45738	8.16742	8.01402	8.11634	7.66888	7.59619	7.82972	7.93369	7.84235	7.89785	7.98014	7.3443	7.30834	7.55842	7.37938	7.41363	8.24079	7.93369	8.35535
PH_hs_0004535	C1QBP	11.5753	12.4413	12.4301	11.8323	11.6937	11.7906	11.4861	11.4916	11.654	11.5061	11.0878	11.7613	12.35	12.2469	12.2982	12.8483	12.5764	11.9566	11.9372	11.4186	11.887	11.72	11.4941	11.7824
PH_hs_0027193	C1QC	8.44501	8.2503	8.60918	8.43671	8.39017	7.90388	8.07414	8.35535	8.18735	8.49785	7.90989	8.33762	8.67066	8.44915	8.14211	7.98584	8.72962	8.37287	8.40727	9.25148	9.11504	8.49386	7.99718	8.74315
PH_hs_0008058	C1QL1	8.07414	8.04712	8.29232	8.4818	8.59059	8.53333	8.44915	8.4818	8.21675	7.84862	7.90989	7.47168	8.50184	8.88417	8.77643	8.73302	9.22521	9.00141	9.20579	8.55651	9.07548	8.65284	8.55267	9.12541
PH_hs_0018494	C1QL4	6.74819	6.59246	7.01681	6.73471	6.54689	6.07682	6.5157	6.87652	6.7211	6.97154	5.94251	6.66534	6.88874	6.67948	6.48382	6.62205	6.82655	7.02791	7.38802	7.82337	7.38802	7.08215	6.91289	7.03892
PH_hs_0011807	C1QTNF1	6.98299	6.82655	7.07146	6.40088	6.43463	6.21917	5.84549	5.91886	6.15987	6.03342	6.40088	5.94251	6.66534	6.57743	6.65105	6.90087	6.63662	6.69349	6.3837	6.29462	6.03342	6.2384	6.05528	6.01123
PH_hs_0035639	C1QTNF3	6.21917	6.31288	6.2384	6.25739	6.5157	6.74819	7.20457	7.18488	7.18488	7.37938	7.23362	7.46352	6.09803	6.5157	6.57743	5.98868	5.94251	6.27612	7.09276	6.86419	6.49985	7.29921	7.33539	7.18488
PH_hs_0009512	C1QTNF5|MFRP	8.47776	8.61655	8.56796	8.17742	8.29692	8.2738	10.6334	10.5985	10.7818	10.7744	10.8254	10.8622	8.54882	8.48985	8.63481	8.82814	8.73302	8.79279	11.3759	11.0997	10.9458	11.0984	10.7989	11.2122
PH_hs_0026859	C1QTNF5|MFRP	7.87958	7.92778	8.52943	8.01402	6.92481	6.96	7.73132	8.16239	7.83605	7.64746	7.61102	7.68299	8.66356	8.10066	7.92184	7.84862	8.75989	6.98299	8.17243	9.2396	9.07012	8.11634	7.89178	7.0607
PH_hs_0043550	C1QTNF6	9.88798	10.2929	10.3799	9.49885	9.14593	9.46046	9.95056	9.9491	10.0382	10.0133	9.95201	10.1013	9.60455	9.55746	9.53819	9.9211	10.183	9.68387	10.4813	10.6416	10.7997	10.1286	10.2929	10.3734
PH_hs_0009245	C1QTNF7	6.01123	5.89482	5.18982	5.56986	5.84549	5.84549	5.82018	6.15987	5.94251	6.5157	5.82018	6.01123	6.49985	6.15987	5.79442	5.65821	5.91886	6.54689	6.21917	6.91289	6.40088	5.82018	6.15987	5.84549
PH_hs_0040454	C1R	11.099	11.3166	11.6378	10.9961	10.9133	11.042	10.8937	10.7777	11.2741	11.263	11.5563	11.5615	12.1832	11.7234	11.7476	12.3711	12.0069	11.9906	11.4396	11.3346	11.0522	11.7205	11.3931	11.7222
PH_hs_0047544	C1R	13.7994	14.5723	14.6253	14.1919	14.0433	14.1768	13.8006	13.7226	13.8095	13.4918	13.3855	13.7548	14.6126	14.3651	14.4309	14.7315	14.5952	14.1518	13.9749	13.5046	13.6857	14.1928	14.1952	14.0846
PH_hs_0025027	C1RL	7.58871	7.79766	7.87958	8.02514	8.02514	8.08481	7.75154	7.61839	7.79766	7.5812	7.73132	7.65464	7.75154	7.67596	7.69697	7.69697	7.13443	7.04985	7.29921	7.19476	6.67948	8.38586	8.07414	8.15228
PH_hs_0002010	C20orf103	7.52748	7.71081	6.13955	5.40939	5.82018	5.44294	6.2384	6.21917	5.87036	6.67948	7.25267	6.8392	5.06609	4.88264	5.62936	5.37504	6.21917	5.91886	9.28887	9.70477	9.33427	5.76818	5.6865	6.43463
PH_hs_0022573	C20orf108	11.116	11.7311	11.726	11.7366	11.5292	11.62	10.8142	10.741	10.8285	10.762	10.5531	10.8349	11.7149	11.6972	11.6885	11.7007	11.5904	11.2512	11.1864	10.8975	11.0671	11.0399	10.9546	11.1411
PH_hs_0005754	C20orf11	10.9095	11.6346	11.3029	11.0269	10.5162	11.1049	11.0241	11.0102	10.8404	11.1003	10.4903	11.1551	11.3507	11.3012	11.3301	11.5696	11.5316	11.0751	11.1206	11.2518	11.3899	11.4192	11.0032	11.7642
PH_hs_0048981	C20orf117	7.32643	7.49586	7.57365	7.47168	6.96	6.90087	7.3443	7.74483	7.54303	7.18488	7.16491	7.53528	7.65464	7.48784	7.18488	6.7879	7.52748	6.03342	7.64746	8.07948	8.01959	6.90087	7.53528	6.7879
PH_hs_0042149	C20orf118	6.56224	6.49985	6.29462	6.8009	6.73471	7.0607	6.33092	6.45121	6.33092	6.48382	6.54689	6.43463	7.02791	6.97154	6.96	7.07146	7.0607	7.03892	6.19967	5.84549	5.87036	6.21917	6.19967	6.03342
PH_hs_0042713	C20orf134	8.72281	8.42417	8.57932	8.31515	8.43671	8.34207	8.60177	8.76653	8.47371	8.35094	8.32418	7.86728	8.67066	8.89026	8.70908	8.75989	9.07548	8.93811	9.4543	9.3072	9.24198	9.16616	8.47776	9.50879
PH_hs_0026954	C20orf144	5.84549	5.79442	5.79442	5.33985	5.71425	5.47573	6.29462	6.45121	6.29462	6.09803	6.25739	5.98868	5.91886	6.07682	6.19967	5.84549	6.73471	6.33092	6.97154	6.11894	6.99435	6.09803	6.54689	6.97154
PH_hs_0026563	C20orf177	9.73386	10.204	10.3292	9.87882	10.1618	9.9993	9.26092	9.17617	9.19599	9.10198	9.24198	9.19106	10.1157	9.99506	10.1026	10.5367	10.3712	10.3426	9.59339	9.30035	9.29806	9.25621	9.14338	9.50283
PH_hs_0006568	C20orf194	7.07146	7.50383	7.61102	7.45533	7.38802	7.55842	7.29921	7.36194	7.52748	7.57365	7.66888	7.90388	7.47978	7.58871	7.47978	8.06878	7.87344	7.47168	6.65105	6.87652	6.49985	7.55842	7.66178	7.82337
PH_hs_0019696	C20orf196	7.32643	7.27146	7.25267	7.31741	7.47978	7.55842	7.77149	7.96867	7.82337	7.75154	7.87958	7.77808	7.47168	7.49586	7.51175	7.55842	7.99152	7.87958	8.45738	7.72451	8.18239	8.24079	7.87344	8.35094
PH_hs_0008502	C20orf20	8.88111	9.23721	9.19599	8.54882	8.58308	8.66356	8.49785	8.33316	8.84078	8.54496	8.59805	8.48583	8.9901	9.07815	9.02375	9.47877	9.24911	9.26562	8.94983	8.77314	8.41151	8.63118	8.59059	8.46148
PH_hs_0019042	C20orf201	5.06609	4.20945	4.35755	3.85798	4.20945	4.20945	4.78136	4.04439	3.9542	5.02237	5.37504	4.78136	7.8857	3.08746	3.85798	3.9542	2.32193	2.70044	2.32193	2.32193	2.32193	2.45943	4.42626	2.32193
PH_hs_0010849	C20orf24	12.4394	12.4937	12.6809	12.2323	12.0051	12.2403	12.6884	12.6292	12.7519	12.5119	12.2757	12.4358	12.7825	12.6419	12.7135	13.22	12.8839	12.8708	13.3448	13.3511	12.9729	13.0588	12.7984	12.9923
PH_hs_0043276	C20orf27	6.45121	5.47573	5.47573	5.62936	5.91886	6.13955	6.13955	6.45121	6.01123	5.91886	5.62936	5.44294	5.79442	6.34873	6.01123	6.21917	6.81378	6.54689	6.65105	7.35315	6.92481	6.33092	5.76818	6.3837
PH_hs_0001954	C20orf3	11.5706	11.7865	11.8382	11.4422	11.4785	11.4123	11.2231	11.1852	11.3715	11.2903	11.48	11.3323	11.8574	11.9056	11.7725	12.3585	11.9913	12.0363	12.0429	11.9291	11.5997	11.4234	10.989	11.4223
PH_hs_0042119	C20orf43	11.2134	11.9022	11.9942	11.6629	11.4344	11.7721	11.967	11.9067	11.9656	11.9131	11.3829	11.946	12.2575	12.0773	12.1946	12.548	12.2299	11.9153	12.2341	12.4358	12.1528	12.3744	11.9515	12.2956
PH_hs_0009336	C20orf46	8.82814	8.7364	8.92035	8.91737	8.98442	8.90539	9.04303	9.48884	9.1046	9.11504	9.15608	8.66	9.38046	9.47066	9.39339	9.41891	9.76901	9.73217	10.279	9.5265	10.117	9.65195	9.3696	10.2222
PH_hs_0046831	C20orf61	6.96	6.66534	7.35315	6.5157	5.76818	6.03342	6.8009	7.16491	6.74819	6.62205	6.77479	7.20457	7.10329	7.33539	6.8009	6.05528	7.3443	5.14975	7.16491	7.87344	8.07414	6.09803	7.01681	6.49985
PH_hs_0008853	C20orf70	6.34873	6.15987	6.2384	6.17991	6.25739	5.91886	6.01123	6.19967	5.6865	6.21917	5.26679	6.09803	6.29462	5.98868	6.01123	5.94251	6.43463	6.76155	5.91886	6.82655	6.92481	6.2384	6.15987	6.11894
PH_hs_0017351	C20orf71	6.09803	5.59991	5.22882	5.59991	6.03342	5.37504	5.74147	6.13955	6.01123	5.82018	5.40939	5.76818	5.76818	5.30378	5.30378	5.10852	5.47573	6.01123	2.32193	6.62205	6.7211	5.62936	5.94251	5.79442
PH_hs_0023786	C20orf72	12.1391	12.5612	12.6171	12.8947	12.8877	12.945	11.6837	11.7037	11.7971	11.5932	11.7659	11.6531	12.8829	12.9774	12.7533	13.149	12.6758	12.7412	12.0823	11.9504	11.7379	11.8136	11.4936	11.7971
PH_hs_0043166	C20orf96	6.07682	5.37504	5.50779	5.47573	6.07682	5.79442	5.56986	6.46761	6.31288	5.74147	6.03342	5.98868	5.10852	5.84549	5.37504	5.06609	6.46761	5.62936	5.50779	6.93664	6.66534	3.75489	5.33985	5.76818
PH_hs_0015855	C21orf122	8.21189	8.13699	8.56415	8.11114	8.24555	7.87958	8.52943	8.86882	8.53333	8.16239	8.15735	8.23122	7.77149	8.18239	8.29692	8.54882	9.15861	8.66	9.38694	9.2396	9.52454	8.41151	8.48985	9.55746
PH_hs_0003462	C21orf45	11.0597	11.3063	11.5238	11.3595	11.3523	11.3715	10.4548	10.7258	10.7292	10.4163	10.4278	10.5637	11.8574	11.7123	11.7269	12.3207	12.2386	12.1365	11.4128	10.9443	11.0206	10.9604	10.6289	10.9826
PH_hs_0028295	C21orf56	7.92184	8.04166	8.21189	7.93958	7.79766	7.64024	7.40514	7.14466	7.56605	7.41363	7.33539	7.3443	8.28309	7.76487	8.01959	8.59432	8.26444	8.18735	7.47168	7.25267	7.37069	7.13443	7.35315	7.20457
PH_hs_0045323	C21orf57	6.11894	6.01123	5.59991	6.25739	6.43463	6.01123	6.5157	6.59246	6.11894	5.91886	6.15987	5.91886	6.34873	6.2384	6.46761	6.54689	6.7879	6.70736	6.7211	6.15987	6.87652	5.22882	6.34873	7.00562
PH_hs_0032255	C21orf58	6.69349	6.85175	6.59246	6.77479	6.7879	6.82655	5.96578	5.65821	5.6865	5.98868	6.01123	6.07682	6.60733	6.36632	6.48382	7.17493	6.93664	6.99435	4.42626	4.97728	5.33985	5.26679	5.65821	5.14975
PH_hs_0000589	C21orf59	9.6961	10.2294	10.272	9.74903	9.5651	9.72877	9.59898	9.29117	9.78382	9.53819	9.3298	9.66267	9.99365	10.1312	10.2186	10.5142	10.4289	10.2222	9.95492	9.94471	9.83684	9.98371	9.74062	10.227
PH_hs_0002592	C21orf63	9.67684	10.2848	10.4742	9.80009	9.84941	9.7657	8.75322	8.84392	8.92926	8.99294	8.89936	9.02375	10.056	10.1351	10.0761	10.4934	9.92258	10.2088	9.39767	9.25857	9.11764	9.22762	8.68475	9.39124
PH_hs_0024177	C21orf67	6.41785	6.07682	5.98868	5.37504	5.87036	5.76818	6.54689	6.45121	6.34873	6.63662	6.82655	6.87652	5.84549	6.01123	5.94251	6.69349	6.27612	6.34873	6.81378	5.79442	6.5157	6.88874	6.67948	6.53138
PH_hs_0048307	C21orf67	7.62571	7.75822	8.10591	7.66888	6.48382	6.82655	7.58871	7.66178	7.58871	7.80413	7.87958	8.0954	8.0954	7.66178	7.09276	7.11374	7.61102	6.40088	8.1267	8.34651	8.39874	8.05257	7.83605	7.33539
PH_hs_0003070	C21orf7	7.99152	8.69174	8.86264	9.2396	9.07815	9.05393	8.46557	8.52552	8.88111	8.39874	8.5216	8.48583	9.16867	9.10722	9.16616	8.96434	8.73978	8.67066	8.66711	8.31061	8.20701	8.61655	8.78953	8.41996
PH_hs_0009900	C21orf82	5.84549	5.74147	4.42626	5.59991	6.01123	5.62936	5.84549	5.79442	5.65821	5.22882	5.47573	5.50779	5.18982	4.97728	5.84549	5.71425	7.18488	6.63662	5.53916	4.55459	5.76818	4.83289	5.06609	5.37504
PH_hs_0031448	C21orf84	6.27612	5.56986	5.44294	5.76818	6.11894	5.71425	5.76818	6.25739	6.09803	5.79442	5.62936	5.33985	5.10852	6.17991	6.03342	5.76818	6.29462	6.88874	6.56224	6.86419	6.54689	6.31288	5.74147	6.05528
PH_hs_0016876	C22orf25	7.12412	7.41363	7.224	6.66534	6.85175	6.76155	7.64024	7.31741	7.7039	7.60363	7.73132	7.67596	6.8392	6.99435	6.96	7.30834	7.09276	6.94837	8.16239	7.5812	7.37069	7.66888	7.84235	7.72451
PH_hs_0035588	C22orf25	7.45533	8.0634	7.99152	7.93369	7.58871	8.03067	8.31967	8.28309	8.69174	8.37721	8.1472	8.41574	7.9571	7.95128	8.11114	8.45327	8.22159	7.78463	8.6987	8.85953	8.50978	8.65642	8.41996	8.66711
PH_hs_0014037	C22orf26	6.31288	6.33092	6.25739	6.25739	6.2384	6.2384	7.13443	6.93664	6.87652	7.08215	6.7879	7.01681	5.91886	6.15987	6.11894	6.2384	5.98868	6.2384	6.33092	6.94837	7.224	7.20457	6.92481	7.60363
PH_hs_0038880	C22orf30	7.99718	8.05257	8.25503	7.42206	7.56605	7.59619	8.02514	7.73132	8.14211	8.00843	8.20701	8.23122	8.15735	7.98014	8.00282	8.70908	8.24079	8.36413	8.75322	8.84706	8.28309	8.31061	8.2738	8.17742
PH_hs_0044160	C22orf40	9.51471	9.81618	9.91513	9.29347	9.18611	9.23482	9.08879	9.25621	9.13571	9.08879	9.00703	9.12024	9.64295	9.50283	9.68912	10.2378	10.1743	9.88798	9.83842	9.47877	9.40833	9.7065	9.32531	9.65374
PH_hs_0026649	C22orf42	5.71425	5.84549	6.34873	5.74147	5.37504	4.67243	5.98868	5.84549	5.91886	6.49985	5.89482	6.41785	5.33985	5.02237	5.14975	3.52356	4.93074	5.59991	3.24793	6.49985	6.7879	5.26679	6.27612	3.9542
PH_hs_0035778	C22orf9	10.7603	11.6062	11.7132	10.7419	10.3112	10.823	11.479	11.3974	11.2494	11.4448	11.1727	11.6841	11.211	11.057	11.0413	11.8096	11.3775	10.8929	11.3926	11.535	11.6062	12.0093	11.6593	12.026
PH_hs_0001474	C2CD2	9.78872	10.0355	10.2848	9.55171	9.41891	9.59339	9.11764	9.07012	9.56891	8.98726	9.23721	9.08082	10.0775	9.84784	9.80655	9.98371	9.65374	9.72195	9.62662	9.43567	9.10983	9.34541	9.30035	9.22762
PH_hs_0002379	C2CD2L	6.48382	6.62205	6.60733	5.94251	6.19967	6.17991	6.70736	6.66534	6.63662	6.92481	7.07146	6.73471	6.17991	6.19967	6.03342	6.63662	6.36632	6.45121	7.25267	6.48382	6.74819	6.7211	6.59246	7.01681
PH_hs_0042997	C2CD4D	7.47168	7.57365	7.89785	7.13443	6.33092	6.41785	7.11374	7.25267	7.26209	7.82337	7.47168	7.48784	7.77149	7.15482	6.8009	6.77479	7.43879	6.82655	7.56605	8.72622	8.52552	7.46352	7.56605	6.70736
PH_hs_0048011	C2orf16	7.5812	7.83605	8.25974	7.95128	6.29462	6.86419	7.74483	8.09011	7.77808	7.7039	7.76487	7.94544	8.63481	7.68299	7.50383	7.04985	8.03617	6.5157	7.79116	8.93811	8.82496	8.20701	8.19229	6.8392
PH_hs_0044757	C2orf18	8.63118	9.42312	9.20823	9.48281	9.05121	9.37178	9.99789	9.86805	10.0775	9.68212	9.46659	9.7151	9.42941	9.41891	9.58965	8.96723	9.08614	8.59432	10.245	9.98939	10.1755	10.2378	10.0627	10.7883
PH_hs_0031419	C2orf27A	6.13955	6.07682	5.87036	5.33985	5.91886	5.87036	6.2384	6.29462	6.03342	6.63662	6.60733	6.67948	5.56986	5.79442	6.01123	6.41785	6.19967	6.2384	6.54689	5.84549	6.11894	6.3837	6.60733	6.40088
PH_hs_0002629	C2orf29	6.59246	6.93664	6.8392	6.8392	6.70736	6.85175	6.62205	6.3837	6.56224	6.53138	6.7211	6.53138	6.66534	6.25739	6.29462	6.59246	6.15987	6.3837	6.40088	4.83289	6.07682	5.91886	6.29462	5.50779
PH_hs_0048216	C2orf29	11.0213	11.5409	11.5433	11.822	11.7476	12.01	11.6057	11.6237	11.5253	11.4881	11.0984	11.4679	11.9789	12.1467	11.9544	11.9832	11.6445	11.511	11.2659	11.3149	11.3479	11.8828	11.3666	12.1223
PH_hs_0022744	C2orf3	6.03342	6.74819	6.57743	6.86419	6.11894	6.77479	6.65105	6.2384	6.59246	6.46761	6.73471	6.87652	6.56224	6.67948	6.85175	6.62205	5.96578	5.82018	5.56986	5.10852	5.53916	6.90087	6.92481	6.56224
PH_hs_0007959	C2orf34	6.46761	6.8392	6.65105	6.7211	6.70736	6.7879	5.96578	5.84549	5.74147	5.91886	6.05528	5.6865	6.76155	6.54689	6.85175	7.18488	7.02791	6.66534	5.22882	5.02237	3.64386	5.87036	5.91886	5.53916
PH_hs_0042377	C2orf40	6.59246	6.27612	6.34873	6.25739	6.19967	6.11894	6.77479	6.76155	7.23362	6.97154	7.20457	7.13443	6.01123	5.98868	5.89482	6.59246	6.05528	6.07682	6.92481	6.5157	6.15987	7.30834	7.03892	7.29002
PH_hs_0003974	C2orf43	6.91289	7.45533	7.59619	8.01959	7.89178	8.18239	7.55842	7.40514	7.64746	7.48784	7.57365	7.64746	7.75154	7.8857	7.89178	7.62571	7.08215	7.0607	7.37938	7.51175	7.04985	7.99152	7.92778	7.89178
PH_hs_0000420	C2orf47	10.4152	11.0227	10.8884	10.7326	10.4742	10.6152	10.239	10.411	10.5503	10.4813	10.1053	10.5201	10.9421	10.8754	10.9869	11.4607	11.4385	11.0765	11.0074	10.7	10.7078	10.4984	10.6746	10.4351
PH_hs_0044193	C2orf50	6.34873	5.6865	5.84549	5.71425	6.07682	5.59991	5.79442	5.82018	5.91886	5.94251	5.87036	5.91886	5.30378	6.43463	6.36632	6.54689	6.53138	6.65105	6.77479	6.54689	4.55459	6.62205	5.98868	6.36632
PH_hs_0011428	C2orf54	6.31288	6.46761	6.59246	6.99435	7.31741	7.16491	6.67948	7.11374	6.81378	6.46761	6.7879	6.74819	6.86419	7.23362	6.98299	6.74819	7.19476	7.24317	7.46352	5.76818	7.633	7.30834	6.82655	7.29002
PH_hs_0005377	C2orf57	7.73809	7.28077	7.59619	7.47168	7.64024	7.40514	7.32643	7.85487	7.69697	7.66178	6.31288	6.60733	7.78463	7.48784	7.53528	7.55075	8.33316	8.37287	8.45738	8.98157	8.78953	8.01959	7.44708	8.08481
PH_hs_0023029	C2orf60	6.05528	6.41785	6.34873	6.8009	6.73471	6.74819	7.0607	6.91289	7.04985	7.07146	6.8392	7.35315	6.40088	6.25739	6.7879	6.49985	5.6865	5.59991	6.31288	6.33092	6.13955	7.30834	7.09276	7.42206
PH_hs_0047231	C2orf60	6.01123	5.71425	5.59991	5.59991	5.59991	5.65821	5.89482	6.25739	6.17991	6.09803	5.50779	5.82018	5.65821	6.01123	5.76818	5.94251	6.05528	6.5157	6.36632	7.01681	6.8392	6.07682	6.05528	6.45121
PH_hs_0002150	C2orf63	6.03342	6.09803	5.79442	6.69349	6.15987	6.41785	6.40088	6.27612	6.43463	6.56224	6.3837	6.40088	6.13955	6.49985	6.3837	5.84549	5.87036	6.09803	4.97728	5.94251	6.19967	6.2384	6.41785	6.46761
PH_hs_0017950	C2orf66	7.46352	6.62205	6.87652	7.15482	6.96	6.74819	7.26209	7.60363	7.19476	6.82655	6.3837	6.57743	6.49985	7.41363	7.37938	7.54303	7.84862	8.10591	6.36632	8.50978	8.45327	7.57365	7.00562	8.23601
PH_hs_0022362	C2orf67	7.19476	7.04985	7.14466	7.37938	7.44708	7.61102	7.30834	7.11374	7.54303	7.55842	7.90388	7.76487	7.20457	7.56605	7.31741	7.08215	6.48382	6.7879	7.03892	6.17991	6.43463	7.47978	7.48784	7.51175
PH_hs_0044803	C2orf68	7.50383	7.90989	7.8857	8.50184	8.31061	8.65284	8.33316	8.3015	8.37287	8.45327	8.20701	8.53722	8.08481	8.02514	8.18239	8.01402	7.55075	7.36194	7.9629	7.89785	7.93958	8.94398	8.68475	8.96723
PH_hs_0035438	C2orf7	8.10591	8.2503	8.42417	8.15228	8.13186	8.12153	7.91588	7.7039	8.26913	7.86728	8.05799	7.98014	8.69174	8.49386	8.62022	9.50482	9.12799	9.09408	8.71253	7.35315	8.3015	8.36413	8.09011	8.36413
PH_hs_0042420	C2orf7	9.89406	10.5328	10.5788	10.5172	10.2473	10.4152	10.0161	10.0007	10.1053	9.96795	9.80332	10.0881	10.672	10.6595	10.7351	11.2606	11.2429	10.6738	10.576	10.3864	10.239	10.3123	10.2685	10.2963
PH_hs_0042588	C2orf70	13.3213	13.8497	14.0246	14.0542	13.7383	14.1131	13.4487	13.4085	13.5936	13.1988	13.2349	13.1435	14.1626	13.9011	13.9293	14.3677	14.2443	13.9418	13.8607	13.497	13.4188	13.4633	13.4802	13.4508
PH_hs_0005551	C2orf76	8.03067	8.74651	8.46148	9.32305	9.05121	9.26796	8.88417	8.75989	8.76653	8.33316	8.50581	8.39874	8.97585	8.74651	8.82814	8.17742	8.31061	7.90989	8.43671	8.04712	8.36413	8.81538	8.99859	8.92333
PH_hs_0035910	C2orf79	12.3941	13.0433	12.6997	12.3181	11.9835	12.3238	12.2338	12.2893	12.3269	12.343	11.9892	12.216	12.657	12.8024	12.8749	13.285	13.1918	12.7747	12.6017	12.4985	12.3065	12.4754	12.2771	12.7199
PH_hs_0043918	C2orf82	6.21917	5.56986	5.59991	5.44294	5.74147	5.62936	5.89482	6.31288	6.11894	5.96578	5.62936	5.94251	5.53916	6.13955	6.13955	6.19967	6.5157	6.8009	6.41785	6.8009	6.74819	6.27612	6.11894	6.91289
PH_hs_0043416	C2orf84	6.2384	6.81378	6.27612	6.5157	6.3837	6.53138	6.98299	7.09276	6.53138	6.85175	6.73471	6.97154	6.11894	6.29462	6.65105	7.07146	7.21432	6.43463	6.63662	6.82655	7.37938	6.96	7.0607	7.55842
PH_hs_0042199	C2orf85	6.85175	5.87036	6.45121	6.60733	6.45121	5.62936	6.40088	7.13443	6.96	6.25739	5.26679	6.19967	5.94251	6.53138	6.53138	5.91886	7.3966	7.76487	4.49185	8.33762	8.34207	6.74819	6.29462	7.17493
PH_hs_0047519	C2orf86	6.8392	7.56605	7.09276	7.9629	7.52748	8.01402	7.66178	7.62571	7.68299	7.59619	7.3443	7.56605	7.3966	7.3443	7.60363	7.10329	7.23362	6.73471	7.04985	7.04985	7.37938	7.52748	7.81698	7.77808
PH_hs_0035888	C2orf88	6.54689	6.7211	6.8392	6.33092	6.31288	6.40088	6.21917	5.74147	6.2384	6.01123	6.43463	6.48382	6.54689	6.2384	6.49985	6.63662	5.6865	6.3837	5.33985	4.83289	4.61471	5.26679	5.82018	4.72792
PH_hs_0033818	C2orf91	6.86419	6.21917	6.7211	6.2384	6.53138	6.27612	6.45121	6.8009	6.54689	6.56224	6.05528	6.05528	6.57743	6.8009	6.54689	5.98868	7.51964	6.62205	7.37938	8.15228	7.81698	6.49985	6.36632	7.09276
PH_hs_0014742	C3|LOC653879	7.81698	8.45327	8.39874	8.01959	7.60363	7.93369	7.86109	7.67596	8.04166	8.32418	8.03617	8.34651	7.47978	7.47168	7.62571	7.37069	7.08215	7.11374	6.69349	6.88874	7.03892	8.74651	8.39874	8.76984
PH_hs_0049468	C3|LOC653879	9.3298	9.65015	9.80009	9.36523	9.27729	9.34319	9.02375	8.82177	9.15861	9.22279	9.40833	9.34983	8.9901	9.20579	8.97871	8.92035	8.59805	8.56033	8.5216	8.25974	7.98014	9.93884	9.66977	10.0437
PH_hs_0037792	C3orf10	11.9742	12.871	12.7276	13.3702	12.993	13.2604	12.5806	12.689	12.7585	12.1025	11.8912	12.1682	13.0399	12.8113	12.9053	12.6617	12.6093	12.1253	12.5728	12.0429	12.3795	12.8109	12.804	12.8249
PH_hs_0003353	C3orf14	9.67507	10.4404	10.412	11.1709	11.145	11.1877	10.3348	10.3723	10.2871	9.668	9.39553	9.74903	10.8545	10.87	10.8677	10.6124	10.3625	10.0947	10.1273	9.97513	9.88646	10.4205	10.1026	10.4984
PH_hs_0008197	C3orf14	9.79035	10.2234	10.2802	10.7553	10.6479	10.6991	10.8246	10.6461	11.2435	10.0855	10.4331	10.2963	10.2125	10.3701	10.4476	10.1592	9.98085	9.81298	10.8246	10.2052	10.1364	10.8498	10.8309	10.7956
PH_hs_0023593	C3orf21	8.30606	8.84392	8.68475	8.20212	8.00282	8.39874	9.05121	9.04303	8.96723	9.08879	8.78627	9.18364	8.71939	8.40301	8.70563	9.00983	8.73978	8.33762	9.78709	9.87882	9.56891	9.40621	9.15861	9.4625
PH_hs_0022149	C3orf23	9.61563	9.53236	9.6339	9.7936	9.58778	9.72537	9.17118	9.13314	9.09935	8.95855	8.95855	9.16867	9.93148	9.88035	9.87114	9.25148	9.7151	9.05121	9.5068	9.80977	9.7151	9.18115	9.22279	9.50084
PH_hs_0046348	C3orf23	7.83605	8.05257	8.30606	8.69523	8.72962	8.77643	8.29692	8.19722	8.63118	8.17742	8.39446	8.2738	8.85643	8.68825	8.67772	8.67066	7.98014	8.41574	8.33316	7.94544	7.82972	8.68825	8.29692	8.73302
PH_hs_0046203	C3orf26	7.91588	8.2738	8.07948	8.50581	8.34207	8.50184	8.19229	8.0954	9.46455	8.18735	8.64926	8.24079	8.56415	8.56033	8.5216	8.10591	8.14211	8.02514	8.57932	8.33316	8.41574	8.31967	9.13571	8.43671
PH_hs_0043341	C3orf31	9.74399	10.3929	10.0382	9.95783	9.7065	10.0735	9.6101	9.71853	9.64656	9.6786	9.36523	9.64656	10.286	10.4445	10.4257	10.7809	10.5665	10.2378	9.87114	9.84156	9.66977	9.86805	9.43775	9.9359
PH_hs_0028203	C3orf33	7.04985	7.0607	6.7211	6.74819	6.43463	6.56224	6.34873	6.60733	6.45121	6.85175	6.66534	6.60733	6.45121	6.87652	6.86419	6.87652	6.8392	7.13443	7.33539	7.46352	7.38802	6.48382	6.65105	7.12412
PH_hs_0016437	C3orf34	7.0607	7.60363	7.25267	7.18488	7.17493	7.36194	6.94837	6.81378	6.8009	7.17493	6.99435	7.25267	7.76487	7.66178	7.80413	8.26444	8.0634	7.89178	7.10329	6.92481	6.56224	7.28077	7.26209	7.31741
PH_hs_0014898	C3orf36	7.59619	7.5812	7.38802	7.53528	7.35315	7.18488	7.24317	7.84235	7.47978	7.3966	7.55075	6.91289	8.0634	8.01959	7.43879	7.56605	8.49386	8.08481	8.39874	8.65284	8.6987	8.05257	7.73809	8.36851
PH_hs_0033907	C3orf37	10.1325	10.239	10.4404	9.95492	10.0668	10.0895	9.50084	9.44812	9.5632	9.38262	9.49885	9.37395	10.4435	10.5132	10.4173	10.8443	10.5939	10.5608	10.041	9.97082	9.59526	9.82098	9.42522	9.76238
PH_hs_0019245	C3orf38	7.80413	8.35094	8.51373	9.21796	9.02652	9.14593	8.36413	8.31967	8.63844	8.59059	8.68825	8.61655	8.80574	8.60548	8.83131	8.71253	8.62022	8.31515	8.3015	8.00282	8.05257	8.19722	8.39446	8.28309
PH_hs_0025319	C3orf52	6.21917	6.65105	5.84549	6.82655	7.00562	7.36194	6.05528	5.82018	6.05528	6.07682	6.01123	6.15987	6.56224	6.73471	6.69349	6.17991	6.36632	5.71425	4.42626	5.06609	5.59991	5.50779	5.96578	5.74147
PH_hs_0036040	C3orf55	7.09276	7.66178	7.92778	7.57365	7.66178	7.81698	7.20457	7.0607	7.3443	6.87652	6.92481	7.01681	7.73132	7.58871	7.61839	7.74483	7.69	7.68299	7.3443	7.08215	6.92481	7.21432	7.23362	7.45533
PH_hs_0024094	C3orf57	4.55459	3.75489	2.32193	2.70044	3.75489	4.2854	7.21432	7.53528	7.25267	4.78136	5.18982	4.83289	2.32193	2.32193	2.32193	5.59991	6.48382	5.50779	2.32193	2.32193	2.32193	2.32193	4.2854	2.32193
PH_hs_0015017	C3orf58	9.12541	9.46455	9.54786	9.6027	9.56701	9.60084	8.86573	8.75656	9.14848	9.13571	9.27496	9.23002	9.96506	9.94031	9.86496	9.18611	8.81218	8.87191	9.08614	8.77643	8.65642	9.23242	9.27263	9.15608
PH_hs_0002062	C3orf63	10.9237	11.2536	11.4479	11.325	11.4663	11.4484	10.6808	10.6316	10.8684	10.6834	10.8482	10.6957	11.6089	11.4871	11.3109	11.3872	10.9589	11.2134	10.9531	10.9582	10.5656	11.2464	10.838	11.1839
PH_hs_0000607	C3orf64	6.59246	6.62205	6.46761	6.48382	6.65105	6.8392	7.29921	7.04985	7.14466	7.01681	7.19476	7.19476	6.69349	6.87652	6.92481	6.2384	5.10852	5.74147	6.97154	7.02791	6.21917	7.28077	7.38802	7.16491
PH_hs_0047613	C3orf70	6.07682	5.96578	5.89482	5.84549	5.98868	5.91886	6.15987	5.96578	6.43463	6.29462	6.01123	6.31288	5.98868	5.89482	5.79442	6.03342	6.07682	6.41785	4.72792	6.73471	6.66534	6.40088	6.36632	6.76155
PH_hs_0042979	C3orf71	8.08481	8.02514	8.11114	7.49586	7.66178	7.54303	8.33762	8.32867	8.67772	8.67772	9.11244	8.82177	7.61839	7.58871	7.69	8.84706	8.24079	8.52943	9.03205	8.9263	8.51373	9.13057	8.99577	8.95565
PH_hs_0049150	C3orf72	6.45121	7.0607	7.02791	7.37069	7.30834	7.51964	7.13443	6.8392	7.20457	7.09276	6.8009	7.04985	7.10329	7.09276	7.17493	7.10329	6.43463	6.27612	6.03342	6.03342	6.09803	7.25267	7.18488	7.27146
PH_hs_0045419	C3orf74	9.41257	9.22038	9.36304	9.07815	9.04576	8.98442	8.77314	9.25857	9.05934	8.76653	8.89633	8.41151	9.66089	9.49486	9.29577	9.58402	10.0382	9.82893	10.0063	9.81137	10.1706	9.74567	9.29347	9.68562
PH_hs_0005579	C4BPB	7.24317	6.94837	7.14466	7.10329	7.18488	6.67948	6.96	7.47168	7.11374	6.87652	7.19476	7.50383	7.45533	7.41363	7.15482	6.7211	7.77149	6.40088	7.37938	7.99152	7.89178	6.43463	6.60733	7.64024
PH_hs_0049231	C4orf19	5.79442	5.06609	4.49185	5.10852	5.10852	5.37504	5.65821	5.96578	5.59991	5.76818	5.40939	5.18982	4.78136	5.14975	5.40939	5.02237	5.91886	6.11894	6.5157	6.90087	6.46761	5.82018	5.79442	6.13955
PH_hs_0033499	C4orf21	6.03342	6.19967	5.87036	6.92481	6.96	7.10329	5.74147	5.06609	5.47573	5.98868	6.17991	6.11894	6.70736	6.41785	6.45121	6.27612	5.18982	5.74147	4.04439	2.32193	2.32193	5.02237	5.37504	2.32193
PH_hs_0005382	C4orf22	6.7211	7.15482	6.73471	7.23362	7.20457	7.21432	6.07682	5.91886	5.76818	6.05528	6.19967	6.27612	6.8392	6.96	7.08215	6.98299	6.91289	6.62205	4.93074	3.75489	4.88264	5.89482	6.09803	5.98868
PH_hs_0014773	C4orf23	9.09935	9.23721	9.51668	8.64926	8.4818	8.62022	8.98442	8.76984	9.14848	8.97298	9.09672	8.97871	8.88722	8.71253	8.70908	9.54013	9.34983	9.21553	9.58778	9.41891	9.08082	8.91139	8.65642	8.89936
PH_hs_0003223	C4orf27	10.6225	11.0345	11.288	11.1784	11.0964	11.0365	10.4393	10.3537	10.6188	10.1466	10.0788	10.2342	10.9421	11.0891	11.0543	11.4312	11.2447	11.1431	10.8553	10.4184	10.2088	10.0708	10.2234	10.1917
PH_hs_0032001	C4orf3	11.3424	12.0483	12.1451	12.4098	12.2951	12.4521	11.478	11.3931	11.4597	11.217	11.0039	11.2636	12.0726	12.0065	12.0381	12.027	11.8832	11.5486	11.3284	11.2158	11.1016	11.563	11.5663	11.6373
PH_hs_0001476	C4orf31	6.70736	6.81378	7.09276	7.14466	7.23362	7.27146	6.7879	6.8009	6.93664	6.56224	6.65105	6.54689	7.53528	7.29002	7.30834	7.18488	6.70736	7.11374	6.60733	6.82655	6.63662	6.31288	6.13955	6.13955
PH_hs_0023035	C4orf34	11.407	12.3048	12.2269	12.4611	12.075	12.4058	11.4442	11.3877	11.571	11.3006	10.8277	11.5715	12.1607	11.9967	12.0439	12.2611	12.3725	11.6282	10.4863	10.3078	10.5788	11.7294	11.8418	11.7593
PH_hs_0010782	C4orf38	6.8009	6.99435	7.27146	7.23362	7.07146	7.15482	7.49586	7.36194	7.72451	6.5157	7.07146	7.16491	6.8009	6.7879	6.87652	6.96	6.62205	6.57743	7.17493	7.25267	7.03892	7.90388	7.60363	7.64024
PH_hs_0010612	C4orf39	7.11374	7.30834	7.48784	7.19476	7.27146	7.07146	6.77479	7.60363	7.24317	7.19476	7.21432	7.07146	7.11374	7.61839	7.55075	7.41363	8.50581	8.06878	8.08481	6.62205	7.41363	7.51175	6.88874	7.87958
PH_hs_0018555	C4orf46	7.08215	7.47168	7.57365	7.87958	8.04712	8.10066	7.04985	6.90087	7.40514	6.86419	7.12412	7.12412	8.21675	7.89785	7.99718	7.74483	7.24317	7.55842	7.03892	6.73471	6.34873	7.42206	7.26209	6.99435
PH_hs_0046406	C4orf48	7.43045	7.37069	7.32643	6.57743	6.74819	6.92481	6.57743	6.5157	6.5157	6.70736	7.07146	6.8009	7.08215	6.97154	7.14466	7.56605	7.04985	6.93664	7.32643	7.16491	6.65105	6.81378	6.5157	6.62205
PH_hs_0042427	C4orf49	7.97441	8.31061	8.30606	8.20701	8.20701	8.28771	10.4569	10.2662	10.5103	10.2076	10.4873	10.2461	8.35094	8.18239	8.19722	9.12283	8.82814	8.86882	11.0303	10.7461	10.5033	10.6991	10.6782	10.6913
PH_hs_0032648	C4orf7	6.69349	6.56224	6.99435	6.66534	6.59246	6.31288	6.31288	6.67948	6.45121	6.5157	6.43463	6.60733	7.04985	6.76155	6.29462	5.91886	6.94837	6.49985	6.57743	7.47168	7.01681	6.41785	6.81378	6.46761
PH_hs_0028696	C5	9.15102	9.02652	9.17866	9.56701	9.66977	9.6193	8.3015	8.29692	8.42836	8.39874	8.63844	8.48985	9.62297	9.52454	9.36741	9.11504	8.86573	8.94398	8.45327	8.47371	8.25503	8.33316	8.20701	8.41574
PH_hs_0030600	C5orf13	12.155	12.4603	12.6077	13.1921	13.2731	13.212	14.3184	14.2061	14.3502	13.9805	14.0663	13.9754	13.0744	12.7921	12.8915	13.104	12.8477	12.7907	14.7781	14.5183	14.1984	14.7434	14.6766	14.9268
PH_hs_0034484	C5orf13	5.30378	5.30378	4.49185	5.50779	5.6865	5.94251	6.7879	6.48382	7.84862	6.74819	7.16491	6.7879	4.83289	4.83289	4.88264	5.26679	4.12928	4.67243	6.63662	6.31288	6.57743	6.49985	7.62571	6.48382
PH_hs_0001307	C5orf23	6.13955	6.27612	6.31288	6.94837	7.15482	7.24317	6.94837	6.66534	6.85175	6.77479	6.59246	6.62205	6.7879	6.81378	6.91289	6.8392	5.98868	6.43463	6.8009	7.21432	6.34873	6.69349	6.66534	6.62205
PH_hs_0019291	C5orf24	6.62205	6.7211	6.86419	6.63662	6.86419	6.7879	6.66534	6.27612	7.0607	6.5157	6.66534	6.7211	6.5157	6.49985	6.53138	6.8009	6.41785	6.41785	6.57743	6.36632	5.82018	6.31288	6.60733	5.56986
PH_hs_0048620	C5orf24	8.21189	9.02652	8.6987	8.88111	8.60918	8.79928	8.24555	8.16742	8.61287	8.49386	8.63481	8.61287	9.02652	9.20579	9.15861	8.20701	8.23122	7.84862	8.33762	7.84862	8.18735	8.50184	8.7364	8.87191
PH_hs_0000893	C5orf27	6.60733	6.40088	6.41785	6.03342	5.59991	5.6865	6.74819	7.00562	6.62205	5.98868	6.07682	6.19967	6.56224	6.01123	6.2384	5.02237	6.65105	4.83289	6.66534	7.74483	7.82972	6.53138	6.48382	4.35755
PH_hs_0040183	C5orf28	7.11374	7.56605	7.61839	7.59619	7.76487	7.58871	8.50581	8.44087	8.58684	8.31967	8.55267	8.41151	7.56605	7.49586	7.60363	6.97154	6.3837	6.57743	8.69174	8.19229	8.26444	8.44915	8.81538	8.31515
PH_hs_0047584	C5orf28	5.98868	6.29462	6.01123	5.94251	5.62936	5.98868	7.09276	6.93664	7.47168	7.35315	7.35315	7.33539	6.03342	6.48382	6.34873	5.30378	3.9542	4.88264	6.5157	5.98868	6.81378	7.37069	7.83605	7.57365
PH_hs_0002282	C5orf30	8.01402	8.14211	8.0634	7.62571	7.64746	7.3443	7.78463	7.87344	7.87958	7.79766	7.61839	7.52748	8.35094	8.36413	8.20701	7.51175	7.93369	7.87958	8.18735	8.66	8.25503	7.84235	7.43879	8.20701
PH_hs_0027376	C5orf32	12.9064	12.6276	12.7255	12.1983	12.3981	12.2531	11.6341	11.596	11.7696	11.7638	12.0281	11.95	12.779	12.6256	12.5415	13.3148	12.8563	13.106	12.4937	12.2335	11.9928	12.0339	11.5548	11.9376
PH_hs_0004841	C5orf35	8.23122	9.14593	8.80252	8.73978	8.52943	8.96145	8.39446	8.35535	8.33316	8.39446	8.00843	8.62388	8.93811	9.04849	9.10198	9.13314	9.10722	8.36851	8.27845	8.38154	8.39874	8.38154	8.42417	8.49785
PH_hs_0020732	C5orf36	8.31515	8.56796	8.55267	8.14211	8.26913	8.15735	7.40514	7.224	7.35315	7.12412	7.31741	7.38802	8.64205	8.51373	8.50184	8.72622	8.73302	8.38154	7.71768	7.71081	7.48784	6.7879	7.08215	7.13443
PH_hs_0047375	C5orf36	7.72451	8.19229	8.19229	7.99718	7.89178	8.18735	7.47978	7.3966	8.13186	7.71081	7.83605	7.49586	8.19722	8.00282	8.12153	8.60918	8.34651	8.32867	7.79116	7.43045	7.46352	7.84235	8.13699	7.50383
PH_hs_0008923	C5orf38	11.8508	11.7337	11.8617	11.0158	11.1901	11.1475	11.1392	11.0067	11.247	11.2309	11.3867	11.4081	11.451	11.4375	11.5071	12.3358	11.7696	12.004	11.6854	11.4991	11.1975	11.5553	11.211	11.6071
PH_hs_0006606	C5orf39	8.28771	7.94544	8.08481	7.77808	7.81057	7.68299	7.47168	7.68299	7.47168	7.68299	7.61839	7.58871	8.07414	8.01959	8.10066	8.57932	8.82814	8.67419	8.1267	8.05799	8.15228	8.00282	7.5812	8.2503
PH_hs_0048426	C5orf4	9.86959	9.98085	10.0519	10.5929	10.412	10.5367	9.19599	9.13827	9.60084	9.3696	9.66977	9.4625	10.0231	10.0775	9.95638	10.4954	10.0788	10.1299	8.97011	8.75656	8.73978	9.56891	9.66445	9.53041
PH_hs_0047294	C5orf41	7.85487	7.76487	7.98584	8.00843	7.82972	7.80413	7.633	7.98014	7.91588	8.15735	7.45533	7.79116	8.25974	8.41996	8.26444	7.89178	8.27845	8.39446	8.23601	8.5216	8.37721	8.44501	8.38154	8.96145
PH_hs_0022873	C5orf44	6.01123	5.65821	5.87036	5.33985	5.22882	4.93074	5.62936	5.44294	4.97728	5.82018	5.37504	5.87036	5.22882	5.33985	5.06609	5.10852	4.72792	5.50779	2.32193	6.53138	6.69349	5.10852	5.91886	5.22882
PH_hs_0023712	C5orf45	9.44812	9.94471	10.0974	9.7151	9.68912	9.68036	9.16867	9.07815	9.49486	9.56129	9.73556	9.5727	9.93	9.77396	9.6961	10.5957	10.144	10.3382	9.6786	9.51076	9.25857	9.6248	9.34983	9.6027
PH_hs_0010373	C5orf46	5.98868	5.47573	5.33985	5.6865	5.06609	5.56986	7.47978	7.33539	7.56605	7.15482	7.13443	7.09276	5.6865	5.44294	5.37504	4.2854	4.78136	3.64386	7.66178	7.50383	7.59619	7.71081	7.60363	7.47168
PH_hs_0010574	C5orf48	5.71425	5.10852	5.30378	5.33985	4.93074	4.93074	5.76818	6.76155	5.96578	6.03342	6.34873	5.26679	5.22882	5.6865	5.47573	3.24793	5.87036	5.74147	7.11374	6.21917	7.65464	7.00562	6.43463	7.14466
PH_hs_0046256	C5orf49	8.00282	7.36194	7.75822	7.81057	7.75154	7.49586	7.73809	8.50184	8.01402	7.224	7.98014	7.85487	7.64746	8.2503	7.73132	7.29921	8.98726	8.36851	8.68124	9.58778	9.34096	6.59246	7.43879	8.66711
PH_hs_0002579	C5orf51	8.7364	9.26092	9.30492	9.34762	9.28193	9.36523	9.43567	9.43567	9.46659	9.09935	9.09672	9.28425	9.95201	9.58778	9.78709	8.85643	8.87498	8.67419	9.54013	9.13827	9.04303	9.98655	9.98655	10.0478
PH_hs_0015264	C5orf53	8.0634	8.81858	8.85331	9.43983	9.13571	9.40833	8.9263	8.85019	8.83131	8.71253	8.50581	8.73302	9.30492	9.19845	9.18611	8.39874	8.10066	7.85487	8.2738	8.11634	8.28771	9.35865	9.10722	9.31175
PH_hs_0042980	C5orf54	7.03892	7.03892	7.10329	7.10329	6.96	6.74819	6.76155	6.94837	6.46761	6.74819	6.15987	6.7211	7.16491	7.14466	7.21432	6.7879	7.15482	7.3966	5.14975	7.44708	7.69	6.90087	6.8009	7.19476
PH_hs_0002555	C5orf62	11.2886	11.9131	11.5941	11.5814	11.3149	11.5871	10.9947	11.0358	10.9975	10.9516	10.5873	10.92	11.9217	12.01	11.9328	11.7962	11.5908	11.2411	11.1877	11.277	11.136	10.9516	10.6115	11.0691
PH_hs_0018599	C6orf1	10.9748	10.9819	11.1443	10.4194	10.461	10.5435	9.76238	9.5708	9.77396	9.39553	9.668	9.66445	11.022	11.0137	10.9348	11.2903	10.9733	10.9798	10.4383	10.1768	10.0203	9.63209	9.3208	9.53625
PH_hs_0033037	C6orf1	11.6526	12.493	12.2873	11.9896	11.5223	11.7638	10.9399	11.0475	11.2061	10.8045	10.8013	10.9798	12.3139	12.3419	12.4023	12.409	12.4511	11.9609	11.4054	11.5375	11.7881	10.7578	10.6817	11.1633
PH_hs_0006055	C6orf108	12.8373	13.5433	13.6526	12.9966	13.0245	12.904	12.6361	12.6141	12.6739	12.4295	12.2789	12.5989	13.4947	13.3231	13.4129	13.9532	13.8093	13.5905	13.208	13.0859	12.9013	12.7939	12.7556	13.0171
PH_hs_0045936	C6orf108	8.75989	8.5411	8.91439	8.74651	8.06878	8.70563	8.68825	8.83447	8.70908	8.21189	8.39874	8.02514	8.91439	9.09672	8.88417	8.57554	9.58965	8.92333	9.47675	9.65195	9.82098	8.19722	8.46148	8.73302
PH_hs_0045937	C6orf108	9.9993	10.4414	10.3778	9.73725	9.65374	10.0396	9.61747	9.54206	9.49486	9.55363	9.21553	9.53041	10.3449	10.3214	10.525	10.9812	10.7678	10.4712	9.85097	9.98085	9.68387	9.70477	9.2703	9.64115
PH_hs_0012874	C6orf115	9.42312	10.3089	10.2294	10.272	10.0708	10.2615	9.978	9.90764	10.0119	9.45841	9.23721	9.52062	10.4173	10.2258	10.2088	10.0021	9.94618	9.37395	9.86186	9.34762	9.94764	9.55171	9.76736	9.65732
PH_hs_0042884	C6orf127	7.03892	7.01681	6.66534	7.44708	7.7039	7.09276	7.79116	7.20457	7.54303	6.91289	6.8392	6.74819	7.28077	6.82655	7.98584	7.77808	8.96434	8.48985	8.71939	8.71596	6.05528	7.67596	7.25267	8.58684
PH_hs_0014720	C6orf129	10.2929	10.5948	10.7334	10.2894	10.3592	10.1991	10.5053	10.411	10.5798	10.5637	10.5221	10.4873	10.8396	10.7444	10.6658	11.2261	11.0025	11.0185	11.2787	11.3001	10.7528	11.1069	10.4497	11.0262
PH_hs_0021391	C6orf132	6.03342	5.87036	5.47573	5.33985	5.62936	5.6865	6.77479	6.54689	6.70736	6.49985	6.53138	6.63662	5.33985	5.47573	5.47573	5.59991	4.72792	5.06609	6.62205	6.2384	5.87036	7.02791	6.81378	6.76155
PH_hs_0033722	C6orf132	7.224	7.633	7.46352	7.0607	6.91289	7.10329	7.61102	7.69	7.61102	7.64024	7.49586	7.82972	7.00562	6.88874	6.82655	7.33539	7.10329	7.18488	7.55842	7.61839	7.69	7.62571	7.58871	7.86728
PH_hs_0028937	C6orf145	8.81538	8.86264	9.21796	8.40727	8.34651	8.71253	10.318	10.1941	10.3929	10.1273	10.2755	10.3123	9.15861	8.92035	8.97871	9.67154	9.38909	9.26796	11.3595	11.4719	10.9088	10.6667	10.5551	10.6298
PH_hs_0014030	C6orf15	8.10066	7.72451	7.93369	7.81698	7.74483	7.59619	7.55842	8.30606	8.03617	7.72451	6.46761	7.07146	8.15735	8.24555	7.95128	8.1472	8.71596	8.87805	8.89633	9.20335	8.85643	8.51767	8.03067	8.42417
PH_hs_0016662	C6orf150	6.48382	6.54689	6.53138	6.25739	6.07682	6.36632	6.13955	5.96578	6.01123	6.01123	6.53138	6.11894	6.27612	6.40088	6.19967	6.70736	6.34873	6.59246	6.21917	5.76818	5.56986	5.96578	6.07682	5.14975
PH_hs_0024064	C6orf155	5.87036	6.31288	5.82018	5.65821	6.01123	5.6865	6.36632	5.74147	5.89482	6.74819	6.2384	6.77479	5.91886	5.56986	5.47573	5.6865	4.42626	5.71425	5.30378	5.06609	5.37504	6.17991	6.09803	5.53916
PH_hs_0043346	C6orf167	10.6362	10.5406	10.5093	10.7536	10.87	10.4863	10.679	11.2494	10.4351	8.8933	9.75071	9.39553	10.7292	10.6631	11.1608	10.6887	11.74	11.2417	11.2834	11.4458	11.7247	10.1529	10.4163	11.179
PH_hs_0041147	C6orf168	7.11374	7.00562	7.69	7.13443	6.73471	6.07682	7.09276	7.41363	7.08215	7.00562	5.98868	6.97154	7.73809	6.96	6.88874	6.48382	7.49586	7.78463	4.83289	8.42417	8.71253	6.82655	7.26209	7.81698
PH_hs_0016733	C6orf192	4.35755	6.54689	6.25739	6.43463	6.49985	6.73471	5.98868	2.70044	5.6865	6.09803	6.27612	6.13955	6.82655	6.63662	7.03892	6.54689	6.11894	6.07682	4.93074	4.49185	3.64386	5.56986	6.05528	5.40939
PH_hs_0001468	C6orf211	6.59246	6.67948	7.02791	6.87652	6.94837	6.59246	6.5157	6.19967	6.60733	6.5157	6.53138	6.57743	6.59246	6.40088	6.59246	6.41785	5.33985	6.25739	6.05528	5.06609	5.10852	6.29462	6.33092	5.59991
PH_hs_0022663	C6orf223	6.29462	5.6865	5.44294	5.98868	6.2384	5.74147	5.96578	6.34873	6.17991	6.27612	6.29462	5.82018	5.79442	6.41785	6.09803	6.01123	6.94837	6.76155	6.5157	6.88874	6.76155	6.56224	5.82018	6.63662
PH_hs_0008047	C6orf226	12.1429	12.456	12.5827	11.9789	12.14	12.0558	12.3884	12.4501	12.6999	12.519	12.6951	12.5816	12.5676	12.5178	12.3294	13.2551	12.7811	13.0209	13.2034	12.9711	12.7728	12.8247	12.3738	12.8197
PH_hs_0045311	C6orf25	7.43879	7.27146	6.99435	7.52748	7.64746	7.20457	7.56605	7.68299	7.32643	6.82655	7.00562	6.53138	7.51175	7.38802	7.71768	7.37938	8.60548	8.13186	8.0954	8.51373	8.63118	6.01123	7.30834	7.9571
PH_hs_0022487	C6orf26	6.29462	6.5157	6.60733	7.00562	6.85175	7.03892	5.76818	5.26679	5.26679	6.15987	6.15987	6.2384	6.01123	5.76818	6.11894	6.69349	6.3837	6.40088	4.61471	4.83289	5.82018	4.88264	5.40939	2.90689
PH_hs_0014694	C6orf27	7.59619	7.52748	7.51175	7.64024	7.64024	7.32643	7.35315	7.55075	7.43045	7.47168	6.29462	7.33539	7.68299	7.77808	7.7039	7.76487	8.11114	8.18239	8.13699	8.40727	8.37721	7.71081	7.33539	8.05799
PH_hs_0006057	C6orf48	13.3613	13.7509	13.8553	13.4313	13.31	13.3657	14.2074	14.1101	14.4944	14.0336	14.2248	14.1733	13.6616	13.5286	13.5562	14.0292	13.8452	13.7335	14.7873	14.6389	14.2328	14.4882	14.6169	14.5473
PH_hs_0035526	C6orf48	14.3129	14.9676	15.0037	14.4306	14.5198	14.5246	15.5546	15.5266	15.7106	15.5781	15.4497	15.608	15.1098	14.8692	14.8829	15.409	15.0118	14.8906	15.8204	15.9042	15.6814	15.9333	15.869	15.9627
PH_hs_0033259	C6orf57	6.60733	6.66534	6.76155	7.37938	7.42206	7.3966	7.18488	6.7879	7.51175	6.7879	6.98299	6.8392	6.8392	6.8392	6.98299	7.03892	6.21917	6.46761	6.59246	6.07682	6.2384	7.02791	7.13443	6.90087
PH_hs_0033312	C6orf62	9.56701	10.2917	10.0355	10.2556	9.99081	9.96217	10.4078	10.3382	10.6861	10.0921	9.97513	10.1402	10.0532	9.97513	10.0382	9.59526	9.44812	9.19845	10.5732	10.2568	10.3982	10.617	10.4762	10.7785
PH_hs_0003754	C6orf64	7.78463	8.36413	8.15735	8.56796	8.39874	8.70908	8.17243	8.10591	8.07948	8.21189	7.83605	8.34651	8.64926	8.43671	8.54882	8.66	8.70217	7.96867	7.86728	7.62571	8.04712	8.61655	8.46557	8.64566
PH_hs_0003372	C6orf70	9.70131	10.4813	10.2509	10.0641	9.7151	9.98371	9.77066	9.86341	10.1364	9.96362	9.86031	10.0147	10.0105	10.0802	10.1092	10.8754	10.9377	10.4712	10.4014	10.2414	10.2814	10.1605	10.1917	10.5627
PH_hs_0033434	C6orf72	12.4423	12.6222	12.6471	12.2684	12.2302	12.34	11.9331	11.8702	11.8961	11.9591	11.9974	12.0212	12.7464	12.604	12.6846	13.439	13.0894	13.0162	12.4857	12.2338	12.0319	12.4804	12.3906	12.6169
PH_hs_0025278	C6orf89	9.33427	10.1312	9.71682	10.0828	9.67331	10.0881	10.4035	10.3504	10.1517	10.3788	10.1209	10.3437	10.2533	10.1261	10.3123	10.4331	10.2848	9.83684	10.6782	10.7283	10.7875	10.4067	10.1768	10.87
PH_hs_0006299	C7orf10	10.1092	10.1755	10.2986	9.69436	9.66977	9.59152	9.05121	9.04849	9.23482	9.08614	9.17617	9.1046	10.2779	9.97513	9.79523	10.592	10.2674	10.4184	9.63934	9.62297	9.24198	9.35204	9.17866	9.4168
PH_hs_0012645	C7orf16	6.81378	6.40088	6.33092	6.57743	6.66534	6.56224	6.53138	6.73471	6.69349	6.59246	5.98868	6.34873	6.60733	6.76155	6.59246	6.53138	6.69349	6.90087	7.11374	7.77149	7.35315	7.04985	6.41785	6.87652
PH_hs_0012841	C7orf27	8.40727	9.01542	9.00703	7.8857	7.89178	8.06878	8.2503	8.16239	8.47776	8.39874	8.07948	8.49386	8.73978	8.36851	8.47371	9.1046	8.78953	8.72962	8.77972	9.00983	8.69174	8.56415	8.21675	8.33762
PH_hs_0017045	C7orf33	6.57743	5.6865	5.82018	6.46761	6.36632	6.41785	6.92481	6.8009	5.96578	6.15987	6.09803	5.82018	6.01123	6.56224	6.45121	5.65821	6.60733	5.59991	6.90087	7.03892	7.08215	6.05528	6.27612	7.04985
PH_hs_0012905	C7orf34	6.19967	6.41785	6.7211	6.13955	6.41785	5.96578	6.66534	6.92481	6.53138	6.59246	6.62205	6.48382	6.46761	6.5157	6.2384	5.87036	6.98299	6.3837	6.85175	7.53528	7.55075	6.34873	6.48382	7.00562
PH_hs_0000820	C7orf41	10.411	10.9088	10.8584	11.4876	11.2943	11.5071	10.9883	11.1147	11.1367	11.0583	10.9996	11.1069	11.2219	11.2393	11.334	10.7636	10.5864	10.4025	10.8285	10.7052	10.7035	11.6841	11.4951	11.848
PH_hs_0036732	C7orf42	12.8097	13.5552	13.2673	12.7831	12.3801	12.7967	13.0484	13.0912	13.1618	13.2253	12.8637	13.1626	13.2611	13.3989	13.4056	13.6709	13.5536	13.0308	13.4446	13.4703	13.3869	13.5555	13.2879	13.6604
PH_hs_0002042	C7orf43	7.21432	7.82337	7.83605	7.73809	7.93958	7.73809	7.54303	8.21189	7.82972	7.75154	7.86728	7.81057	7.86109	8.12153	7.93958	8.17742	8.48985	8.31515	8.80574	7.68299	8.42836	8.51767	7.93958	8.63118
PH_hs_0044106	C7orf44	9.7151	10.3471	10.5474	11.2195	11.1264	11.2583	10.4507	10.4579	10.8459	10.2402	10.3191	10.1542	10.7224	10.6152	10.6649	10.4003	10.2697	10.2521	10.6253	10.2674	10.1941	10.5656	10.6878	10.4752
PH_hs_0019578	C7orf47	11.1957	11.4602	11.3894	10.8474	10.8013	10.8906	10.713	10.6808	11.0158	10.7112	10.8102	10.7916	11.5297	11.3323	11.3126	11.9018	11.5805	11.4926	11.3351	11.0255	10.8715	10.7009	10.7545	10.7956
PH_hs_0033229	C7orf47	8.77972	8.85331	8.92035	8.96145	8.77643	8.88417	8.65284	8.50978	8.75322	8.7364	8.95855	8.79928	9.63934	9.32755	9.31628	9.94471	9.55938	9.53819	9.01542	8.84078	8.59059	8.84078	8.49386	8.73978
PH_hs_0025936	C7orf49	9.20823	9.40408	9.55938	9.05393	8.77643	9.16616	9.27961	9.26092	9.35204	9.36741	9.42731	9.48482	9.76404	9.58778	9.67507	10.1105	9.86805	9.78054	10.2615	10.1954	9.71853	9.6248	9.56129	9.61195
PH_hs_0020099	C7orf50	11.316	11.6854	11.9817	11.4017	11.3239	11.3856	11.9917	11.9602	12.2365	11.892	11.8763	11.9602	11.5292	11.5302	11.4422	12.2507	11.8558	11.8516	12.663	12.4754	12.2572	12.2296	11.9142	12.1547
PH_hs_0029734	C7orf51	7.01681	7.16491	6.92481	7.21432	7.37069	7.29002	6.67948	6.43463	6.53138	6.77479	6.69349	6.94837	7.26209	7.13443	7.07146	7.87344	7.3966	7.35315	6.63662	6.46761	6.41785	6.70736	6.3837	6.41785
PH_hs_0012321	C7orf52	6.17991	6.19967	6.40088	5.30378	5.71425	4.93074	5.87036	6.27612	5.82018	6.73471	6.3837	6.29462	5.94251	6.07682	5.82018	5.30378	6.43463	5.22882	5.91886	6.87652	6.66534	5.71425	5.98868	6.09803
PH_hs_0044816	C7orf55	11.1367	12.0683	11.67	11.5389	11.0255	11.3985	11.1134	11.1115	11.2213	10.92	10.8861	11.1322	11.6011	11.6062	11.5955	11.9029	12.1103	11.344	11.2006	11.0123	11.2024	10.9947	11.4709	11.3001
PH_hs_0025823	C7orf58	8.43254	8.97871	8.89936	9.19845	9.07815	9.23482	8.09011	7.89178	7.97441	8.1267	8.05799	8.15735	9.35425	9.42731	9.544	9.41257	9.22279	8.85643	7.84862	6.74819	7.43879	8.0954	7.94544	7.93958
PH_hs_0046181	C7orf58	6.40088	6.29462	6.46761	6.57743	6.7879	6.76155	6.21917	5.84549	6.13955	6.27612	6.49985	6.2384	6.53138	6.48382	6.49985	6.34873	5.14975	5.6865	5.40939	4.49185	4.88264	6.15987	6.15987	5.89482
PH_hs_0035908	C7orf59	10.914	11.4785	11.3883	10.7112	10.5474	10.8498	10.6711	10.6416	10.9538	10.713	10.3123	10.7744	11.3985	11.407	11.5031	11.8539	11.6364	11.2723	10.902	11.1367	10.9669	11.0918	10.7385	11.0345
PH_hs_0015176	C7orf60	6.7211	7.47978	7.32643	7.28077	7.16491	7.30834	8.13186	7.99152	8.41151	8.35975	8.46964	8.42836	7.53528	7.66888	7.76487	7.00562	6.41785	6.8392	8.64205	8.67772	8.16239	8.44501	8.40301	8.68825
PH_hs_0035081	C7orf61	7.09276	7.04985	7.03892	6.8009	6.67948	6.91289	6.41785	6.05528	6.36632	6.3837	6.66534	6.49985	6.87652	6.63662	6.65105	7.41363	7.224	7.02791	5.87036	5.84549	5.89482	5.6865	6.07682	5.18982
PH_hs_0006202	C7orf62	6.67948	6.27612	6.48382	6.69349	6.36632	5.62936	6.60733	6.56224	6.53138	6.07682	5.56986	6.05528	6.41785	6.45121	6.41785	6.34873	6.73471	6.92481	4.55459	7.27146	7.43879	6.49985	6.48382	6.98299
PH_hs_0001875	C7orf64	7.94544	8.20701	8.03067	8.42836	8.29692	8.44501	7.52748	7.33539	7.8857	7.57365	7.82337	7.67596	8.17243	8.04166	8.03617	8.07948	7.83605	7.81698	7.66178	7.15482	7.14466	7.60363	7.80413	7.35315
PH_hs_0003923	C7orf68	8.20701	8.97585	8.91139	8.44915	8.1267	8.1472	7.3966	7.3443	7.7039	7.46352	7.32643	7.5812	8.35094	8.17243	8.19722	8.56415	8.49785	7.87958	7.21432	6.86419	7.10329	7.69	7.73132	7.80413
PH_hs_0000171	C8G	6.25739	5.33985	5.30378	5.91886	6.15987	6.05528	6.09803	6.43463	6.27612	6.03342	6.13955	5.59991	5.56986	6.27612	5.98868	6.03342	6.49985	6.66534	6.65105	6.66534	6.66534	6.3837	6.03342	6.45121
PH_hs_0012234	C8orf31	7.64024	7.3443	7.9629	7.84862	7.77808	7.32643	7.69	7.9571	8.03617	7.59619	7.16491	7.50383	7.79766	7.71081	7.50383	7.32643	8.01402	8.17742	6.7211	8.84078	8.69523	8.03067	7.90388	8.41574
PH_hs_0022737	C8orf46	5.22882	4.78136	4.04439	5.22882	5.59991	5.02237	6.76155	7.21432	7.08215	6.07682	6.48382	6.03342	4.93074	4.12928	3.85798	5.56986	5.82018	5.65821	5.37504	4.12928	5.10852	5.74147	5.79442	5.40939
PH_hs_0005833	C8orf48	7.49586	8.13699	7.86728	8.57554	8.74315	8.6987	7.81057	7.66178	7.87958	7.66888	7.86109	7.9629	8.33762	8.26444	8.35535	8.1472	7.93369	7.85487	7.87344	7.28077	7.53528	7.7039	7.66178	7.8857
PH_hs_0002217	C8orf55	9.8986	9.91663	9.87421	9.77561	9.64836	9.78382	9.17617	9.65015	9.57837	9.33204	9.544	9.30492	10.0063	10.0272	9.88188	10.5579	10.6604	10.4722	10.2342	10.1805	10.1144	9.94031	9.39981	9.90011
PH_hs_0035084	C8orf82	12.9249	13.3264	13.3024	12.5356	12.6174	12.6167	12.8213	12.7018	12.7346	12.7124	12.9824	12.9167	12.7278	12.965	12.9934	13.6613	13.3381	13.4554	13.4684	13.1894	12.9474	12.8934	12.3857	13.0172
PH_hs_0038404	C8orf83	6.8392	7.21432	7.31741	7.29921	7.11374	7.47168	7.11374	6.98299	7.40514	7.41363	7.16491	7.30834	7.43879	7.16491	7.43879	6.7211	6.33092	6.19967	6.7879	6.82655	6.36632	7.7039	7.44708	7.68299
PH_hs_0034917	C8orf84	6.21917	5.71425	5.98868	5.84549	6.25739	5.84549	5.14975	5.50779	5.10852	5.10852	5.40939	5.33985	5.26679	5.71425	5.50779	5.30378	6.76155	5.94251	4.83289	5.74147	5.71425	5.06609	5.10852	4.97728
PH_hs_0042901	C8orf85	7.08215	6.85175	6.94837	6.98299	6.97154	6.57743	7.93958	8.07414	8.34207	7.87344	7.89785	7.92778	6.92481	6.81378	6.77479	6.76155	6.7879	6.66534	7.96867	8.19722	8.00843	9.02375	8.48583	9.09144
PH_hs_0019592	C9orf116	10.8005	10.6515	10.8784	10.3134	10.4752	10.5152	10.0035	9.77396	9.88341	9.67154	10.0668	9.88341	10.5493	10.5454	10.528	11.3323	10.9103	11.1102	10.4046	10.1867	9.86805	9.78054	9.38262	9.83052
PH_hs_0035555	C9orf130	7.27146	7.57365	7.51175	6.67948	6.7211	6.97154	6.63662	6.45121	6.43463	6.86419	6.82655	6.8392	7.08215	7.17493	7.30834	7.94544	7.55842	7.50383	6.60733	6.5157	6.11894	6.56224	6.57743	6.43463
PH_hs_0046215	C9orf140	7.3443	8.17243	7.94544	8.81538	8.41151	8.76653	7.71081	7.5812	7.72451	7.46352	7.32643	7.50383	8.05799	8.48583	8.45327	9.2009	9.22521	8.80896	7.71081	7.68299	7.69	6.8392	7.19476	7.29002
PH_hs_0031046	C9orf140|LOC729983	9.17368	9.34983	9.51668	9.10722	9.05664	8.9901	8.09011	7.72451	7.95128	7.7039	7.81057	7.74483	8.66356	8.783	8.76984	10.1693	9.6961	9.75071	8.16742	7.93369	7.59619	7.12412	6.7879	6.77479
PH_hs_0033632	C9orf141	7.38802	7.37938	7.77808	7.26209	6.43463	6.70736	7.3443	7.38802	7.21432	7.45533	7.24317	7.23362	8.03617	7.55075	7.3443	7.43879	7.78463	7.33539	7.73809	8.59805	8.2503	7.66178	7.66888	7.36194
PH_hs_0042963	C9orf144	6.90087	6.57743	6.91289	6.29462	6.62205	6.45121	6.73471	7.11374	6.74819	6.3837	6.21917	6.3837	6.74819	6.8392	6.74819	6.40088	7.71081	6.94837	7.55075	8.38154	7.99718	6.65105	6.54689	7.52748
PH_hs_0033521	C9orf150	6.2384	6.41785	6.40088	6.2384	6.21917	6.21917	7.81698	7.81698	8.00282	8.10066	8.07414	8.12153	6.41785	6.33092	6.40088	6.62205	6.07682	6.11894	8.05257	8.37287	7.78463	8.41574	8.22641	8.19229
PH_hs_0007109	C9orf152	6.15987	5.84549	5.91886	5.94251	6.3837	6.15987	6.63662	6.94837	6.54689	5.94251	6.19967	5.98868	5.96578	6.31288	6.31288	5.65821	6.69349	5.62936	7.29921	7.86728	7.46352	5.71425	6.2384	7.14466
PH_hs_0000965	C9orf156	8.76321	8.82496	9.17368	8.36851	8.44915	8.53333	9.11504	8.85953	9.24911	8.91737	9.08348	9.11504	9.13314	8.9263	8.83763	9.35645	9.00983	8.93517	9.69262	9.58778	9.21553	9.40195	9.07815	9.36304
PH_hs_0012306	C9orf163	7.59619	7.28077	7.43879	7.55075	7.33539	6.70736	7.28077	7.43045	7.27146	7.224	6.31288	6.94837	7.42206	7.61102	7.60363	7.60363	7.92778	8.19229	6.70736	8.40301	8.4818	7.45533	7.24317	8.25974
PH_hs_0028569	C9orf167	10.4099	10.6298	10.7486	9.78218	9.78054	9.74231	9.15608	9.3298	9.62845	9.31854	9.48482	9.34541	10.1351	10.158	10.0519	10.221	10.0396	10.0327	9.91663	9.63209	9.33874	9.71339	9.44812	9.41257
PH_hs_0044238	C9orf21	9.51471	9.93	9.93737	10.056	9.99081	10.0505	8.71939	8.72281	9.26562	8.9901	9.08348	8.97585	9.92852	9.94764	9.7657	10.3537	10.0189	9.95638	8.9901	8.70908	8.57554	8.90839	9.15102	8.71939
PH_hs_0024897	C9orf3	10.0815	10.258	10.3886	9.8986	9.80977	9.89709	11.277	11.1482	11.3301	11.1475	11.1784	11.179	9.72537	9.88493	9.88188	10.5864	10.204	10.2779	11.6364	11.4359	11.1424	11.325	11.1315	11.1994
PH_hs_0031937	C9orf30	9.54978	10.4173	10.1592	10.1466	9.83368	10.0815	9.53236	9.4315	9.41891	9.14338	9.11764	9.26562	10.1026	10.0841	10.2015	10.1504	10.3247	9.74062	9.59152	9.23242	9.69957	9.15861	9.39124	9.53041
PH_hs_0013656	C9orf40	6.54689	7.24317	6.77479	6.99435	7.27146	7.37069	6.31288	5.74147	6.36632	6.40088	6.3837	6.33092	7.21432	7.19476	7.224	7.38802	7.03892	6.87652	5.47573	2.90689	4.67243	5.22882	6.25739	5.22882
PH_hs_0011150	C9orf43	6.76155	6.43463	6.41785	6.54689	5.98868	6.46761	6.7211	7.14466	6.63662	6.17991	6.48382	6.13955	6.3837	6.57743	6.62205	5.6865	6.90087	5.65821	7.3966	7.47978	7.68299	6.09803	6.49985	6.73471
PH_hs_0045401	C9orf47	9.00422	9.65732	9.94618	9.86959	9.88646	9.95492	8.74651	8.62388	8.60918	8.52943	8.34651	8.70908	10.0105	10.1079	10.0505	10.9385	10.4497	10.4236	8.92333	9.29347	8.87191	8.82814	8.2503	8.80574
PH_hs_0025085	C9orf5	9.31628	9.82734	10.0519	9.78545	9.79685	9.84314	9.21553	9.00703	9.51076	9.08082	9.22521	9.19845	9.98513	9.89558	9.91214	10.2222	10.0244	9.97656	9.2131	8.90839	8.72962	9.40621	9.51076	9.22279
PH_hs_0046829	C9orf56	8.39874	7.98584	8.41574	8.26913	7.94544	7.61839	8.32867	8.50184	7.98014	7.77149	7.82337	8.04166	8.39017	8.46557	7.89178	7.82337	8.60177	7.46352	8.98442	9.49486	9.38046	7.90989	8.29692	8.91139
PH_hs_0017851	C9orf57	7.58871	8.02514	8.26444	7.42206	7.55842	7.60363	7.28077	7.11374	7.24317	7.29921	7.26209	7.46352	7.65464	7.82972	7.66888	8.35535	8.07948	8.12153	7.54303	7.31741	7.15482	7.47168	7.42206	7.64746
PH_hs_0043306	C9orf6	7.0607	7.81057	7.52748	7.93958	7.49586	8.01959	7.51175	7.31741	7.59619	7.60363	7.36194	7.55842	7.42206	7.73809	7.98584	7.79116	7.74483	7.29921	7.29921	6.66534	7.03892	7.37069	7.69	7.59619
PH_hs_0018477	C9orf62	7.55075	7.29002	7.17493	7.45533	7.43879	7.37069	7.37069	7.87958	7.27146	7.38802	6.43463	6.76155	7.68299	7.65464	7.36194	7.55075	8.1472	8.03067	8.32867	8.93517	8.51767	8.11114	7.67596	8.46557
PH_hs_0027984	C9orf64	7.25267	7.95128	7.79766	7.86728	7.47978	7.61102	7.27146	7.15482	7.93958	7.51964	7.64024	7.62571	7.78463	7.54303	7.76487	7.99718	7.57365	7.53528	7.75154	6.21917	7.35315	7.33539	8.00282	7.0607
PH_hs_0028745	C9orf69	9.63572	9.8572	9.88798	8.90238	8.94398	9.01542	9.23482	9.12541	9.22279	9.22279	9.21796	9.28887	9.52258	9.31402	9.49085	9.95492	9.74903	9.6101	9.93737	9.82416	9.32531	9.36741	9.25385	9.16616
PH_hs_0037139	C9orf69	10.6542	10.9244	11.0248	10.0161	9.98371	9.97656	10.1991	10.0587	10.2258	10.1157	10.2222	10.1793	10.3146	10.258	10.3225	10.9407	10.6479	10.6262	10.9363	10.6087	10.3799	10.3658	10.2568	10.4803
PH_hs_0014372	C9orf70	6.57743	6.56224	6.57743	6.19967	5.71425	5.89482	6.57743	6.85175	6.40088	6.3837	6.46761	6.59246	6.77479	6.31288	6.15987	5.53916	6.45121	4.78136	6.36632	6.98299	7.28077	6.7211	6.73471	4.12928
PH_hs_0022222	C9orf71	6.05528	6.01123	5.94251	5.82018	5.18982	5.71425	6.15987	6.31288	6.05528	5.76818	5.87036	6.17991	5.50779	5.82018	5.50779	5.02237	5.89482	4.83289	5.91886	6.60733	6.73471	5.37504	5.76818	5.47573
PH_hs_0047722	C9orf72	6.33092	6.40088	6.31288	6.07682	6.53138	6.15987	5.94251	6.25739	6.27612	6.13955	6.7211	6.3837	6.43463	6.41785	6.40088	5.74147	5.47573	5.79442	5.40939	4.72792	4.88264	5.79442	6.2384	5.53916
PH_hs_0034103	C9orf85	8.98726	9.50283	9.64656	9.78545	9.77726	9.87267	9.04303	8.99294	9.4543	8.92035	9.09672	8.96145	9.62114	9.60084	9.53625	9.73894	9.35204	9.6193	9.43359	9.24198	8.95274	9.18115	9.04576	9.08348
PH_hs_0045155	C9orf86	8.84706	9.13314	9.34983	8.84392	8.86573	8.86882	9.58026	9.39553	9.75906	9.86805	9.80332	10.0369	9.46659	9.35425	9.39553	9.95638	9.4625	9.56129	10.1196	9.99365	9.78382	9.68212	9.41045	9.77561
PH_hs_0044288	C9orf89	12.5506	12.6028	12.7753	12.1381	12.0612	12.1365	11.8729	11.6414	11.8721	11.6602	11.9142	11.8331	12.4875	12.4015	12.4013	12.9893	12.6399	12.6897	12.5126	12.2628	12.1903	11.986	11.8263	12.035
PH_hs_0003945	C9orf9	7.57365	7.73132	7.81057	7.60363	7.55075	7.47168	7.90989	7.90388	7.77808	7.85487	7.44708	7.86728	7.92778	7.52748	7.72451	7.99718	7.90989	7.81057	7.633	8.40301	8.49785	8.55267	8.15735	8.45738
PH_hs_0010165	C9orf91	7.64024	7.80413	7.82337	7.49586	7.44708	7.69	9.04576	8.92926	9.12283	8.86264	8.94105	9.00422	7.71768	7.75154	7.76487	7.71081	7.08215	7.33539	9.42731	9.24911	8.93221	9.43567	9.31175	9.37613
PH_hs_0044190	C9orf95	10.1529	11.0165	11.0792	10.8607	10.752	10.7744	10.5967	10.4783	10.3756	10.4078	9.90011	10.5338	10.9311	10.9531	11.0725	11.3742	11.2405	10.6658	10.5817	10.412	10.528	10.8126	10.525	10.7536
PH_hs_0023423	CA12	12.6118	12.6594	12.8557	13.0525	13.1107	13.1902	11.4846	11.2782	11.6323	11.138	11.426	11.2966	12.9583	12.8726	12.8602	13.0963	12.7792	12.8324	11.6823	11.3501	11.1564	11.3473	11.1981	11.4207
PH_hs_0049024	CA12	12.7751	13.121	13.2542	13.1571	13.188	13.2171	11.635	11.5715	11.6673	11.4704	11.6793	11.8984	13.301	13.118	13.0159	13.4974	12.9212	13.1606	11.9598	11.8449	11.5379	11.8457	11.4192	11.7713
PH_hs_0031650	CA13	6.03342	6.01123	5.65821	5.44294	5.89482	6.03342	6.87652	6.67948	7.12412	7.12412	7.20457	7.23362	5.62936	5.91886	6.09803	5.65821	3.85798	4.49185	6.70736	6.11894	6.49985	7.12412	7.21432	7.43879
PH_hs_0039389	CA5B	8.82177	9.04576	9.18611	8.57175	8.82496	8.85019	7.81698	7.64746	7.8857	8.34207	8.42836	8.18239	8.99859	8.98157	8.64205	9.95347	9.39339	9.76901	8.13699	7.84862	7.66888	8.4818	8.28771	8.22159
PH_hs_0047591	CA5B	6.67948	6.90087	6.7879	7.0607	6.93664	7.04985	6.53138	6.46761	6.40088	6.7211	6.41785	6.56224	6.86419	6.66534	6.70736	7.26209	7.17493	6.94837	4.61471	6.41785	6.63662	6.43463	6.53138	6.54689
PH_hs_0003972	CA9	8.56415	9.14593	8.96723	6.90087	6.85175	7.18488	5.74147	4.97728	5.50779	5.65821	5.76818	6.01123	6.76155	6.53138	6.66534	7.40514	6.98299	6.98299	3.64386	3.24793	3.64386	5.18982	5.56986	3.75489
PH_hs_0000645	CAB39	8.19229	8.97871	9.00141	9.40833	9.16113	9.35645	8.75322	8.62388	8.77314	8.57554	8.41996	8.62753	9.25857	9.03205	9.0728	8.73978	8.62753	8.18735	8.5411	7.92184	8.54496	8.88417	9.18115	9.0348
PH_hs_0048501	CAB39L	9.65553	9.52258	9.70304	9.44605	9.61195	9.55746	9.22038	9.18611	9.34762	9.4315	9.5651	9.47877	10.0505	9.79685	9.89102	10.7727	10.3515	10.4964	9.93884	9.17368	9.52258	9.68562	9.44191	9.6248
PH_hs_0014100	CABC1	10.0341	10.1843	10.4476	10.0987	10.06	10.1768	9.47066	9.39553	9.47066	9.51274	9.47877	9.58214	9.96217	9.96073	10.0175	10.8134	10.4424	10.4152	9.82416	9.6193	9.32531	9.81778	9.47675	9.83842
PH_hs_0025443	CABIN1	9.23482	9.89406	9.47066	9.34762	9.08348	9.2009	8.75656	8.77643	8.76984	8.71596	8.58308	8.61655	9.31628	9.47066	9.5727	9.7151	9.95056	9.4625	9.06474	8.91139	8.92926	8.76321	8.6987	9.13314
PH_hs_0001608	CABLES1	7.25267	7.25267	7.43879	7.53528	7.52748	7.64024	8.49386	8.46148	8.6987	8.33762	8.47776	8.51373	7.9571	7.86728	7.87344	8.01959	7.72451	7.55842	9.5727	9.72366	9.10198	9.16616	8.86264	9.09408
PH_hs_0044567	CABLES1	5.79442	5.71425	5.76818	5.18982	4.88264	5.62936	6.19967	6.05528	6.3837	6.45121	6.56224	6.53138	5.6865	5.40939	5.6865	5.91886	4.67243	5.71425	6.70736	6.46761	5.82018	6.63662	6.46761	6.11894
PH_hs_0015502	CABLES2	6.46761	6.62205	6.91289	7.03892	7.17493	7.11374	6.43463	6.2384	6.34873	6.25739	6.53138	6.45121	6.7879	6.82655	6.8392	7.18488	6.46761	6.7879	6.53138	6.29462	5.6865	6.62205	6.25739	6.21917
PH_hs_0032569	CABLES2	6.59246	6.74819	6.45121	6.59246	6.40088	6.62205	5.94251	5.53916	6.19967	6.11894	6.05528	6.19967	6.69349	6.36632	6.62205	6.74819	6.60733	6.40088	6.05528	5.6865	5.40939	5.74147	6.09803	5.40939
PH_hs_0044313	CABYR	7.47978	8.00282	7.66888	8.64566	8.43671	8.57175	7.91588	7.92778	7.83605	7.74483	7.55842	7.69	7.91588	8.13699	8.22159	8.45738	8.15735	8.00843	7.80413	7.35315	7.15482	7.71768	7.80413	7.51964
PH_hs_0002179	CACHD1	4.49185	8.67066	8.63481	8.87191	8.80252	4.2854	8.85953	8.71253	9.12799	8.66	9.04576	8.92333	2.32193	8.79279	8.80574	8.58684	8.36413	8.45738	9.34541	9.00422	8.66356	9.10198	8.75656	9.0348
PH_hs_0047315	CACNA1A	8.22641	8.50978	8.56415	8.56415	8.53333	8.59805	7.86109	7.79116	8.00282	7.61839	7.73132	7.74483	8.29232	8.08481	8.01959	8.01959	7.28077	7.53528	7.67596	7.55075	7.27146	8.12153	8.00282	7.84862
PH_hs_0023360	CACNA1C	7.47978	7.29002	7.16491	6.99435	6.96	7.09276	7.65464	7.77149	7.98014	7.55842	7.66888	7.72451	7.24317	7.224	7.36194	7.24317	7.69	7.41363	8.36413	6.7879	8.06878	8.03617	7.89178	8.12153
PH_hs_0032406	CACNA1C	7.33539	7.81057	7.72451	7.18488	6.93664	7.3443	8.20701	8.24079	8.18239	8.41151	8.24555	8.44915	7.29921	7.27146	7.37069	7.80413	7.47978	7.30834	8.63844	8.91737	8.60548	8.64566	8.39017	8.67772
PH_hs_0045688	CACNA1C	8.26444	8.27845	8.15735	8.41574	8.40301	8.47776	8.16742	8.44501	8.08481	8.2503	7.14466	7.79766	8.8933	8.53722	8.33762	8.52943	8.84706	9.00983	9.13571	9.38909	9.11764	8.68475	8.50581	8.75656
PH_hs_0035592	CACNA1F	6.15987	5.62936	5.94251	6.29462	5.84549	6.21917	6.74819	6.62205	6.17991	5.33985	6.05528	5.6865	5.76818	6.17991	6.2384	5.47573	6.21917	5.22882	6.31288	6.90087	6.5157	5.79442	6.27612	5.87036
PH_hs_0048264	CACNA1G	8.74651	8.4818	8.9901	8.20701	7.47168	7.81698	8.24555	8.63118	8.32867	7.96867	8.19722	8.15228	8.57554	8.42836	8.38154	8.26444	9.06743	8.11634	7.86728	9.49486	9.42312	8.47371	8.31515	7.60363
PH_hs_0040047	CACNA1H	6.33092	6.25739	6.41785	6.31288	6.54689	6.27612	5.94251	6.54689	6.41785	6.31288	6.46761	6.25739	6.07682	6.59246	6.7211	6.88874	7.16491	7.07146	7.29921	5.96578	5.50779	6.66534	6.17991	6.94837
PH_hs_0033088	CACNA2D2	6.2384	5.98868	5.94251	6.15987	6.05528	5.87036	6.01123	6.19967	5.98868	6.05528	6.01123	6.15987	6.11894	6.03342	5.76818	5.96578	6.31288	6.13955	5.10852	6.82655	6.67948	6.07682	5.82018	6.21917
PH_hs_0044138	CACNB1	7.30834	7.83605	7.55842	7.40514	7.16491	7.51964	7.15482	6.93664	6.92481	7.20457	6.88874	7.29921	7.64024	7.43045	7.67596	8.06878	8.10066	7.42206	6.96	6.54689	6.77479	6.98299	7.17493	7.09276
PH_hs_0048154	CACNB3	10.0244	10.6939	10.3449	10.3669	10.1555	10.3157	9.66089	9.65732	9.77396	9.59526	9.31175	9.56891	10.2282	10.395	10.4025	10.4247	10.5211	10.0961	10.1427	9.96939	9.93148	9.80009	9.58402	10.1222
PH_hs_0014313	CACNG5	8.5216	8.04712	7.97441	8.03617	8.17243	8.11634	7.86109	8.66	8.18239	8.22159	7.07146	7.30834	8.50184	8.66	8.36413	8.57932	9.15608	9.31175	9.31402	9.55938	9.49486	8.64205	8.20701	8.9901
PH_hs_0044117	CACNG5	6.74819	5.91886	6.29462	6.43463	6.48382	5.76818	6.59246	6.76155	6.15987	5.62936	5.84549	5.59991	5.84549	6.45121	6.59246	5.6865	6.96	6.2384	6.73471	7.30834	7.71081	4.83289	5.98868	6.15987
PH_hs_0016211	CACNG6	8.57554	8.92926	9.44605	8.94983	8.55651	7.8857	7.79766	9.32305	8.46557	9.39124	8.77643	9.17368	9.5068	9.27961	8.26444	8.08481	9.51274	9.13314	9.44191	8.77643	9.64836	9.13571	8.83763	9.10983
PH_hs_0016210	CACNG7	6.60733	6.88874	7.24317	6.74819	6.70736	6.13955	6.76155	6.86419	6.8009	7.27146	5.6865	7.04985	7.45533	6.56224	6.2384	6.09803	6.90087	7.19476	6.56224	7.81698	7.74483	6.90087	7.28077	7.19476
PH_hs_0024275	CAD	11.1539	12.0565	11.7497	11.2177	10.8174	11.1507	10.856	10.9035	10.8622	10.6782	10.4057	10.8134	11.4981	11.344	11.4165	11.7239	11.8208	11.3115	11.3041	11.0158	11.3545	10.7121	10.7052	10.8792
PH_hs_0022714	CADM1	5.62936	5.22882	5.10852	5.18982	5.40939	5.56986	6.76155	6.65105	6.90087	6.59246	6.8392	6.85175	5.02237	4.88264	5.37504	4.78136	2.32193	2.32193	6.15987	5.71425	5.71425	6.77479	7.10329	6.48382
PH_hs_0024045	CADM3	8.99294	8.39446	8.60918	8.95565	9.14083	8.97011	8.11114	8.46557	7.84862	7.61102	7.37938	7.11374	8.79604	9.2396	9.04576	9.34319	9.83526	9.34762	9.21796	9.60455	9.22762	8.51767	7.79766	9.05934
PH_hs_0024166	CADM4	6.70736	6.66534	6.53138	6.46761	6.76155	6.60733	6.5157	7.25267	6.77479	7.20457	7.40514	7.20457	6.33092	7.10329	6.69349	6.29462	7.42206	7.224	7.36194	5.50779	7.48784	6.77479	6.36632	7.26209
PH_hs_0046228	CADPS2	6.36632	6.01123	6.56224	6.54689	6.43463	5.96578	6.15987	5.82018	5.89482	6.19967	5.30378	6.31288	6.48382	6.49985	6.41785	5.76818	6.53138	6.86419	2.32193	5.96578	6.03342	5.56986	5.76818	3.52356
PH_hs_0027405	CAGE1	6.2384	5.79442	6.25739	6.29462	6.03342	5.56986	6.05528	5.98868	5.94251	6.03342	5.47573	6.01123	6.33092	5.91886	6.07682	5.84549	6.09803	6.5157	2.32193	6.60733	6.96	5.76818	6.01123	6.29462
PH_hs_0005942	CALB2	7.43045	6.87652	7.36194	6.92481	5.96578	6.31288	7.27146	7.43045	7.15482	7.11374	7.13443	7.11374	7.12412	7.10329	7.17493	6.97154	7.64024	6.93664	6.01123	8.29232	8.32418	7.26209	7.43045	6.25739
PH_hs_0044596	CALB2	7.64024	7.9629	8.42836	7.81057	7.48784	6.8392	7.47168	8.08481	7.5812	7.93958	7.66888	8.41996	8.2738	8.15735	7.224	6.97154	8.26913	7.16491	8.36851	8.85643	8.72622	7.58871	7.90989	8.23122
PH_hs_0002935	CALCA	5.79442	5.47573	5.74147	5.65821	6.11894	5.82018	5.98868	6.63662	5.87036	5.82018	6.19967	5.89482	5.91886	6.21917	6.29462	5.84549	7.3443	7.11374	6.87652	5.37504	7.31741	6.40088	6.11894	6.90087
PH_hs_0044625	CALCA	6.40088	6.07682	5.94251	6.09803	5.62936	5.89482	6.85175	7.17493	6.56224	5.84549	6.59246	5.74147	5.6865	6.21917	6.34873	5.50779	6.74819	6.2384	7.33539	8.03067	7.97441	5.14975	6.45121	7.11374
PH_hs_0032424	CALCB	7.11374	6.82655	7.29002	6.94837	6.11894	6.36632	6.93664	7.55075	7.04985	6.92481	6.94837	7.44708	7.46352	7.35315	6.85175	6.17991	7.69	6.09803	7.18488	8.03067	8.09011	7.29002	7.00562	5.65821
PH_hs_0009463	CALCOCO1	7.89785	8.31515	8.2503	9.00703	8.70908	8.85953	8.94691	9.00141	9.23242	8.67772	8.50184	8.7364	8.27845	8.3015	8.43671	8.1267	8.32867	8.06878	9.05934	9.00703	8.92035	9.02652	9.00703	9.22521
PH_hs_0044514	CALCOCO1	8.44087	9.00703	8.98726	9.88035	9.88798	9.78872	9.87882	9.81938	10.0437	9.33874	9.24436	9.41469	9.29806	9.2131	9.39553	9.19845	9.59898	9.08348	10.0735	9.17368	9.59898	10.0423	9.94471	10.1427
PH_hs_0048464	CALD1	10.785	11.3742	11.3171	11.6355	11.1696	11.6113	12.1629	12.0097	12.05	11.3606	11.572	11.8331	11.7387	11.6255	11.7538	11.1244	10.8285	10.4589	11.898	11.695	11.6154	12.0367	12.0673	12.0069
PH_hs_0032269	CALHM2	8.00282	8.25503	8.60548	7.73809	7.55075	7.58871	7.89178	7.72451	8.24555	7.95128	7.87958	7.83605	7.64024	7.73132	7.85487	8.3015	8.03067	8.01959	8.47776	7.89785	7.80413	7.19476	7.32643	7.29921
PH_hs_0023451	CALM1	10.1299	10.9826	11.042	11.3622	11.3109	11.3041	10.8126	10.8021	10.9289	10.395	9.9737	10.4257	11.0074	11.0088	11.0698	10.8262	10.6649	10.1517	10.7181	10.0855	10.7553	10.8906	10.776	10.9311
PH_hs_0048621	CALM3	11.3937	12.1698	11.8961	12.0138	11.7746	11.9041	11.3018	11.3518	11.3589	11.2405	11.0898	11.4291	11.9127	11.9917	11.9353	12.3983	12.313	11.935	11.5248	11.3267	11.4971	11.4401	11.2983	11.8019
PH_hs_0005635	CALN1	5.98868	5.82018	6.27612	6.01123	6.33092	5.94251	6.11894	6.7211	5.87036	6.21917	6.56224	6.07682	6.07682	6.74819	6.40088	5.74147	7.17493	6.86419	6.56224	2.32193	7.02791	6.27612	6.05528	6.65105
PH_hs_0017137	CALR	11.0851	11.8386	11.7007	11.6043	11.36	11.5696	11.4255	11.4081	11.5577	11.2799	11.0997	11.4265	11.8208	11.6985	11.8593	12.2902	12.1853	11.7471	12.0985	11.6647	11.8855	11.3468	11.2435	11.3937
PH_hs_0000799	CALU	12.5844	12.4855	12.5863	13.2808	13.3758	13.3645	13.7939	13.7361	14.1053	13.5297	13.7045	13.6003	13.3331	13.1987	13.1623	12.3271	11.919	12.0985	13.7538	13.4631	13.1159	14.0974	14.1578	14.1333
PH_hs_0028643	CAMK1	7.46352	7.54303	7.56605	7.38802	7.33539	7.65464	6.60733	6.48382	6.54689	6.74819	6.99435	6.8009	7.77808	7.45533	7.53528	8.05799	7.76487	7.72451	6.3837	5.84549	6.11894	6.46761	6.60733	5.98868
PH_hs_0049094	CAMK1	7.82337	8.54882	8.50978	8.50581	8.19722	8.40301	7.46352	6.92481	7.3443	7.19476	7.04985	7.21432	8.42417	8.19229	8.27845	8.81218	8.63118	8.21675	7.17493	6.25739	6.87652	7.03892	7.37069	6.91289
PH_hs_0022433	CAMK1D	8.97011	9.23242	9.09935	8.87191	8.85953	8.90539	8.56796	8.56415	8.49785	8.94105	9.09408	9.11244	9.24674	9.25385	9.36304	10.0908	9.71339	9.68562	8.88722	8.75656	8.64566	8.91139	8.67066	8.93811
PH_hs_0044549	CAMK1D	6.53138	6.46761	6.34873	6.2384	6.3837	6.36632	6.25739	6.2384	6.29462	6.65105	6.7879	6.67948	6.86419	6.69349	6.57743	7.43879	7.0607	7.20457	6.27612	5.59991	5.65821	6.3837	6.46761	6.13955
PH_hs_0008445	CAMK2A	8.41574	8.25974	8.24555	8.18239	7.62571	7.66178	8.13699	8.19229	7.99718	7.87958	7.77808	8.15735	8.48583	8.43254	8.21675	7.30834	8.96434	7.32643	8.24555	9.26796	9.30035	7.82337	7.89178	7.38802
PH_hs_0043481	CAMK2B	7.79766	8.06878	8.33316	7.66178	7.45533	7.52748	7.13443	7.66178	7.33539	7.03892	8.15228	7.96867	8.1267	7.86728	7.54303	7.61102	7.94544	7.56605	7.59619	7.95128	7.95128	7.35315	7.41363	7.47978
PH_hs_0047677	CAMK2D	7.48784	7.8857	7.74483	8.33762	8.24079	8.28771	7.19476	6.99435	7.64746	6.92481	7.48784	7.27146	7.69697	8.00843	7.9629	7.633	7.11374	7.08215	6.17991	5.56986	5.74147	6.76155	7.45533	6.60733
PH_hs_0011672	CAMK2N1	11.1075	11.9243	12.1872	11.6186	11.3183	11.5194	9.77066	9.64476	10.6729	9.64476	9.69957	9.91961	11.2863	11.5677	11.5838	12.1404	11.939	11.6191	9.83052	9.9491	9.7936	9.80816	10.0231	9.57459
PH_hs_0048756	CAMK2N1	14.1971	14.2409	14.3759	14.2593	14.2998	14.304	12.6842	12.6095	12.7126	12.5771	12.8381	12.6554	14.4554	14.4589	14.4911	14.8322	14.4782	14.6082	12.9985	12.7911	12.4423	13.1927	12.846	13.0395
PH_hs_0042165	CAMK2N2	8.783	8.99577	9.23002	9.01262	8.90238	8.62388	8.06878	8.05257	8.16239	7.98584	7.75154	7.99152	8.87498	9.00983	8.87191	9.51471	9.33651	9.37395	8.00843	8.71253	8.72962	8.03067	8.10066	8.13699
PH_hs_0025799	CAMK4	5.98868	6.01123	5.84549	5.79442	6.13955	6.31288	5.74147	5.82018	5.44294	5.37504	6.09803	5.22882	6.17991	6.27612	6.07682	6.66534	6.17991	6.34873	5.62936	5.76818	5.96578	5.40939	5.56986	5.53916
PH_hs_0000898	CAMKK1	7.95128	8.57554	8.20701	8.29232	8.03617	8.44915	7.43045	7.43045	7.64746	7.73809	7.55842	7.97441	7.96867	8.34651	8.37287	8.78953	8.59432	8.26913	7.62571	7.21432	7.33539	7.44708	7.24317	7.09276
PH_hs_0044421	CAMKK2	8.74315	8.91737	9.01542	8.32867	8.29692	8.25503	8.60177	8.56796	8.71939	8.60548	8.96434	8.78953	8.94398	8.90839	8.86573	9.65732	9.48684	9.39767	9.14848	8.87805	8.70217	8.96145	8.80252	9.30035
PH_hs_0045516	CAMKK2	8.07414	8.68825	8.5411	8.16239	7.73809	8.15735	8.3015	8.24079	8.36413	8.51767	8.0954	8.56415	8.57554	8.60548	8.62388	9.39981	9.2009	8.70563	8.32867	8.50978	8.44087	8.79604	8.53333	8.85643
PH_hs_0022596	CAMKV	6.54689	6.19967	6.07682	6.05528	6.56224	6.62205	6.25739	7.30834	6.76155	6.56224	5.62936	5.89482	6.53138	7.01681	6.53138	6.46761	7.36194	7.5812	7.633	8.1267	7.75822	7.02791	6.36632	7.20457
PH_hs_0001311	CAMLG	7.29921	7.8857	7.75154	7.36194	7.47168	7.55842	7.08215	6.86419	6.8392	6.90087	7.0607	7.01681	7.48784	7.11374	7.40514	7.633	7.27146	7.37069	6.8009	6.40088	6.8009	7.07146	7.11374	7.17493
PH_hs_0002073	CAMSAP1L1	10.1693	10.8669	10.7078	10.5957	10.4078	10.6298	10.6316	10.6179	10.7727	10.7147	10.6142	10.7891	11.1302	10.9812	11.1671	10.3537	10.3236	9.87882	10.7661	10.638	10.4538	11.5036	11.5006	11.4951
PH_hs_0031882	CAND2	6.77479	6.73471	6.92481	7.07146	6.7879	6.97154	6.21917	5.84549	6.40088	6.11894	6.17991	6.09803	7.00562	6.88874	6.97154	7.13443	6.8009	6.90087	5.44294	5.79442	6.19967	6.01123	6.07682	5.37504
PH_hs_0009368	CANX	13.7269	14.3074	14.2725	14.3924	14.2991	14.5248	14.6194	14.6577	14.6865	14.486	14.4191	14.5852	14.7749	14.6364	14.5235	14.3125	13.9416	13.8951	14.8321	14.7364	14.536	15.0365	15.0024	15.1554
PH_hs_0049141	CAP2	7.0607	7.51175	7.50383	7.84235	7.84862	7.99718	8.47776	8.4818	8.93811	8.78953	8.89936	8.77643	7.76487	7.93369	7.82337	7.77808	7.3443	7.29002	8.89936	8.59059	8.34207	8.75322	8.84706	8.5411
PH_hs_0004722	CAPG	12.7732	13.2028	13.449	13.0369	12.9264	12.9124	12.1986	12.1572	12.401	12.1445	12.1188	12.1654	13.188	13.2582	13.2388	13.8672	13.5754	13.4697	12.7917	12.5158	12.4601	12.2093	11.9551	12.3344
PH_hs_0035478	CAPG	12.3238	12.9126	13.1163	12.6247	12.1591	12.4039	11.6607	11.6241	12.0264	11.4785	11.4186	11.7429	12.8864	12.7131	12.7882	13.4692	13.1076	12.8652	12.1394	12.1829	12.1181	12.1223	11.6863	12.0952
PH_hs_0018125	CAPN12	6.33092	5.98868	6.29462	5.87036	6.07682	5.84549	6.19967	6.45121	6.09803	6.40088	5.6865	6.19967	6.11894	6.17991	6.27612	6.19967	6.11894	6.7211	6.17991	7.03892	7.09276	6.57743	6.07682	6.54689
PH_hs_0047962	CAPN5	8.48985	9.28425	9.17617	8.99577	8.42417	9.00703	8.39017	8.29692	8.35094	8.45327	8.31515	8.67066	8.87805	8.91139	8.88722	9.68912	9.43359	9.09935	8.39446	8.41996	8.55267	8.54496	8.46964	8.66711
PH_hs_0010088	CAPN6	6.59246	6.86419	7.08215	6.82655	6.93664	6.13955	6.57743	7.01681	6.85175	7.08215	5.62936	6.81378	7.40514	6.8009	6.56224	6.45121	7.23362	7.3443	6.7211	7.73132	7.66888	6.91289	6.99435	6.92481
PH_hs_0043436	CAPN8	6.3837	6.2384	6.15987	5.98868	6.09803	5.50779	6.13955	6.41785	6.01123	6.56224	6.2384	6.21917	6.45121	6.33092	5.82018	5.84549	6.36632	5.62936	5.94251	7.25267	7.04985	6.2384	6.25739	6.67948
PH_hs_0023968	CAPN9	6.93664	6.85175	6.69349	7.11374	7.47168	6.94837	7.3966	6.41785	7.25267	6.82655	6.74819	6.7211	6.8009	5.44294	7.53528	7.42206	8.40727	7.85487	8.13699	8.13699	6.09803	7.43045	6.96	8.06878
PH_hs_0024468	CAPNS1	11.6651	12.3541	12.4037	12.3599	11.9598	11.9464	11.6039	11.5331	11.6647	11.4765	11.2641	11.5282	12.4298	12.2248	12.3525	12.8587	12.5947	12.317	11.9649	11.645	11.8779	11.5051	11.5964	11.7613
PH_hs_0033087	CAPNS1	10.9726	11.5223	11.5819	11.3154	11.2055	11.2333	10.87	10.8622	10.8013	10.7495	10.5483	10.7997	11.5428	11.5715	11.6885	12.1751	11.9706	11.7638	11.3595	11.042	10.9414	11.057	10.8301	11.0731
PH_hs_0043538	CAPNS1	14.1667	14.878	14.4882	14.463	13.9905	14.2209	13.9539	14.0082	14.2558	13.9654	13.734	13.9244	14.7357	14.7389	14.8378	14.984	15.0757	14.6352	14.5371	14.4579	14.2761	14.2634	14.1702	14.6205
PH_hs_0043551	CAPRIN1	6.34873	6.74819	6.25739	6.59246	6.77479	6.77479	6.09803	5.89482	6.05528	6.43463	6.31288	6.3837	6.53138	6.53138	6.5157	6.41785	5.82018	5.76818	5.26679	4.04439	4.49185	5.71425	6.2384	5.74147
PH_hs_0045772	CAPRIN1	6.69349	6.8392	6.86419	7.19476	7.04985	7.23362	7.36194	6.73471	8.01402	7.15482	7.52748	7.43045	6.7879	6.85175	6.65105	6.33092	5.6865	6.11894	7.29002	6.43463	6.88874	7.38802	7.83605	7.20457
PH_hs_0012790	CAPRIN2	7.14466	7.43045	7.64024	8.32867	8.15735	8.19229	8.03067	7.86109	8.24555	7.72451	8.04712	7.96867	7.31741	7.41363	7.3966	7.23362	6.77479	6.8009	7.93958	6.94837	7.33539	7.86728	8.11114	7.57365
PH_hs_0002356	CAPS	8.45738	9.00422	9.00703	8.9263	8.79279	8.74315	7.84862	7.84235	7.9571	8.01402	7.84862	8.17243	8.61655	8.91139	8.81858	9.79685	9.19845	9.26562	7.87344	7.96867	7.633	8.23122	7.93958	8.50581
PH_hs_0016331	CAPZB	14.6873	14.8113	14.8665	14.4214	14.4662	14.4627	13.8432	13.8065	13.96	13.7583	13.9262	13.8537	14.894	14.6333	14.7511	15.3395	14.9939	15.017	14.6085	14.4638	14.1117	14.1649	13.96	14.0799
PH_hs_0045429	CARD14	8.19722	8.37287	8.32867	7.90388	7.93369	8.03617	7.48784	7.35315	7.64746	7.20457	7.42206	7.37938	7.83605	7.94544	7.86728	8.02514	7.61839	7.62571	7.633	7.29002	6.87652	7.61102	7.09276	7.3443
PH_hs_0042373	CARD18	7.9571	8.01402	8.09011	7.55842	7.64024	7.75822	7.3443	7.3966	7.41363	7.3966	7.47168	7.51964	7.98014	7.82337	8.03617	8.56796	8.17742	8.15228	7.98584	7.74483	7.58871	7.53528	7.41363	7.64024
PH_hs_0023978	CARHSP1	15.1866	15.5826	15.5524	15.1429	15.0527	15.1953	14.7489	14.7631	15.0263	14.7241	14.6788	14.7721	15.4525	15.3964	15.4811	15.9257	15.6535	15.541	15.2149	15.0149	14.9122	14.7825	14.6503	14.8997
PH_hs_0048532	CARHSP1	10.6289	11.3006	11.3233	11.5311	11.2494	11.5341	10.5873	10.6262	10.5073	10.462	10.0654	10.5454	11.5899	11.3699	11.596	11.6149	11.3373	10.88	10.4803	10.6587	10.592	11.0116	10.6271	11.0303
PH_hs_0024183	CARM1	9.84784	9.98655	10.0614	9.31854	9.41469	9.32305	8.89936	8.84392	8.9901	8.74651	8.86264	8.80252	9.68036	9.46659	9.57459	10.1466	9.94325	9.78382	9.51668	9.12283	9.2703	9.15102	8.97871	9.35645
PH_hs_0002725	CARNS1	8.73302	8.57175	8.57932	8.53333	8.65642	8.48583	8.17742	8.71939	8.25974	8.60548	8.49785	7.91588	8.64926	8.68475	8.38586	8.5216	9.23242	9.11764	9.18115	8.25503	9.42312	9.14083	8.34207	9.19845
PH_hs_0023636	CARS	11.1777	12.0124	12.1233	11.5021	11.3137	11.5341	12.8255	12.6196	12.7625	12.5907	12.1534	12.6916	12.0659	11.8007	11.8488	12.2166	11.818	11.3295	13.1356	13.2431	13.2296	12.943	12.6916	12.9847
PH_hs_0018565	CARS2	9.9359	10.239	10.4014	9.59152	9.55171	9.5727	9.59339	9.46455	9.65732	9.63934	9.68212	9.67331	10.0091	10.0231	10.0437	10.8094	10.5435	10.5779	10.2125	10.4184	9.95492	10.2222	9.68387	10.3971
PH_hs_0048999	CASC1	4.55459	2.90689	2.32193	2.45943	4.04439	8.44501	7.98584	2.32193	3.08746	7.55075	5.10852	4.88264	2.32193	2.32193	2.32193	2.32193	2.32193	2.32193	2.32193	2.32193	2.32193	2.32193	3.52356	2.32193
PH_hs_0004765	CASC3	10.2615	10.5608	10.7989	11.1646	11.1469	11.0944	10.7172	10.7628	11.1102	10.4331	10.6389	10.528	11.0018	10.8715	10.7744	10.5684	10.2426	10.188	10.8777	10.7017	10.5231	11.1895	11.0738	11.187
PH_hs_0016125	CASC4	9.76072	10.1196	10.0748	9.95347	9.98228	10.0464	10.5503	10.4661	10.8309	10.6325	10.9436	10.7636	10.4046	10.2627	10.381	9.77066	9.4168	9.51471	10.8333	10.381	10.3078	10.8738	10.7078	10.8317
PH_hs_0020827	CASC5	7.27146	7.92778	7.80413	8.2738	8.38154	8.35535	6.66534	6.48382	6.40088	6.53138	6.86419	6.63662	7.89178	7.73809	7.95128	8.40727	8.01959	8.16742	6.21917	5.22882	6.07682	5.71425	6.03342	5.62936
PH_hs_0023807	CASD1	7.82972	8.09011	8.06878	8.04712	7.94544	8.14211	7.71081	7.77808	7.71768	8.06878	7.93958	7.98584	8.68475	8.54496	8.65642	7.77808	7.73132	7.46352	7.98584	7.224	7.38802	8.33762	8.48583	8.42836
PH_hs_0032666	CASD1	7.53528	7.50383	7.62571	7.47168	7.43879	7.43879	7.33539	7.25267	7.43045	7.52748	7.91588	7.75822	7.98584	7.77808	7.80413	7.08215	6.66534	6.96	7.42206	7.01681	6.90087	7.82337	7.93369	7.74483
PH_hs_0000334	CASP1	7.14466	7.94544	7.67596	8.43254	8.28771	8.41574	7.13443	6.99435	7.17493	7.01681	7.00562	7.19476	8.19229	8.11114	8.10066	7.43879	7.42206	6.77479	5.94251	5.37504	5.87036	7.29002	7.83605	7.0607
PH_hs_0030886	CASP1	7.36194	7.65464	7.66178	8.10591	8.05257	7.54303	6.85175	6.76155	6.67948	6.99435	6.92481	7.13443	8.26444	8.15228	8.21189	7.82337	7.43879	7.01681	5.82018	6.05528	5.79442	7.47168	7.20457	7.02791
PH_hs_0044571	CASP1	8.39874	8.88722	9.10198	9.40833	9.53236	9.53236	8.35975	8.40727	8.35535	8.20701	8.0634	8.2503	9.34096	9.27961	9.38909	8.93221	8.53722	8.74651	7.98014	8.00282	7.79766	9.16616	8.66	8.97871
PH_hs_0000550	CASP10	9.12541	9.12283	9.05934	9.82257	9.85565	9.90011	8.90238	8.84392	8.98726	8.68475	9.02929	8.76984	9.49885	9.34319	9.34983	9.47269	8.92333	9.14848	8.92333	8.43671	8.23122	9.11764	8.91439	8.90238
PH_hs_0025267	CASP2	10.0258	10.7973	10.6461	10.6271	10.4752	10.6826	10.0895	10.1131	10.0272	9.95347	9.50084	10.1427	11.118	10.8102	10.9421	11.1134	11.0758	10.4035	10.7678	10.4702	10.9304	10.2615	10.183	10.4299
PH_hs_0048142	CASP2	10.0708	10.638	10.713	10.7427	10.527	10.7916	10.0077	10.0961	10.0987	9.88798	9.26796	9.76404	10.8899	10.7703	10.7809	10.8498	10.6746	10.2929	9.35204	10.2814	10.3202	10.1364	9.94031	10.5994
PH_hs_0022563	CASP3	11.6845	11.7149	11.8063	11.0067	11.103	11.0745	11.2494	11.0691	11.1589	10.9473	11.0931	11.0818	11.6454	11.5423	11.7807	12.3719	12.0381	12.0969	11.7906	11.7505	11.2273	11.5218	11.0671	11.4291
PH_hs_0004239	CASP4	10.3393	10.7112	10.8646	11.3753	11.416	11.4171	11.2694	11.3851	11.5515	10.9647	11.0095	11.0891	11.5558	11.3748	11.1596	10.5396	10.1144	10.2662	11.1577	11.0427	10.8622	11.6562	11.5125	11.6616
PH_hs_0043631	CASP4	9.99081	10.2426	10.357	10.9741	10.8723	10.8861	10.9095	10.8684	10.7661	10.5043	10.4934	10.6004	11.1257	10.8357	10.9118	10.2027	9.97226	9.91064	10.9177	10.6371	10.5646	11.3261	11.1696	11.2357
PH_hs_0000401	CASP6	12.3297	12.5173	12.5101	12.3749	12.4214	12.3983	11.7852	11.7438	11.9041	11.8104	11.9692	11.9127	12.8149	12.6102	12.6798	13.1571	12.8421	12.8804	12.4516	12.2314	12.078	12.1426	11.9142	12.1562
PH_hs_0000966	CASP7	6.87652	7.13443	7.40514	7.66888	7.42206	7.71768	6.87652	6.70736	7.0607	6.91289	6.99435	6.86419	7.26209	7.04985	7.20457	7.08215	6.53138	6.63662	6.66534	2.70044	5.84549	6.96	6.99435	6.09803
PH_hs_0023198	CASP8	7.92778	8.1267	8.04712	8.57554	8.47776	8.66356	8.02514	7.92184	8.38154	8.22159	8.32867	8.24079	8.83763	8.58308	8.64566	9.18611	8.90238	8.92035	8.39017	8.11634	8.16239	8.20212	8.41996	8.00843
PH_hs_0043724	CASP8AP2	7.40514	7.84235	7.90388	7.92778	7.77149	8.15735	6.98299	6.92481	6.8392	7.35315	7.00562	7.25267	7.99152	7.77149	7.79116	7.40514	7.01681	6.88874	6.46761	6.27612	6.60733	7.13443	6.86419	7.15482
PH_hs_0025820	CAST	8.63481	8.19229	8.87805	9.20579	8.99859	9.22279	8.36851	8.17742	8.41574	8.44915	8.33762	8.33316	9.17617	9.19599	9.23721	8.82177	8.73302	8.50978	8.46148	8.33316	8.0634	8.49386	8.39017	8.37721
PH_hs_0032214	CASZ1	6.2384	6.17991	5.79442	6.36632	6.60733	6.63662	6.49985	6.01123	5.89482	6.31288	6.63662	6.45121	5.84549	5.71425	6.40088	6.49985	6.01123	6.36632	6.53138	5.87036	4.20945	6.2384	6.07682	6.70736
PH_hs_0049143	CASZ1	6.41785	5.84549	6.40088	6.31288	6.49985	5.89482	6.5157	6.93664	6.62205	6.27612	6.2384	6.15987	6.01123	6.92481	6.49985	5.87036	7.44708	6.57743	7.01681	7.78463	7.52748	5.50779	6.31288	7.17493
PH_hs_0018945	CAT	11.3529	11.4861	11.5428	11.6432	11.6369	11.6264	10.7343	10.6676	10.8078	10.8684	10.9989	10.917	11.7787	11.8055	11.6762	12.1779	11.6832	11.9609	11.3628	11.1456	10.8514	11.1539	10.736	11.169
PH_hs_0049667	CATSPER2|CATSPER2P1	6.46761	6.48382	6.17991	6.77479	6.54689	6.85175	6.2384	6.27612	5.94251	6.13955	6.13955	6.43463	6.05528	6.13955	6.03342	6.21917	5.94251	6.09803	4.04439	5.89482	6.25739	6.67948	6.40088	6.56224
PH_hs_0016135	CATSPERG	6.56224	5.56986	6.05528	5.71425	5.56986	5.96578	6.21917	6.54689	6.29462	5.53916	6.09803	5.89482	5.30378	6.34873	6.01123	5.22882	7.13443	6.56224	6.48382	6.93664	7.20457	5.53916	5.96578	6.53138
PH_hs_0004233	CAV1	15.1903	15.7379	15.7115	15.8164	15.6663	15.8066	14.9391	14.9446	14.9968	14.7646	14.5639	14.8203	15.7624	15.5856	15.7107	15.8737	15.7667	15.4934	14.8349	14.5805	14.6958	14.5632	14.8575	14.7196
PH_hs_0029204	CAV2	10.0272	10.4466	10.7181	10.0961	10.0272	10.1542	9.98939	9.98797	10.2088	9.71167	9.74903	9.87421	10.526	10.4497	10.5182	10.8792	10.576	10.6096	10.5299	10.4762	10.0987	10.0021	9.6101	10.0105
PH_hs_0003917	CBARA1	8.94398	9.39981	9.13314	10.0437	9.73556	9.93148	9.23002	9.35204	9.39124	9.0182	8.57554	8.95565	9.69087	9.74231	9.83999	9.6027	9.38262	9.15102	9.31402	9.37829	9.12799	9.62845	9.34983	9.73047
PH_hs_0009258	CBFA2T2	10.7035	11.3188	11.4312	10.8967	11.022	10.9947	11.1914	11.1932	11.3856	11.5243	11.2494	11.5529	11.0845	11.1147	10.9363	11.8212	11.3233	11.509	11.8047	11.9217	11.537	11.74	11.3666	11.8031
PH_hs_0010651	CBFB	9.67507	10.5684	10.5454	10.5741	10.4078	10.4517	9.96651	9.95201	10.0934	9.66622	9.19845	9.98797	10.8967	10.7997	10.8021	10.4089	10.2814	9.6027	9.81938	9.86341	9.79685	10.3281	10.0974	10.3348
PH_hs_0025558	CBLB	9.47066	9.80655	9.24436	10.0961	10.2639	9.91663	10.2473	10.3853	10.2603	9.95201	9.83526	10.1026	10.056	9.46046	10.2544	10.1026	10.7419	10.3055	10.9355	10.5976	9.81458	10.4944	10.1755	11.099
PH_hs_0004964	CBR1	12.7677	13.5117	13.3394	13.2217	12.7874	13.202	12.7788	12.707	12.7817	12.6035	12.2454	12.6617	13.2344	13.4939	13.5813	13.9522	13.8173	13.2473	12.7598	12.8434	12.7199	12.7225	12.4849	12.8509
PH_hs_0031394	CBR1	12.5605	12.984	13.1388	12.4454	12.5697	12.531	12.1921	12.0956	12.1509	12.1021	12.0916	12.0746	13.0457	12.9107	13.0419	13.5295	13.309	13.1874	12.7318	12.5303	12.251	12.2308	12.0016	12.2649
PH_hs_0009300	CBR3	11.6182	11.6355	11.8176	11.5913	11.6048	11.6669	10.4803	10.4173	10.6115	10.5033	10.6461	10.6488	11.8999	11.7696	11.8291	12.5914	12.2359	12.3629	11.0556	10.8529	10.5541	10.5063	10.2998	10.6307
PH_hs_0032138	CBR4	6.91289	7.07146	6.96	7.15482	7.18488	7.07146	7.13443	7.13443	7.03892	6.90087	6.93664	7.01681	7.54303	7.29002	7.42206	6.87652	7.42206	7.13443	7.0607	6.03342	6.25739	7.33539	7.12412	7.35315
PH_hs_0022824	CBS	12.2232	12.9027	12.9481	11.8709	11.5263	11.826	13.0839	13.0682	13.2717	13.0311	12.4912	13.0677	12.4175	12.2299	12.2716	12.6637	12.3425	11.9645	13.4013	13.5744	13.3953	13.3118	12.897	13.3325
PH_hs_0040973	CBWD3	6.33092	5.98868	6.2384	6.05528	6.15987	5.96578	6.2384	6.69349	6.13955	6.49985	6.40088	6.41785	6.46761	6.25739	6.19967	6.11894	6.76155	6.34873	6.67948	3.24793	6.91289	6.34873	6.17991	6.29462
PH_hs_0039807	CBWD7|CBWD2|CBWD3|CBWD1|CBWD5|CBWD6	9.40621	10.2125	10.3896	10.8467	10.4404	10.8506	10.3214	10.3734	10.576	10.117	10.0175	10.3581	10.5493	10.4752	10.4873	10.525	10.1299	9.72195	10.1261	10.2709	10.3548	10.6271	10.6631	10.6904
PH_hs_0045950	CBX1	9.73556	10.5231	10.6032	11.344	11.2915	11.3926	10.8222	10.8427	11.2441	10.4599	10.3592	10.4362	11.031	11.0604	11.0624	10.8142	10.576	10.3875	10.4404	10.1743	10.1118	10.9281	11.164	10.902
PH_hs_0024418	CBX2	7.79116	7.38802	7.37938	7.57365	7.46352	7.62571	7.38802	7.73809	7.55075	7.47168	7.36194	6.7211	7.87344	7.92184	7.64746	7.64746	8.19722	7.97441	8.47371	8.38154	8.39017	8.11634	7.55842	8.16742
PH_hs_0037318	CBX2	7.25267	7.18488	7.3966	6.93664	6.97154	6.46761	6.65105	6.70736	6.88874	6.62205	6.45121	6.5157	7.32643	7.11374	6.91289	6.99435	7.43045	7.44708	7.12412	7.54303	7.3443	6.85175	6.54689	6.96
PH_hs_0027058	CBX4	7.08215	7.21432	7.15482	6.43463	6.40088	6.77479	7.21432	6.91289	7.10329	7.43045	7.46352	7.37069	6.74819	6.43463	6.3837	7.11374	6.27612	6.57743	7.91588	7.64746	7.61102	7.26209	7.10329	6.69349
PH_hs_0047274	CBX5	10.5113	10.9407	10.9237	11.7534	11.7119	11.6382	10.6604	10.6667	10.8723	10.3157	10.245	10.3767	11.3699	11.3534	11.3012	10.9326	10.5358	10.5845	10.6931	10.5358	10.4067	10.7964	10.7653	10.8467
PH_hs_0026686	CBX6	10.4099	10.5713	10.7377	9.32305	9.30492	9.41045	9.10198	8.79604	9.04029	9.0728	9.26562	9.23002	9.74231	9.6101	9.65015	10.5503	10.2052	10.245	9.17368	9.0728	8.61287	9.6591	9.31854	9.42731
PH_hs_0017282	CBX7	9.77231	9.94618	10.1131	9.69262	9.56701	9.5859	9.16113	9.09408	9.48079	9.25148	9.37829	9.3298	9.78054	9.5265	9.54786	10.3146	10.06	10.1013	9.59526	9.4543	9.08879	9.7151	9.2131	9.65374
PH_hs_0023330	CC2D1A	6.40088	6.5157	6.54689	5.65821	5.84549	5.91886	6.53138	6.05528	6.40088	6.57743	6.59246	6.69349	5.84549	5.62936	5.71425	6.60733	5.71425	6.11894	6.63662	6.60733	6.05528	6.40088	6.59246	6.2384
PH_hs_0035773	CC2D2A	7.11374	6.87652	7.0607	7.40514	7.43879	7.59619	6.5157	6.11894	6.25739	6.27612	6.87652	6.69349	7.32643	7.0607	7.28077	7.40514	6.77479	7.07146	5.87036	5.71425	4.97728	6.01123	6.11894	5.30378
PH_hs_0046129	CC2D2A	6.2384	6.81378	6.48382	6.8392	6.3837	7.04985	6.74819	6.48382	6.40088	6.40088	6.48382	6.74819	6.27612	6.57743	6.7211	6.53138	5.91886	5.87036	5.56986	5.18982	5.56986	6.54689	6.2384	6.15987
PH_hs_0045422	CC2D2B	12.3811	12.7265	12.8869	12.1256	12.0473	12.1613	12.124	12.1201	12.2004	12.1048	12.0836	12.1707	12.6417	12.6306	12.7409	13.3023	13.0145	12.9537	12.8071	12.8783	12.3925	12.4161	11.9896	12.3467
PH_hs_0025981	CCAR1	7.55842	7.82972	7.79766	7.82337	7.77808	7.85487	7.72451	7.75154	8.36413	7.40514	7.84862	7.71768	7.79766	7.89785	7.82337	7.37938	6.96	7.18488	7.72451	7.50383	6.96	7.79766	7.99718	7.77149
PH_hs_0039088	CCAR1	6.7211	6.88874	6.73471	7.14466	7.0607	7.27146	6.91289	6.88874	7.25267	6.91289	7.07146	7.03892	7.03892	7.0607	7.24317	6.46761	5.79442	6.21917	6.46761	6.3837	5.91886	6.86419	7.29002	6.70736
PH_hs_0025917	CCBE1	6.93664	7.29921	7.43045	7.76487	7.51964	7.633	7.11374	6.96	7.44708	6.98299	7.15482	6.96	7.47168	6.96	7.14466	7.19476	6.59246	6.8392	6.63662	6.53138	6.77479	7.09276	7.224	7.07146
PH_hs_0024355	CCBL1	7.5812	7.95128	7.98014	7.91588	7.82337	7.80413	7.26209	7.00562	7.38802	7.38802	7.25267	7.3443	7.96867	7.87344	7.77808	8.31061	7.86109	8.0634	7.41363	7.54303	7.00562	7.23362	6.99435	7.03892
PH_hs_0043774	CCBL2	9.69436	9.76072	9.86031	10.3788	10.3281	10.3581	9.49085	9.48079	9.85097	9.38694	9.64295	9.54013	10.3614	10.2354	10.1542	9.97082	9.77561	9.63753	9.37613	9.36523	9.19845	9.77066	9.77396	9.60641
PH_hs_0006083	CCDC101|LOC100291371	8.58684	8.84392	8.90238	8.29692	8.22159	8.35975	8.60918	8.51373	8.57932	8.62753	8.57554	8.70908	9.07012	8.75656	8.88722	9.42731	9.14593	9.06743	9.25621	9.19845	8.82496	9.10198	8.92333	8.89936
PH_hs_0049668	CCDC101|LOC100291371	9.48482	9.80816	9.72877	9.14338	9.13571	9.36085	9.42312	9.42731	9.54786	9.48684	9.40408	9.46862	10.0788	9.77231	9.81938	10.3281	10.0614	10.1053	10.2052	9.94618	9.81618	9.94178	9.82416	10.0161
PH_hs_0007513	CCDC102A	8.03067	8.67066	8.69523	8.00282	8.01402	8.13186	7.87344	7.87344	7.79116	7.82972	7.81057	7.98584	8.22641	8.43671	8.50581	8.88417	8.69523	8.71939	8.22159	7.76487	7.73132	8.16742	7.91588	8.50581
PH_hs_0035383	CCDC103	6.81378	7.11374	7.01681	6.82655	6.60733	6.65105	7.19476	7.47978	7.23362	7.00562	6.86419	6.88874	7.01681	6.99435	6.93664	7.51964	7.71081	7.35315	7.23362	7.89178	8.28771	7.13443	7.30834	8.00843
PH_hs_0004725	CCDC106	9.03755	9.9211	9.74399	9.22279	9.10722	9.20335	9.09408	8.9263	8.80574	9.05393	8.80896	9.19599	8.92926	9.18611	9.4168	10.183	9.78872	9.61195	9.08614	8.62753	8.89936	9.56701	9.03205	9.41257
PH_hs_0014235	CCDC107	11.635	12.3283	12.3782	11.898	11.7547	11.8015	11.7576	11.6691	12.0411	11.425	11.4648	11.7848	12.2858	12.1461	12.2377	12.9245	12.4361	12.2798	12.2123	12.2549	12.08	12.1707	11.869	11.9921
PH_hs_0012788	CCDC109B	9.41469	10.0641	10.1941	9.90614	9.82416	9.83842	9.36304	9.23242	9.26092	9.28193	8.98726	9.21553	10.0505	9.92407	9.91663	10.3842	10.2125	10.0244	9.56129	9.33651	9.28887	8.8933	8.88417	9.02929
PH_hs_0040384	CCDC111	7.02791	7.66888	7.62571	8.38154	8.22641	8.39017	7.224	6.91289	7.32643	7.37938	7.633	7.40514	8.15735	7.8857	7.99152	8.32867	7.73809	7.75154	7.13443	6.74819	6.8392	7.00562	7.14466	7.224
PH_hs_0003370	CCDC112	6.19967	6.63662	6.3837	6.63662	6.29462	6.69349	5.96578	5.71425	6.07682	6.31288	6.15987	6.15987	6.56224	6.8009	6.87652	5.96578	5.53916	5.62936	5.02237	4.20945	3.85798	5.82018	6.07682	5.87036
PH_hs_0005780	CCDC115	10.0341	10.5013	10.4476	10.5464	10.3493	10.2871	9.83526	9.78218	9.82734	9.96217	9.87114	9.96651	10.5722	10.4569	10.3907	11.0475	10.7867	10.6773	10.0396	9.87114	9.78545	10.1235	9.99506	10.3971
PH_hs_0043111	CCDC122	10.2186	10.2125	10.3658	9.56891	9.59152	9.81618	9.51076	9.51471	9.66267	9.43359	9.20335	9.43983	10.5299	9.64295	9.72537	10.4215	10.1466	10.0987	10.2814	10.0708	10.1196	9.62297	9.89709	9.49885
PH_hs_0015982	CCDC123	10.9436	11.2091	11.3081	10.7842	10.7973	10.5854	10.6826	10.6389	10.7578	10.5406	10.6325	10.7793	11.118	11.1437	11.0984	11.8632	11.4297	11.3942	11.4302	10.9982	11.0937	10.8158	10.6004	10.9005
PH_hs_0005596	CCDC124	8.11114	8.43254	8.49785	8.03067	7.97441	8.1267	8.28771	8.20701	8.39446	8.07948	8.10591	8.06878	8.45738	8.3015	8.38154	9.03755	8.59805	8.65642	8.81538	9.16365	8.25974	8.67066	8.27845	8.55651
PH_hs_0015309	CCDC127	10.7964	11.571	11.0255	10.9215	10.4783	10.8254	10.6658	10.908	10.664	10.9509	10.6506	10.8715	10.9912	11.3046	11.3969	11.581	11.6889	11.2435	11.288	11.169	11.0851	10.956	10.8061	11.6584
PH_hs_0032074	CCDC13	6.70736	5.76818	6.15987	6.65105	6.46761	5.87036	5.91886	5.74147	6.05528	5.44294	5.14975	5.59991	5.94251	6.25739	6.25739	5.44294	6.82655	7.08215	3.39232	6.59246	6.96	5.33985	5.82018	5.53916
PH_hs_0002200	CCDC130	8.5216	9.10722	9.06743	9.16616	9.21553	9.15861	9.10983	9.02098	9.19599	9.22762	8.91139	9.27263	9.49285	9.49486	9.50879	10.4268	9.9211	9.98513	9.77066	9.79847	9.49085	9.55363	9.11764	9.48079
PH_hs_0010238	CCDC134	6.63662	6.53138	6.31288	6.34873	6.13955	6.3837	6.46761	6.36632	6.62205	6.59246	6.31288	6.41785	6.53138	6.87652	6.92481	7.13443	7.12412	7.15482	7.12412	7.19476	7.08215	6.48382	6.56224	7.04985
PH_hs_0019224	CCDC137	9.52258	9.69262	9.73725	9.24911	9.2703	9.14338	8.91439	8.94691	9.3298	9.17617	9.39124	9.12283	9.46862	9.40195	9.35865	10.0908	9.8321	9.70477	9.77561	9.35865	9.40195	8.80896	8.99294	8.77972
PH_hs_0033741	CCDC137	8.01402	8.66356	8.88111	8.10591	7.93369	8.01402	7.89785	7.95128	7.86109	7.8857	7.66178	8.06878	8.39017	8.05799	8.22159	8.88417	8.71253	8.59059	8.59432	8.35535	8.15228	7.89178	7.7039	7.7039
PH_hs_0025576	CCDC138	7.92778	8.01402	8.01959	8.23122	8.05799	8.28771	7.58871	7.95128	7.66888	7.633	7.23362	7.3443	8.25974	8.5411	8.37721	7.92184	8.2503	8.12153	8.42417	8.57932	8.37721	7.9629	7.42206	8.07948
PH_hs_0044860	CCDC144A	10.0231	10.1325	10.6631	10.4393	10.221	9.53236	9.544	10.5425	10.0049	10.1222	10.0694	9.97513	10.7249	10.5957	9.9211	9.59526	10.902	10.1312	10.8029	10.736	11.0262	10.4661	10.3537	10.6434
PH_hs_0044110	CCDC146	6.05528	6.40088	6.07682	7.04985	6.5157	7.11374	6.25739	5.87036	5.91886	6.49985	6.34873	6.70736	6.40088	5.82018	6.45121	5.84549	4.61471	5.02237	4.35755	2.90689	3.08746	6.43463	6.56224	5.76818
PH_hs_0022273	CCDC149	7.49586	6.67948	6.66534	7.25267	7.50383	7.07146	6.27612	6.57743	7.48784	6.8009	6.97154	6.7211	6.3837	7.51175	7.52748	7.44708	8.36851	8.10591	8.32418	8.32418	5.02237	7.54303	6.8392	8.06878
PH_hs_0014874	CCDC15	6.33092	6.7211	6.5157	7.37069	7.11374	7.45533	6.13955	6.11894	6.07682	6.11894	6.15987	6.27612	7.01681	7.01681	7.03892	6.73471	6.46761	6.45121	5.44294	5.56986	5.37504	5.53916	5.6865	5.89482
PH_hs_0026848	CCDC15	6.97154	7.20457	6.92481	7.47978	7.47168	7.55842	6.5157	6.77479	6.57743	7.03892	6.29462	6.67948	7.55842	7.47168	7.54303	7.61102	7.35315	7.47978	7.29002	7.38802	7.35315	6.54689	6.33092	7.12412
PH_hs_0043084	CCDC150	6.41785	6.62205	6.48382	7.7039	7.75154	7.8857	6.25739	6.17991	6.40088	6.45121	6.40088	6.29462	7.19476	7.0607	6.88874	6.88874	5.94251	6.5157	5.47573	5.02237	5.10852	6.2384	5.94251	5.59991
PH_hs_0042866	CCDC152	7.44708	8.09011	8.11114	8.1267	7.93958	8.19722	7.45533	7.36194	7.29921	7.48784	6.96	7.47168	8.39017	8.16742	8.10066	8.28309	7.90388	7.77808	7.03892	7.35315	7.29002	7.68299	7.79766	7.81057
PH_hs_0006306	CCDC153	6.73471	6.92481	7.09276	6.63662	6.86419	6.31288	6.54689	6.70736	6.56224	6.7211	6.62205	6.67948	7.18488	6.8392	6.36632	6.49985	7.09276	6.36632	7.13443	7.7039	7.30834	6.82655	6.60733	7.28077
PH_hs_0048717	CCDC21	9.0728	9.63209	9.85565	9.5727	9.6101	9.52258	8.71939	8.93517	8.92333	8.81858	8.54496	8.81218	9.7657	9.50879	9.56701	10.1867	9.84156	10.0258	9.48684	9.544	9.2396	8.97585	8.78953	9.0182
PH_hs_0002323	CCDC22	10.1118	10.7793	10.88	10.06	9.99081	10.2282	10.4215	10.4435	10.5579	10.4853	10.1131	10.4793	10.6551	10.5807	10.4486	11.3058	10.856	10.7842	10.9719	11.2279	10.8474	10.6587	10.2848	10.7207
PH_hs_0023916	CCDC27	9.12541	8.78627	9.26562	8.90539	8.96434	8.64205	8.67772	9.18611	8.783	8.81538	8.53722	8.45738	9.21067	9.22762	8.89936	9.09408	9.76072	9.28425	9.88798	9.73725	9.88188	9.32305	8.98157	9.73386
PH_hs_0048143	CCDC28A	9.78709	10.5132	10.5703	10.5741	10.4247	10.5882	10.7997	10.6939	10.9733	10.4486	10.3993	10.8013	10.664	10.5319	10.5579	10.7908	10.4257	10.227	10.5013	10.6152	10.5512	11.2363	10.856	11.3682
PH_hs_0035370	CCDC28B	7.44708	7.94544	7.66178	6.99435	7.33539	7.37069	7.224	7.11374	7.36194	7.49586	7.43045	7.44708	7.45533	7.66178	8.00843	8.35975	8.30606	8.03617	7.48784	7.50383	7.44708	7.43879	7.53528	7.61102
PH_hs_0005961	CCDC3	5.87036	5.18982	5.02237	5.14975	4.72792	5.62936	6.5157	6.31288	6.34873	6.85175	6.82655	6.59246	4.49185	5.02237	4.78136	5.06609	3.85798	5.33985	6.56224	6.81378	6.70736	7.66178	7.11374	7.58871
PH_hs_0044312	CCDC33	5.18982	8.83131	5.22882	4.61471	5.06609	5.40939	5.10852	5.26679	5.33985	5.74147	5.47573	5.30378	4.88264	5.22882	5.44294	5.47573	4.83289	5.62936	4.78136	4.93074	5.22882	5.59991	5.22882	4.78136
PH_hs_0044174	CCDC34	10.4984	11.2606	11.1709	10.9769	10.7956	11.0081	9.80171	9.80494	9.66977	9.80494	9.30264	9.68912	10.9776	10.9611	11.1411	11.7721	11.6309	11.2297	9.55938	9.28656	9.33874	9.33427	9.26327	9.27263
PH_hs_0026345	CCDC37	8.24555	7.47168	8.03617	8.34651	8.57554	7.99152	7.84862	7.11374	8.65284	7.78463	7.56605	7.69697	7.86109	8.80574	8.81858	8.82496	9.15355	9.35865	9.76901	9.18611	7.89785	8.85331	8.04166	9.28656
PH_hs_0026418	CCDC46	7.14466	6.60733	6.65105	6.77479	6.88874	6.36632	6.63662	7.29002	6.91289	6.88874	5.94251	6.3837	6.8392	6.99435	7.01681	6.82655	7.62571	7.99718	7.67596	8.07948	8.11634	7.09276	6.69349	7.55075
PH_hs_0026536	CCDC46	6.27612	6.11894	5.98868	6.48382	6.5157	6.82655	6.2384	5.53916	5.94251	6.19967	6.21917	6.29462	6.40088	6.05528	6.40088	6.29462	5.26679	5.82018	4.78136	4.83289	2.32193	5.82018	5.98868	4.67243
PH_hs_0048805	CCDC46	7.68299	8.25974	8.35535	8.72622	8.88111	8.82496	7.73809	7.81057	8.21189	7.87344	7.78463	7.92184	8.61655	8.76653	8.63118	8.32418	7.64024	7.84235	7.42206	7.65464	7.29921	8.38586	8.35094	8.36413
PH_hs_0000879	CCDC47	6.86419	7.47978	7.54303	8.24079	7.83605	8.29692	7.85487	7.60363	7.85487	7.53528	7.47168	7.86728	8.41996	8.11114	8.24555	7.99718	7.26209	6.96	7.28077	6.92481	7.21432	7.73132	7.98014	7.84235
PH_hs_0038778	CCDC50	7.48784	8.07948	8.19722	8.68124	8.41151	8.74315	8.00282	7.98014	7.87344	8.20701	7.66178	8.15735	8.79279	8.46557	8.59059	7.84862	7.37069	7.13443	7.07146	7.25267	7.224	8.65642	8.37287	8.60548
PH_hs_0004171	CCDC52	5.98868	6.09803	5.96578	6.53138	6.25739	6.40088	6.43463	6.01123	6.53138	6.21917	6.74819	6.62205	5.87036	5.87036	5.87036	5.82018	3.64386	5.06609	6.15987	5.37504	4.88264	5.89482	6.62205	5.40939
PH_hs_0031043	CCDC53	10.2258	11.0502	10.6684	11.5467	11.1193	11.4043	10.8396	10.9575	11.0851	10.5985	10.4268	10.6974	11.0556	11.3109	11.4674	10.9589	11.1322	10.6746	10.9968	10.9989	10.7842	11.3183	10.9769	11.6669
PH_hs_0042396	CCDC55	9.35865	9.58778	9.46862	10.2767	10.1991	10.3767	9.61747	9.59526	10.0175	9.47066	9.66977	9.50879	10.3415	10.2917	10.2697	9.39767	9.07815	9.14338	9.5632	9.3072	9.10722	9.97656	10.056	10.0868
PH_hs_0039469	CCDC56	11.0406	11.3171	11.5781	10.8607	10.672	10.8094	10.8459	10.6983	11.1141	10.8277	10.8459	10.8333	11.4546	11.1564	11.1808	11.9179	11.5762	11.5145	11.4406	11.2747	11.0617	11.061	10.8467	11.0871
PH_hs_0005050	CCDC59	9.98939	10.6613	10.719	11.0213	10.9281	11.1482	11.391	11.4001	11.6495	11.2073	10.7768	11.2559	11.0345	11.0556	10.9933	10.849	10.557	10.3393	11.3362	11.4176	11.4668	11.6575	11.5438	11.6602
PH_hs_0012169	CCDC60	6.59246	6.76155	6.93664	7.02791	6.74819	6.21917	6.07682	6.31288	6.19967	6.69349	6.8009	6.54689	7.02791	6.34873	5.87036	5.76818	6.69349	6.17991	6.48382	7.16491	6.86419	6.27612	6.7211	6.33092
PH_hs_0042340	CCDC61	10.286	10.8661	10.9502	11.7572	11.5135	11.7332	11.4411	11.3753	11.7634	10.9968	11.0898	10.9933	11.2834	11.1883	11.2085	10.9733	10.8325	10.4903	11.4694	11.0898	11.277	11.4886	11.7484	11.6273
PH_hs_0026872	CCDC62	7.72451	7.89178	8.18239	7.93369	7.99152	7.96867	8.27845	8.19722	8.65284	8.31061	8.20701	8.31061	8.39874	7.93958	8.21189	8.11114	7.66888	7.87958	8.74315	8.91737	8.49386	8.93221	8.73302	8.92926
PH_hs_0023634	CCDC66	7.53528	7.86728	7.74483	8.39446	8.21189	8.43671	8.04166	8.05799	8.0634	8.07948	8.10066	8.2503	8.49785	8.46964	8.56415	7.91588	7.80413	7.67596	8.05257	8.07414	7.72451	8.67066	8.39874	8.52943
PH_hs_0048541	CCDC69	8.26913	8.66356	8.70217	8.11634	8.0954	8.15228	8.20212	8.08481	7.9629	8.57932	8.41574	8.45738	8.49386	8.52943	8.75322	9.04029	8.71939	8.59805	8.19722	7.75822	7.77149	9.03755	8.84392	8.90238
PH_hs_0036063	CCDC71	7.38802	7.90989	8.18239	7.3966	6.96	7.11374	6.85175	6.86419	7.24317	6.82655	6.94837	6.98299	6.81378	6.63662	6.73471	7.92184	7.29002	7.66178	7.21432	7.17493	6.7879	7.09276	6.66534	6.66534
PH_hs_0032790	CCDC74A|CCDC74B	8.08481	8.41574	8.7364	8.42417	8.20212	8.22159	7.67596	7.43045	7.79766	7.77149	7.71081	7.8857	8.20701	8.0634	8.05799	9.02098	8.64205	8.63481	7.77808	7.57365	7.45533	7.71768	7.3966	7.55842
PH_hs_0049259	CCDC76	7.72451	7.74483	7.87344	7.97441	7.90989	8.06878	7.73809	7.62571	7.9629	7.84862	8.08481	7.84235	7.76487	7.86109	7.76487	7.35315	6.92481	6.99435	7.76487	7.30834	7.28077	8.06878	8.03067	7.82972
PH_hs_0026866	CCDC77	7.35315	8.1472	7.79116	9.03755	8.62022	8.99859	7.27146	7.33539	7.43045	7.37938	7.10329	7.29002	8.43254	8.26444	8.44915	8.03067	8.13699	7.47978	6.85175	6.36632	6.67948	7.04985	7.12412	6.8009
PH_hs_0018628	CCDC78	6.56224	6.73471	6.60733	5.76818	6.13955	6.09803	5.79442	5.74147	5.87036	5.91886	6.17991	6.05528	5.47573	6.03342	5.82018	6.19967	5.91886	6.31288	5.40939	3.9542	5.06609	5.02237	5.10852	4.97728
PH_hs_0017273	CCDC80	13.3667	13.3777	13.5806	13.8439	13.6409	13.7263	14.0467	13.9132	14.1329	13.8398	13.9703	13.9774	13.7076	13.6308	13.7874	13.6455	13.342	13.3952	14.3499	14.3246	13.8237	14.6741	14.4083	14.6717
PH_hs_0008593	CCDC81	5.89482	5.50779	5.44294	5.33985	5.65821	5.62936	6.62205	6.69349	6.5157	6.66534	6.98299	6.70736	5.44294	5.59991	5.33985	5.10852	5.02237	5.65821	7.00562	6.70736	6.67948	6.7211	6.54689	6.2384
PH_hs_0040578	CCDC82	7.21432	7.36194	7.57365	7.72451	7.84862	7.8857	6.99435	6.92481	6.99435	7.26209	7.49586	7.32643	7.72451	7.7039	7.67596	7.57365	6.88874	7.16491	6.99435	6.57743	6.19967	6.88874	6.88874	6.74819
PH_hs_0014698	CCDC85A	6.19967	6.59246	6.34873	6.49985	6.17991	6.8392	8.18735	8.19229	8.13699	8.05799	7.64746	8.11114	6.07682	6.11894	6.48382	6.31288	5.56986	5.87036	7.9629	8.01959	8.07414	8.25503	8.17243	8.44915
PH_hs_0042231	CCDC85A	5.94251	6.21917	5.82018	6.31288	6.2384	6.40088	7.71081	7.77808	7.82337	7.72451	7.62571	7.95128	6.07682	6.05528	6.27612	5.98868	5.59991	5.79442	7.64746	7.68299	7.90388	7.79766	7.8857	8.04712
PH_hs_0028935	CCDC85B	11.1608	11.32	11.5894	10.7719	10.6991	10.819	10.8684	10.6649	10.883	10.6931	10.7891	10.7503	11.0379	10.9712	11.0751	11.8378	11.4458	11.4996	11.2464	11.1069	10.8061	11.0475	10.4732	10.9509
PH_hs_0046902	CCDC85C	6.91289	6.74819	7.00562	6.3837	6.40088	6.57743	6.19967	6.11894	6.69349	6.21917	6.29462	6.09803	7.10329	7.04985	6.69349	7.52748	7.24317	7.28077	6.34873	6.63662	6.46761	6.25739	6.21917	5.96578
PH_hs_0047018	CCDC85C	5.96578	5.76818	5.71425	6.19967	6.36632	5.98868	6.15987	6.36632	6.40088	6.13955	5.76818	6.01123	6.15987	6.36632	6.33092	6.62205	6.7211	6.96	6.25739	6.3837	6.29462	6.59246	6.5157	6.85175
PH_hs_0040491	CCDC88A	7.3443	7.24317	7.37069	7.56605	7.49586	7.61102	6.90087	6.76155	6.92481	7.13443	7.37938	7.43879	8.11114	7.87344	8.00843	7.31741	6.67948	6.99435	7.14466	5.87036	6.43463	6.77479	6.91289	6.36632
PH_hs_0048738	CCDC88A	7.26209	7.66178	7.51175	7.65464	7.82337	7.80413	7.38802	7.07146	7.23362	7.31741	7.51175	7.38802	7.77149	7.99152	8.08481	7.28077	6.92481	7.04985	7.17493	6.82655	6.46761	7.37069	7.13443	7.48784
PH_hs_0005443	CCDC88B	7.65464	8.20212	8.11114	7.89785	7.56605	7.83605	7.43879	7.73809	7.37938	7.37069	7.15482	7.57365	7.78463	7.91588	7.9571	8.46557	8.35535	8.13186	7.48784	7.60363	7.82337	7.82337	7.52748	8.01402
PH_hs_0048626	CCDC9	8.60177	8.57932	9.01542	8.39017	8.33762	8.21189	8.30606	8.63844	8.2738	8.04712	7.52748	7.89785	8.60548	8.61655	8.46557	8.93221	9.22038	9.3696	8.19229	9.36304	9.33651	7.77808	8.05257	8.30606
PH_hs_0019282	CCDC91	6.11894	6.19967	6.33092	6.36632	6.34873	6.49985	6.5157	6.2384	7.00562	6.53138	6.82655	6.54689	6.67948	6.41785	6.3837	5.79442	4.97728	5.6865	6.15987	5.59991	5.47573	6.33092	6.74819	6.09803
PH_hs_0001895	CCDC94	10.0841	10.5493	10.7719	10.1222	9.8895	10.2662	10.1235	10.1376	10.2685	10.158	10.0423	10.0369	10.6497	10.5948	10.5994	11.3501	11.0644	11.0255	10.7768	10.9947	10.4934	10.7875	10.3907	10.5713
PH_hs_0006094	CCHCR1	9.73217	10.2509	10.2101	9.93	9.82575	9.88035	9.26092	9.15861	9.15861	9.06743	9.01262	9.28193	10.0934	9.94178	10.1092	10.7686	10.6613	10.3658	10.0721	9.72195	9.4625	9.51865	9.20335	9.5651
PH_hs_0042028	CCK	6.76155	7.02791	7.00562	7.29002	7.29921	7.35315	5.65821	4.78136	5.22882	5.50779	5.59991	5.74147	7.79766	7.47978	7.633	8.30606	8.07948	7.78463	2.32193	2.45943	2.45943	4.55459	5.40939	2.90689
PH_hs_0000021	CCKAR	7.02791	6.13955	6.45121	6.46761	6.70736	6.46761	6.43463	6.96	6.67948	6.45121	5.87036	5.98868	6.41785	6.92481	6.60733	6.76155	7.47168	7.48784	7.51964	7.79766	7.49586	6.97154	6.65105	7.00562
PH_hs_0000029	CCKBR	6.43463	6.05528	5.98868	6.01123	6.15987	5.62936	6.25739	6.41785	5.89482	6.33092	5.53916	6.17991	6.21917	5.91886	6.13955	5.76818	6.29462	6.82655	4.49185	7.11374	7.20457	6.57743	6.3837	6.46761
PH_hs_0003565	CCL11	7.0607	6.41785	6.60733	6.65105	6.8392	6.59246	6.74819	7.19476	6.97154	6.73471	6.03342	6.21917	6.74819	7.08215	6.8009	6.98299	7.42206	7.56605	7.75822	7.94544	7.71768	7.31741	6.93664	7.18488
PH_hs_0031238	CCL11|CCL2	6.7211	6.53138	6.5157	6.57743	6.15987	6.54689	7.43879	7.633	8.05799	7.71768	8.0634	7.7039	6.65105	6.69349	6.56224	6.01123	5.91886	5.96578	7.82337	7.71768	7.84862	8.39017	8.38154	8.11634
PH_hs_0046505	CCL14	6.60733	6.36632	6.43463	6.15987	6.17991	5.96578	6.73471	6.93664	6.92481	6.67948	6.70736	6.62205	6.41785	6.53138	6.15987	5.87036	6.36632	6.25739	7.47168	7.73809	7.50383	7.15482	7.28077	7.35315
PH_hs_0049664	CCL14|CCL14-CCL15	9.28887	9.56701	9.72877	9.48079	9.64836	9.63753	9.5068	9.67154	9.51274	9.2009	9.30035	9.03755	9.99789	9.78709	9.74567	10.0748	10.3393	10.2149	10.5132	9.94618	10.2603	9.90011	9.72195	10.0855
PH_hs_0049665	CCL14-CCL15|CCL15	9.51471	9.20823	9.96217	9.67331	8.72622	9.31854	9.50879	9.66267	9.63027	8.98157	8.53722	8.87191	9.98797	9.84471	9.59712	9.57837	10.1105	10.3745	8.91737	10.7561	10.7394	9.81778	9.59712	9.96073
PH_hs_0046506	CCL15	7.19476	6.97154	7.25267	7.12412	7.37069	7.07146	7.02791	7.43045	7.10329	7.27146	6.49985	6.86419	7.53528	7.10329	7.25267	7.20457	7.51175	7.71081	7.73809	8.05257	7.66888	7.43045	7.11374	7.37069
PH_hs_0015664	CCL2	10.5201	11.2375	11.2387	11.1424	11.2122	11.1827	12.2637	12.1887	12.2933	12.2678	11.981	12.3768	11.1746	11.097	11.1901	10.4883	10.3625	10.2003	12.4531	12.1798	12.0836	12.9455	12.5621	13.0414
PH_hs_0035772	CCL2	10.03	10.0341	10.1427	9.98371	10.0423	10.0147	11.1671	11.0765	11.3024	11.0053	11.2915	11.1901	10.0761	9.96939	10.0286	9.36304	8.90539	8.9263	11.27	11.0556	10.856	11.6695	11.4349	11.7076
PH_hs_0005268	CCL22	6.93664	6.31288	6.67948	7.00562	6.90087	6.29462	6.13955	5.98868	6.05528	5.82018	5.40939	5.33985	6.41785	6.73471	6.59246	6.54689	7.14466	7.40514	4.04439	6.19967	6.13955	5.06609	5.02237	5.06609
PH_hs_0023710	CCL25	6.76155	6.41785	6.7879	6.41785	6.07682	6.5157	7.43879	7.36194	7.60363	7.19476	7.15482	7.07146	6.81378	6.76155	6.57743	5.96578	6.96	5.87036	7.71768	8.01402	8.03067	7.37069	7.94544	7.25267
PH_hs_0031719	CCL26	7.633	7.91588	7.68299	8.21675	8.11634	8.31515	8.15228	8.28309	8.17243	8.14211	7.60363	7.92778	7.75154	7.89785	7.86109	7.97441	7.9629	7.87344	8.64926	8.75322	8.69174	8.53722	8.06878	8.67066
PH_hs_0023859	CCL28	6.11894	6.25739	5.89482	6.77479	6.7211	6.97154	6.21917	5.50779	5.82018	6.27612	6.34873	6.19967	5.74147	5.82018	6.34873	6.09803	5.44294	5.62936	4.35755	2.32193	3.39232	5.76818	6.11894	6.07682
PH_hs_0026492	CCL5	7.41363	7.224	6.8392	7.20457	7.62571	7.15482	7.23362	7.78463	7.41363	6.7211	7.04985	6.62205	7.28077	7.12412	7.77149	7.28077	8.38154	7.71081	7.83605	7.85487	8.35094	7.02791	7.03892	8.11634
PH_hs_0034077	CCL5	8.86264	8.3015	8.75322	8.49785	8.44087	7.66888	9.06474	9.82893	9.18611	9.00983	6.36632	8.33762	8.99294	8.89936	8.64926	8.51767	9.64656	9.79685	9.51668	11.288	11.3523	9.27496	9.12541	10.6234
PH_hs_0043291	CCL7	6.62205	6.65105	6.45121	6.45121	6.67948	6.82655	6.36632	6.15987	5.91886	6.11894	6.36632	6.15987	6.41785	6.53138	6.65105	5.76818	5.89482	5.62936	5.50779	5.14975	5.47573	6.45121	6.34873	6.41785
PH_hs_0013968	CCL8	6.86419	6.87652	7.25267	7.38802	7.52748	7.09276	6.34873	7.78463	7.28077	7.12412	6.92481	6.97154	6.98299	7.66888	7.64746	7.38802	8.23122	7.9571	8.23122	6.74819	7.66178	8.23601	7.47168	8.32418
PH_hs_0001029	CCM2	11.4622	12.2151	12.4348	11.7471	11.6766	11.6924	11.6806	11.5997	11.7273	11.4951	11.4961	11.6337	11.9394	11.8988	11.8908	12.5754	12.3768	12.3297	12.3868	12.0346	11.9678	11.5233	11.3457	11.5375
PH_hs_0046191	CCM2	10.638	11.174	11.1108	10.7528	10.5911	10.5994	10.528	10.5328	11.7505	10.6371	11.0624	10.8005	10.911	11.0858	10.9784	11.4239	11.2116	11.2536	11.3154	11.1095	10.9883	10.4964	11.1846	10.5994
PH_hs_0004815	CCNA2	10.8388	10.956	11.0871	11.2327	11.2694	11.2712	9.7657	9.75906	10.1053	9.76736	9.96217	9.79685	11.3035	11.3233	11.2966	11.9771	11.6332	11.7807	10.5191	10.3603	9.87728	9.60084	9.27496	9.47877
PH_hs_0049303	CCNA2	8.56415	9.30948	9.05664	9.83999	9.65015	9.82098	8.16239	8.16742	8.64566	8.18735	8.05257	8.18239	9.53625	9.64295	9.74735	9.67154	9.61563	9.16867	8.3015	7.71768	7.77808	7.71768	8.26444	7.51964
PH_hs_0002110	CCNB1	10.0464	10.1118	10.2674	10.6344	10.6124	10.6711	9.48281	9.61379	9.6786	9.49486	9.46659	9.51076	10.9947	10.811	10.5627	11.0241	10.5836	10.7997	9.68562	9.8572	9.77726	9.42101	9.16616	9.39339
PH_hs_0027203	CCNB1IP1	10.1299	10.2438	10.3044	10.6188	10.6234	10.5826	10.6262	10.5201	11.0165	10.6115	10.856	10.6658	10.2438	10.3134	10.1954	9.85409	9.46659	9.5708	10.8285	10.6142	10.3701	10.9961	10.9502	10.9596
PH_hs_0011508	CCNB2	11.0944	11.5988	11.4668	11.9764	11.8632	12.0384	10.4152	10.5191	10.9005	10.4589	10.3592	10.4289	12.0326	11.9194	11.9478	12.5359	12.4093	12.1407	10.9473	10.4934	10.5083	10.2222	10.4025	10.0641
PH_hs_0025404	CCNC	7.68299	8.47776	8.46557	8.80574	8.3015	8.63118	7.87958	7.77808	7.89785	7.93958	7.77149	7.76487	8.39446	8.35975	8.29692	8.47371	8.34207	8.04712	7.84862	6.87652	7.43879	7.54303	7.68299	7.51964
PH_hs_0024184	CCND1	15.3695	15.4226	15.4821	14.5439	14.5684	14.513	14.3948	14.3614	14.5282	14.3561	14.5271	14.506	15.3697	15.1628	15.1418	15.5071	15.0182	15.165	15.4088	15.123	14.8367	14.6171	14.3237	14.5664
PH_hs_0024257	CCND2	7.64024	8.1267	8.00282	7.64024	7.55075	7.68299	8.89026	8.93811	9.15861	9.2703	9.14338	9.22279	7.87958	8.01959	8.02514	7.10329	7.04985	6.86419	9.42522	9.34762	9.36304	9.56891	9.4543	9.88798
PH_hs_0004752	CCND3	12.2211	12.2558	12.3372	12.1233	12.1259	12.1336	11.6323	11.5457	11.7015	11.4276	11.7522	11.6034	12.2454	12.1906	12.289	12.7272	12.3113	12.4303	12.3798	11.5056	11.8303	11.8124	11.4841	11.8492
PH_hs_0023204	CCNE1	9.8321	10.0369	9.98085	9.06743	8.91439	9.00703	8.73302	8.79279	8.95855	8.85643	8.97871	8.80252	9.98655	9.9359	9.86805	10.1131	9.93737	9.90313	9.83684	9.55555	9.5068	9.09408	8.84078	9.04303
PH_hs_0040024	CCNE2	7.31741	7.85487	7.90388	8.1472	8.16742	8.2503	6.43463	6.03342	6.45121	6.34873	6.33092	6.54689	8.27845	8.08481	8.1267	7.89178	7.43045	7.49586	6.19967	6.15987	6.25739	6.31288	6.19967	5.82018
PH_hs_0049274	CCNE2	7.77808	7.65464	7.65464	7.73132	7.80413	7.84235	6.29462	6.60733	6.67948	6.86419	6.93664	6.46761	8.03617	8.01402	8.03617	7.66888	7.61102	7.73809	7.16491	6.49985	6.8392	6.69349	6.48382	6.76155
PH_hs_0000262	CCNF	9.38694	10.1892	10.0077	10.0573	9.59712	10.1941	8.76321	8.80252	8.76984	8.53722	8.28771	8.69174	10.0396	9.99647	10.1376	10.5873	10.5817	10.0788	9.14083	9.01262	9.10198	8.33316	8.23601	8.49386
PH_hs_0004570	CCNG1	9.45018	10.2744	10.4964	10.3745	10.2848	10.3842	9.16867	9.18611	9.64656	9.34983	9.38262	9.42731	10.4497	10.3471	10.461	10.6515	10.3471	10.4278	9.29577	9.55171	9.05664	9.51471	9.33651	9.3696
PH_hs_0047608	CCNG1	11.4886	11.8893	11.8422	12.0432	11.7824	12.0952	10.9996	10.9762	11.3301	11.2747	11.1858	11.3109	12.232	12.3019	12.3229	12.1619	12.0656	11.7966	11.118	10.9848	10.7121	11.4281	11.4795	11.5174
PH_hs_0022000	CCNG2	7.37069	8.03617	7.81698	8.19722	8.18735	8.39874	7.75154	7.77149	7.81057	8.16239	7.96867	8.26444	8.26444	8.29232	8.37721	9.08614	8.95855	8.60548	8.13186	8.16742	7.86728	8.29692	8.03617	8.26913
PH_hs_0049412	CCNJL	6.15987	6.43463	6.3837	6.49985	6.49985	5.65821	6.03342	6.67948	6.40088	6.29462	6.56224	6.09803	6.56224	6.45121	5.6865	5.30378	6.49985	5.53916	6.53138	7.48784	7.17493	6.43463	6.56224	6.62205
PH_hs_0027861	CCNL2	9.98513	10.9281	11.0179	10.9805	10.7495	10.9919	10.6887	10.664	10.9791	10.7385	10.6604	10.8482	10.2497	10.3559	10.3078	11.4049	11.2536	10.9058	10.9733	10.8731	10.7112	10.3929	10.6041	10.3647
PH_hs_0023546	CCNT2	7.28077	7.77808	7.44708	7.89178	7.75154	7.97441	7.85487	7.7039	8.05257	8.21189	8.03617	8.30606	8.01959	8.16239	8.00843	7.3443	7.12412	6.86419	7.48784	7.24317	7.61839	7.96867	8.26913	8.14211
PH_hs_0035727	CCPG1	5.22882	5.53916	5.33985	5.37504	5.56986	5.79442	7.37069	7.15482	7.56605	7.52748	7.61102	7.61839	5.10852	5.14975	5.18982	4.20945	2.32193	2.45943	7.26209	6.62205	6.60733	7.16491	7.57365	7.15482
PH_hs_0047401	CCPG1	7.78463	8.10066	7.99152	8.07414	7.89178	7.92184	9.64115	9.63753	9.668	9.93148	9.69784	9.98513	8.37721	8.44087	8.31061	7.633	7.79766	7.61839	9.26562	9.33651	9.5632	10.1991	10.4078	10.4424
PH_hs_0014279	CCR10	6.91289	7.57365	7.57365	7.29921	7.224	7.21432	6.93664	6.60733	6.76155	6.86419	6.62205	6.76155	7.01681	7.0607	7.10329	7.93958	7.61839	7.41363	6.88874	5.50779	6.48382	6.5157	6.67948	6.17991
PH_hs_0028602	CCR2	6.49985	5.82018	5.84549	5.79442	6.03342	5.6865	5.91886	6.33092	6.31288	6.19967	5.30378	5.44294	5.76818	6.29462	6.2384	6.41785	6.81378	6.99435	7.04985	7.29002	7.01681	6.49985	6.03342	6.87652
PH_hs_0048868	CCR2	6.49985	5.33985	5.50779	6.07682	6.45121	5.26679	6.43463	7.07146	5.89482	5.02237	6.03342	5.37504	5.56986	5.40939	6.45121	4.55459	7.28077	6.92481	7.28077	7.77808	8.11634	5.56986	6.15987	7.10329
PH_hs_0031237	CCR5	5.84549	5.87036	5.82018	5.87036	6.05528	5.47573	6.07682	5.84549	5.74147	6.07682	5.56986	6.05528	5.91886	5.84549	5.53916	5.26679	5.40939	6.41785	2.32193	6.3837	6.65105	5.50779	6.2384	5.94251
PH_hs_0042672	CCR8	7.24317	7.61839	7.85487	8.37287	8.3015	8.36851	8.26444	8.34651	8.47371	8.40727	8.50184	8.54496	7.86109	7.81057	7.73809	7.84235	7.87958	7.78463	8.20701	8.21675	8.31967	8.40301	8.60177	8.65642
PH_hs_0043752	CCRL1	11.645	12.1872	12.2341	12.7088	12.7208	12.7397	10.6022	10.5396	11.0365	10.2473	10.5985	10.3832	12.86	12.8207	12.7359	12.1757	11.7106	11.7497	10.431	10.2497	9.99647	10.525	10.3537	10.395
PH_hs_0028537	CCRL2	7.36194	7.04985	6.97154	6.82655	6.03342	6.54689	7.14466	7.23362	6.93664	6.88874	6.7879	6.87652	7.03892	7.3443	7.24317	6.59246	7.82337	6.92481	7.16491	8.11114	8.13186	6.97154	6.67948	6.97154
PH_hs_0030720	CCRL2	7.47978	6.76155	7.02791	7.01681	7.03892	6.88874	6.81378	7.55842	7.17493	7.01681	6.15987	6.29462	7.48784	7.79766	7.66178	8.03067	8.63844	8.68825	8.60918	8.88111	8.7364	7.37069	7.33539	8.2738
PH_hs_0025513	CCRN4L	7.25267	7.17493	7.21432	6.96	6.7211	6.92481	7.82972	7.77149	7.89785	7.57365	7.7039	7.75822	7.55842	7.43879	7.37938	7.21432	7.07146	5.10852	8.23122	8.07948	7.90388	7.89178	7.84235	7.86109
PH_hs_0000512	CCS	10.4569	11.0885	10.8404	10.5416	10.3493	10.4424	10.3315	10.2963	10.5599	10.5319	10.4236	10.5162	10.6325	10.8094	10.7883	11.4165	11.537	11.0597	10.7595	10.6106	10.7112	10.6133	10.5172	10.8853
PH_hs_0022906	CCT2	10.239	11.2012	11.1494	11.5056	11.3233	11.4218	10.8661	10.8769	11.2285	10.6096	10.3767	10.7334	11.4921	11.2476	11.2758	10.9912	10.823	10.2755	10.9281	10.4974	10.6773	11.0904	11.0651	10.994
PH_hs_0043209	CCT5	6.19967	6.67948	6.19967	6.56224	6.49985	6.76155	6.66534	6.57743	6.90087	6.69349	6.90087	6.74819	6.27612	6.5157	6.59246	6.03342	5.62936	5.76818	6.70736	6.29462	6.45121	6.65105	6.97154	7.04985
PH_hs_0028950	CCT6B	6.09803	6.82655	6.7211	6.56224	6.43463	6.49985	7.13443	6.93664	7.3443	7.09276	7.02791	7.27146	6.5157	6.48382	6.43463	6.67948	6.13955	6.25739	7.18488	5.6865	6.45121	7.55075	7.64746	7.29921
PH_hs_0024059	CCT7	12.2821	12.9186	12.9038	12.3269	12.2666	12.4397	12.2469	12.2663	12.2745	12.2332	12.027	12.2001	12.9655	12.7542	12.8993	13.47	13.3565	13.0653	13.0599	12.2368	12.6299	12.5212	12.2696	12.4855
PH_hs_0032888	CCT7	12.945	13.0996	13.2516	12.6349	12.4475	12.6019	12.6516	12.6164	12.6579	12.6238	12.1236	12.4493	13.0048	12.846	12.9561	13.6021	13.3223	13.2641	13.343	13.3378	12.979	12.9802	12.603	12.9115
PH_hs_0033252	CCT8	11.7179	12.7666	12.6356	13.0567	12.9521	13.0176	12.3689	12.3224	12.6539	12.0913	11.8519	12.35	13.0469	12.8631	12.8598	12.5283	12.4477	11.7576	12.2263	12.2719	12.3002	12.5067	12.8054	12.5276
PH_hs_0022216	CD109	5.98868	6.3837	6.27612	6.87652	6.76155	6.8392	6.01123	5.59991	5.6865	5.56986	5.87036	6.01123	6.63662	6.17991	6.45121	6.13955	3.39232	5.40939	3.9542	3.39232	2.32193	4.97728	5.6865	4.61471
PH_hs_0048119	CD109	11.284	12.1097	11.8939	12.2884	11.9112	12.2347	10.9996	11.0563	11.0556	11.0583	10.7436	11.0199	12.3467	12.3643	12.4368	11.6499	11.7966	11.2938	10.7402	10.7069	10.8158	11.2267	11.3109	11.8694
PH_hs_0004352	CD14	8.44501	8.78627	8.47776	8.69174	8.35975	8.49785	8.26913	8.39017	8.28309	8.78953	8.30606	8.67419	8.46964	8.79928	8.66711	9.19106	9.36085	9.14338	8.96434	8.94105	8.80574	9.08614	8.90539	9.73217
[truncated: 9,251 more rows]
