# Supplementary material for: FGF2-induced effects on transcriptome associated with regeneration competence in adult human fibroblasts
Source: BMC Genomics. 2013 Sep 26;14:656. doi: 10.1186/1471-2164-14-656 (PMC3849719; doi:10.1186/1471-2164-14-656)
Supplement: Additional file 3 — Glass FvsU. List of significantly differentially expressed genes due to FGF2 treatment of adult human dermal fibroblasts cultured on glass. [file 1471-2164-14-656-S3.xlsx]

## Sheet: glass
Probe	Gene	FoldChange	log2FoldChange	AveExpr	t	P.Value	adj.P.Val	B
PH_hs_0002234	PI16	-39.6181	-5.30809	9.51401	-22.5802	6.84276e-18	7.61189e-14	30.2424
PH_hs_0030035	ACTG2	-68.1594	-6.09084	9.11572	-21.1979	2.98364e-17	1.6595e-13	28.9357
PH_hs_0025581	COL4A1	-13.08	-3.70929	10.8249	-18.3474	8.33488e-16	3.09057e-12	25.9042
PH_hs_0027340	C16orf80	-13.2908	-3.73235	12.1941	-17.889	1.48485e-15	4.12937e-12	25.3689
PH_hs_0048460	ELN	-16.4528	-4.04027	10.3325	-17.1641	3.7999e-15	8.45402e-12	24.4923
PH_hs_0032351	ITGA11	-12.2013	-3.60896	9.58998	-16.8174	6.02877e-15	9.41246e-12	24.0594
PH_hs_0004751	MMP1	22.7576	4.50827	11.6628	16.807	6.11344e-15	9.41246e-12	24.0463
PH_hs_0004922	DEPDC6	-13.5469	-3.75989	8.45267	-16.7313	6.76912e-15	9.41246e-12	23.9505
PH_hs_0023990	RDH10	-11.8682	-3.56903	9.96092	-16.2121	1.37614e-14	1.70091e-11	23.2816
PH_hs_0024799	SULF1	-23.6805	-4.56563	10.633	-15.5775	3.36297e-14	3.69121e-11	22.4345
PH_hs_0005016	CXCL5	15.9921	3.99929	8.87512	15.5203	3.65006e-14	3.69121e-11	22.3566
PH_hs_0030859	MYH2|MYH4	-12.2467	-3.61432	8.30842	-15.3862	4.42827e-14	4.10501e-11	22.1727
PH_hs_0016483	FNDC1	-11.4549	-3.5179	11.0521	-15.2932	5.06729e-14	4.33604e-11	22.0442
PH_hs_0000726	SCRG1	-31.7901	-4.9905	9.06867	-15.1962	5.83671e-14	4.63768e-11	21.9094
PH_hs_0013642	CRISPLD2	-13.0332	-3.70412	10.1846	-14.8316	9.99484e-14	7.41218e-11	21.3954
PH_hs_0048686	ELN	-14.5681	-3.86474	13.0488	-14.6162	1.3804e-13	9.59723e-11	21.086
PH_hs_0002882	NFIX	9.30752	3.2184	11.3209	14.3357	2.11382e-13	1.38318e-10	20.6769
PH_hs_0049480	IGF2|INS-IGF2	-25.5048	-4.67269	8.06854	-14.2635	2.36144e-13	1.45937e-10	20.5703
PH_hs_0013491	ITGA11	-12.719	-3.66891	10.8188	-14.1985	2.61019e-13	1.5282e-10	20.474
PH_hs_0027533	COMP	-13.1129	-3.71291	11.6034	-14.1416	2.85025e-13	1.58531e-10	20.3893
PH_hs_0048348	COMP	-11.6767	-3.54556	13.8574	-14.0261	3.41033e-13	1.8065e-10	20.2165
PH_hs_0035765	GDF15	-14.9717	-3.90416	8.20586	-13.9789	3.67068e-13	1.85603e-10	20.1456
PH_hs_0004001	CLIC3	-10.7045	-3.42014	9.36997	-13.8423	4.5473e-13	2.19931e-10	19.939
PH_hs_0049395	DACT1	-9.57335	-3.25902	8.54119	-13.5576	7.14463e-13	3.31154e-10	19.5024
PH_hs_0000358	HAPLN1	-19.7427	-4.30325	9.12827	-13.4131	9.01155e-13	4.00978e-10	19.2777
PH_hs_0025731	COL11A1	-10.2997	-3.36454	9.73443	-13.36	9.8197e-13	4.20132e-10	19.1945
PH_hs_0049203	FAM46C	13.2445	3.72733	8.04625	13.2593	1.15618e-12	4.76347e-10	19.0362
PH_hs_0011498	WISP1	-11.5466	-3.5294	8.25995	-12.9697	1.85966e-12	7.38816e-10	18.5748
PH_hs_0002943	SGCG	-7.70296	-2.94541	8.63794	-12.7923	2.49807e-12	9.58227e-10	18.2879
PH_hs_0004398	EFEMP1	-7.85099	-2.97288	10.6642	-12.6989	2.92171e-12	1.08337e-09	18.1354
PH_hs_0009512	C1QTNF5|MFRP	-5.07786	-2.34422	9.72685	-12.5363	3.84589e-12	1.38005e-09	17.8676
PH_hs_0019975	G0S2	-8.65972	-3.11432	10.4231	-12.2956	5.80436e-12	2.01774e-09	17.4661
PH_hs_0048147	GPR133	-6.80685	-2.76699	10.5631	-12.2697	6.06948e-12	2.04597e-09	17.4224
PH_hs_0043528	MYH2	-20.3281	-4.3454	7.09675	-12.2063	6.77166e-12	2.21553e-09	17.3155
PH_hs_0027599	KRT7	-68.6703	-6.10161	7.91985	-12.1613	7.32151e-12	2.32699e-09	17.2392
PH_hs_0002883	TMEM158	10.0946	3.33551	13.5444	12.1301	7.72937e-12	2.38838e-09	17.1862
PH_hs_0005978	KLF2	-10.3974	-3.37816	10.6478	-11.9528	1.05391e-11	3.16855e-09	16.8829
PH_hs_0028860	RARRES2	-10.4537	-3.38595	8.48925	-11.5906	2.00633e-11	5.87327e-09	16.2521
PH_hs_0042519	OR4K2	4.06448	2.02307	7.20775	11.2095	4.01119e-11	1.14411e-08	15.5717
PH_hs_0023894	TRIB3	-6.77536	-2.7603	11.5741	-10.9669	6.28897e-11	1.74896e-08	15.1291
PH_hs_0010403	ODZ2	-5.17808	-2.37242	9.81888	-10.8765	7.44853e-11	2.02091e-08	14.9625
PH_hs_0033264	TSC22D3	-5.32187	-2.41193	10.9474	-10.8135	8.38536e-11	2.17478e-08	14.8457
PH_hs_0006487	ACTC1	-9.14891	-3.1936	7.78568	-10.8122	8.40664e-11	2.17478e-08	14.8432
PH_hs_0002906	WFDC1	-20.0379	-4.32466	7.44032	-10.6896	1.06018e-10	2.68032e-08	14.6145
PH_hs_0015649	PPP1R3C	-5.56102	-2.47535	10.1794	-10.6442	1.15567e-10	2.83677e-08	14.5294
PH_hs_0006765	AMIGO2	-11.4074	-3.51189	7.69493	-10.6364	1.17306e-10	2.83677e-08	14.5147
PH_hs_0010714	TNFSF4	-6.174	-2.62621	7.62294	-10.5877	1.2873e-10	3.04679e-08	14.423
PH_hs_0000285	ACAN	-6.45558	-2.69055	8.85614	-10.5438	1.40023e-10	3.23201e-08	14.34
PH_hs_0027209	GADD45B	-4.72743	-2.24105	13.5653	-10.5351	1.42366e-10	3.23201e-08	14.3236
PH_hs_0047964	KIAA1199	-8.88432	-3.15126	12.6904	-10.4674	1.62145e-10	3.60739e-08	14.1952
PH_hs_0043183	RARRES2	-9.4347	-3.23798	9.90699	-10.4045	1.83086e-10	3.99342e-08	14.0752
PH_hs_0000019	FGF9	-48.5972	-5.6028	6.46121	-10.3492	2.03786e-10	4.35946e-08	13.9694
PH_hs_0006019	CRYL1	4.51568	2.17494	10.8731	10.3388	2.0793e-10	4.36417e-08	13.9495
PH_hs_0044524	ADARB1	-5.20237	-2.37917	9.1347	-10.3051	2.21989e-10	4.57298e-08	13.8849
PH_hs_0024786	JAG1	-5.38038	-2.42771	7.59944	-10.0784	3.46125e-10	7.00053e-08	13.4457
PH_hs_0023263	MAP7	5.63147	2.49351	7.92064	10.0283	3.82148e-10	7.5911e-08	13.3477
PH_hs_0047229	ADAMTS5	-6.13617	-2.61734	9.23796	-10.0153	3.92138e-10	7.65289e-08	13.3222
PH_hs_0031258	MEGF6	-6.11915	-2.61333	8.13958	-9.99361	4.09338e-10	7.85083e-08	13.2797
PH_hs_0042387	CXCL6	6.3691	2.67109	10.5068	9.98277	4.18236e-10	7.88553e-08	13.2584
PH_hs_0005021	WNT2	-6.38026	-2.67361	9.61852	-9.95743	4.39831e-10	8.15447e-08	13.2086
PH_hs_0024665	CIT	5.27831	2.40007	10.5946	9.92696	4.67327e-10	8.5222e-08	13.1485
PH_hs_0004802	LOC728264	-7.73614	-2.95161	8.38641	-9.9098	4.83588e-10	8.6765e-08	13.1147
PH_hs_0001939	SMOC2	-6.0862	-2.60554	8.78222	-9.78417	6.21861e-10	1.09803e-07	12.8656
PH_hs_0042427	C4orf49	-4.42886	-2.14694	9.47358	-9.62659	8.54892e-10	1.48591e-07	12.5502
PH_hs_0028035	ELN	-10.8376	-3.43797	7.30556	-9.54107	1.01739e-09	1.74115e-07	12.3776
PH_hs_0001534	TPD52L1	-5.79469	-2.53473	8.20362	-9.47554	1.16326e-09	1.96063e-07	12.2447
PH_hs_0013209	ADRA2A	-6.93091	-2.79304	6.60085	-9.41739	1.31073e-09	2.1762e-07	12.1263
PH_hs_0028902	GATA6	-8.34286	-3.06054	8.51066	-9.40301	1.3501e-09	2.2086e-07	12.097
PH_hs_0013072	CD68	3.22629	1.68987	10.7664	9.36823	1.45039e-09	2.29416e-07	12.0258
PH_hs_0018139	APCDD1	4.82268	2.26983	11.2106	9.35706	1.4842e-09	2.29416e-07	12.003
PH_hs_0031357	MMD	4.02207	2.00794	8.02631	9.35693	1.48462e-09	2.29416e-07	12.0027
PH_hs_0002187	CORO2B	3.57582	1.83827	10.4311	9.35046	1.50458e-09	2.29416e-07	11.9894
PH_hs_0024245	MMP3	5.29639	2.40501	11.3716	9.35016	1.50551e-09	2.29416e-07	11.9888
PH_hs_0014431	LMCD1	-4.77192	-2.25457	10.97	-9.33917	1.54007e-09	2.3151e-07	11.9663
PH_hs_0015623	WNT4	-7.75733	-2.95556	7.32222	-9.28394	1.72657e-09	2.52739e-07	11.8528
PH_hs_0012721	KCND3	-19.8074	-4.30797	6.21898	-9.2839	1.72673e-09	2.52739e-07	11.8527
PH_hs_0049129	AFF3	-8.00264	-3.00048	7.18352	-9.24252	1.88162e-09	2.71834e-07	11.7674
PH_hs_0009352	STC2	-4.99439	-2.32031	9.96527	-9.23055	1.92906e-09	2.75113e-07	11.7427
PH_hs_0005685	NTN4	-4.6792	-2.22626	9.37454	-9.21669	1.98551e-09	2.7958e-07	11.7141
PH_hs_0006599	GPC3	3.64986	1.86784	7.32154	9.20045	2.05383e-09	2.81908e-07	11.6805
PH_hs_0043571	FGF18	-6.18868	-2.62963	7.71903	-9.19617	2.07225e-09	2.81908e-07	11.6716
PH_hs_0003036	PPAPDC1A	-5.04221	-2.33406	9.57258	-9.19482	2.07807e-09	2.81908e-07	11.6688
PH_hs_0048522	PDE7B	3.65875	1.87135	8.86254	9.1786	2.14962e-09	2.88101e-07	11.6352
PH_hs_0020144	PKIA	6.18414	2.62857	8.106	9.1697	2.18993e-09	2.90009e-07	11.6168
PH_hs_0018877	ACVR2A	-4.44805	-2.15317	9.79773	-9.16157	2.22744e-09	2.91506e-07	11.5999
PH_hs_0016122	SLC1A4	-3.89243	-1.96067	10.2739	-9.12035	2.42801e-09	3.13971e-07	11.5142
PH_hs_0048259	SLC7A11	-7.17163	-2.8423	9.93335	-9.11497	2.45554e-09	3.13971e-07	11.503
PH_hs_0026023	SORBS2	-5.17366	-2.37118	7.67771	-9.10513	2.50672e-09	3.16872e-07	11.4826
PH_hs_0025961	GFRA1	-7.16237	-2.84044	7.63904	-9.06947	2.70153e-09	3.37661e-07	11.4082
PH_hs_0000933	ADAM12	-4.89779	-2.29213	8.40158	-8.9801	3.26135e-09	3.99799e-07	11.221
PH_hs_0047871	RDH10	-18.1506	-4.18195	7.45823	-8.97876	3.27056e-09	3.99799e-07	11.2182
PH_hs_0049284	KCNE4	-3.79469	-1.92398	9.57553	-8.89906	3.87215e-09	4.68194e-07	11.0504
PH_hs_0001716	FZD4	-4.12149	-2.04317	10.4391	-8.87233	4.09845e-09	4.90228e-07	10.9939
PH_hs_0044602	TPM1	-4.3287	-2.11394	13.9473	-8.81368	4.64411e-09	5.49586e-07	10.8697
PH_hs_0013981	ADAMTS8	4.32049	2.1112	7.93798	8.8019	4.76245e-09	5.56619e-07	10.8446
PH_hs_0042460	C10orf116	3.9307	1.97479	13.6968	8.79787	4.80362e-09	5.56619e-07	10.8361
PH_hs_0048019	RNF157	6.05317	2.59769	7.76664	8.77378	5.05757e-09	5.80005e-07	10.7848
PH_hs_0025329	RNF157	5.63583	2.49463	7.8937	8.76886	5.11115e-09	5.80167e-07	10.7744
PH_hs_0035462	ID3	-4.80071	-2.26325	13.2994	-8.72315	5.63726e-09	6.33423e-07	10.6769
PH_hs_0047965	PHLDA1	5.72425	2.51709	9.58599	8.68275	6.14875e-09	6.83987e-07	10.5905
PH_hs_0044631	WLS	3.42856	1.7776	10.1087	8.67676	6.22857e-09	6.86006e-07	10.5777
PH_hs_0009308	CYP1B1	-5.10597	-2.35218	12.4426	-8.67051	6.31298e-09	6.88486e-07	10.5643
PH_hs_0001558	DHRS3	-3.88455	-1.95775	13.9122	-8.6227	6.9986e-09	7.55848e-07	10.4617
PH_hs_0036396	LCE2A	5.65461	2.49943	7.93377	8.61234	7.15711e-09	7.65535e-07	10.4394
PH_hs_0023967	SYBU	-3.89017	-1.95983	8.15905	-8.60447	7.27991e-09	7.71255e-07	10.4225
PH_hs_0043812	TAGLN	-4.20671	-2.07269	12.4843	-8.59011	7.50958e-09	7.83183e-07	10.3916
PH_hs_0045754	IGF1	-6.89425	-2.78539	6.994	-8.58588	7.57879e-09	7.83183e-07	10.3824
PH_hs_0001414	SRPX	3.94586	1.98034	12.2014	8.58436	7.60372e-09	7.83183e-07	10.3792
PH_hs_0008717	CDCP1	6.24736	2.64325	8.20788	8.56142	7.9912e-09	8.15543e-07	10.3297
PH_hs_0001829	CNN1	-5.24174	-2.39005	9.26602	-8.54515	8.27832e-09	8.32772e-07	10.2946
PH_hs_0024819	CTGF	-5.1076	-2.35265	13.6715	-8.5434	8.30976e-09	8.32772e-07	10.2908
PH_hs_0048718	PEAR1	-4.265	-2.09255	6.97267	-8.52288	8.6884e-09	8.5826e-07	10.2465
PH_hs_0003939	F3	-7.52314	-2.91133	10.3146	-8.51602	8.81898e-09	8.5826e-07	10.2316
PH_hs_0002495	EXPH5	-5.19326	-2.37664	7.05517	-8.51374	8.86285e-09	8.5826e-07	10.2267
PH_hs_0004635	DPT	-5.40104	-2.43324	11.2534	-8.51323	8.8727e-09	8.5826e-07	10.2256
PH_hs_0023865	QPRT	3.67136	1.87631	10.2272	8.47846	9.5703e-09	9.17759e-07	10.1502
PH_hs_0022649	ADARB1	-5.16994	-2.37015	8.25282	-8.4527	1.01233e-08	9.5474e-07	10.0943
PH_hs_0042923	C17orf107	-3.40283	-1.76674	7.4684	-8.45251	1.01276e-08	9.5474e-07	10.0939
PH_hs_0023718	ITGBL1	-4.04596	-2.01648	10.3305	-8.42308	1.08e-08	1.00957e-06	10.0299
PH_hs_0045286	LOC653550	-12.328	-3.62387	7.54434	-8.41762	1.09298e-08	1.01319e-06	10.018
PH_hs_0042472	C13orf16	3.61139	1.85255	7.557	8.41347	1.10296e-08	1.01399e-06	10.009
PH_hs_0044011	FAM19A5	-4.26672	-2.09313	7.13786	-8.4061	1.12088e-08	1.02203e-06	9.99291
PH_hs_0035313	HLA-DPA1	3.75514	1.90887	7.89821	8.3745	1.20123e-08	1.08638e-06	9.92398
PH_hs_0044329	GLS	-4.6051	-2.20323	9.36003	-8.32655	1.33465e-08	1.19731e-06	9.8191
PH_hs_0000274	PTX3	-3.48157	-1.79974	14.8291	-8.30621	1.39573e-08	1.24209e-06	9.77454
PH_hs_0044516	ATP10A	-4.03706	-2.0133	9.47722	-8.27821	1.48458e-08	1.31067e-06	9.71308
PH_hs_0024474	ALPK2	-3.82229	-1.93444	10.0775	-8.23556	1.63122e-08	1.42879e-06	9.61926
PH_hs_0004209	ANKRD2	3.64147	1.86452	8.11808	8.17322	1.87284e-08	1.62761e-06	9.48167
PH_hs_0023149	CPXM1	4.77827	2.25649	7.77613	8.1637	1.91285e-08	1.6495e-06	9.46061
PH_hs_0000460	DAB1	-4.23286	-2.08163	9.02983	-8.13381	2.04426e-08	1.74926e-06	9.39442
PH_hs_0042870	C1orf133	-4.14494	-2.05135	7.76218	-8.07786	2.31577e-08	1.96646e-06	9.27017
PH_hs_0009370	CHAC1	-7.56501	-2.91934	7.66083	-8.064	2.38857e-08	2.01292e-06	9.23933
PH_hs_0023622	DOK6	-4.18397	-2.06487	8.3054	-8.05992	2.41046e-08	2.01609e-06	9.23024
PH_hs_0005069	PRR15	-3.72912	-1.89883	9.9949	-8.03751	2.53435e-08	2.10389e-06	9.1803
PH_hs_0004783	CTSK	3.35587	1.74669	11.6041	7.97647	2.90601e-08	2.38622e-06	9.04393
PH_hs_0045089	TPM1	-5.30605	-2.40764	8.90745	-7.97411	2.92141e-08	2.38622e-06	9.03867
PH_hs_0048756	CAMK2N1	3.03147	1.60002	13.5995	7.97147	2.93881e-08	2.38622e-06	9.03275
PH_hs_0046147	SMOC2	-6.20663	-2.63381	8.02546	-7.96815	2.96082e-08	2.38668e-06	9.02531
PH_hs_0002239	SLC29A1	3.04565	1.60675	10.0847	7.92038	3.29684e-08	2.63842e-06	8.91818
PH_hs_0024462	GFRA1	-4.48875	-2.16631	6.42715	-7.89345	3.50326e-08	2.76917e-06	8.85765
PH_hs_0024544	ID4	-4.62571	-2.20967	8.11986	-7.89182	3.51615e-08	2.76917e-06	8.85399
PH_hs_0048051	MRVI1	-4.38217	-2.13164	7.34827	-7.88947	3.53489e-08	2.76917e-06	8.84869
PH_hs_0033521	C9orf150	-3.24872	-1.69987	7.19496	-7.87892	3.62006e-08	2.81605e-06	8.82496
PH_hs_0044519	WISP1	-5.46089	-2.44914	6.96665	-7.87553	3.64794e-08	2.81803e-06	8.81731
PH_hs_0026240	ADM2	-5.07062	-2.34216	6.81605	-7.85437	3.82671e-08	2.93575e-06	8.76963
PH_hs_0047925	KREMEN1	3.52756	1.81867	10.7691	7.83828	3.96858e-08	3.02374e-06	8.73334
PH_hs_0003170	OLFML2B	3.02992	1.59928	10.9543	7.82947	4.04858e-08	3.0637e-06	8.71345
PH_hs_0042231	CCDC85A	-3.05948	-1.61329	6.92933	-7.82015	4.13502e-08	3.09433e-06	8.69239
PH_hs_0022414	GLS	-3.98249	-1.99367	10.6849	-7.81912	4.14469e-08	3.09433e-06	8.69006
PH_hs_0031653	LIMS2	-6.89228	-2.78498	10.8578	-7.791	4.41775e-08	3.24994e-06	8.62646
PH_hs_0003267	TMEM35	5.72072	2.5162	9.63879	7.7896	4.43173e-08	3.24994e-06	8.62331
PH_hs_0004905	ARHGAP22	4.17824	2.0629	10.9557	7.78871	4.44076e-08	3.24994e-06	8.62128
PH_hs_0015814	KRTAP1-5	-3.37209	-1.75364	7.79891	-7.77485	4.58283e-08	3.33199e-06	8.58988
PH_hs_0047318	LIMCH1	-5.06529	-2.34064	9.13716	-7.76976	4.63616e-08	3.34888e-06	8.57835
PH_hs_0035847	PLAC8|LOC100288611|LOC100294494	-3.99453	-1.99803	6.72929	-7.74358	4.92059e-08	3.51138e-06	8.51899
PH_hs_0031203	HIST1H4C	3.56429	1.83361	12.6189	7.74326	4.92426e-08	3.51138e-06	8.51825
PH_hs_0030708	SSTR1	-3.49053	-1.80345	7.99799	-7.71945	5.19879e-08	3.66239e-06	8.46416
PH_hs_0027659	HSPB7	-4.08272	-2.02953	14.2672	-7.71919	5.20188e-08	3.66239e-06	8.46357
PH_hs_0047441	STC2	-4.31615	-2.10975	11.7738	-7.69935	5.44265e-08	3.8078e-06	8.41846
PH_hs_0025020	H19	-3.14107	-1.65126	9.84255	-7.69359	5.51471e-08	3.8341e-06	8.40535
PH_hs_0031292	BMP4	4.65213	2.21789	8.70815	7.68152	5.66885e-08	3.91679e-06	8.37786
PH_hs_0000374	S100P	-5.98521	-2.5814	6.81396	-7.65745	5.98972e-08	4.11294e-06	8.32297
PH_hs_0022510	TPM1	-4.72578	-2.24055	8.08607	-7.64397	6.17738e-08	4.21578e-06	8.29221
PH_hs_0002394	RASL12	3.06987	1.61818	6.76675	7.61694	6.5721e-08	4.45781e-06	8.23045
PH_hs_0022523	JPH2	-3.83687	-1.93993	6.40377	-7.5955	6.9036e-08	4.65071e-06	8.18138
PH_hs_0031106	EFNB3	3.04147	1.60477	7.39894	7.5932	6.94011e-08	4.65071e-06	8.17612
PH_hs_0026662	EDN1	-3.17011	-1.66453	7.5283	-7.55488	7.5794e-08	5.0487e-06	8.08826
PH_hs_0043556	HMGA1	3.44596	1.78491	13.9664	7.55127	7.6426e-08	5.06049e-06	8.07998
PH_hs_0043953	GK	3.46259	1.79185	8.31345	7.54395	7.77256e-08	5.11609e-06	8.06316
PH_hs_0012692	E2F2	3.50893	1.81103	9.20843	7.51578	8.29385e-08	5.42711e-06	7.99843
PH_hs_0030222	JUB	-3.3422	-1.7408	9.99553	-7.50483	8.50616e-08	5.53348e-06	7.97322
PH_hs_0025199	AC109642.1	-5.31296	-2.40952	7.21036	-7.4955	8.69148e-08	5.61595e-06	7.95173
PH_hs_0004160	PRSS21	3.44658	1.78517	6.90129	7.49339	8.7339e-08	5.61595e-06	7.94688
PH_hs_0010871	SLC7A5	-6.87269	-2.78087	10.224	-7.4524	9.60227e-08	6.13883e-06	7.85235
PH_hs_0000113	HLA-DPA1	3.23988	1.69594	8.3262	7.43085	1.00937e-07	6.41612e-06	7.80258
PH_hs_0010102	BAALC	3.44607	1.78495	8.3388	7.42536	1.0223e-07	6.46137e-06	7.78988
PH_hs_0045633	HGF	5.37123	2.42525	7.37788	7.41567	1.04553e-07	6.57087e-06	7.76748
PH_hs_0006020	RAB38	3.82249	1.93451	8.84032	7.40818	1.06387e-07	6.6486e-06	7.75013
PH_hs_0049126	SLC1A2	3.44088	1.78278	9.18243	7.40052	1.08295e-07	6.73004e-06	7.7324
PH_hs_0045130	ANTXR1	-2.56387	-1.35832	10.9727	-7.39501	1.09689e-07	6.77876e-06	7.71965
PH_hs_0005700	FILIP1	3.18118	1.66956	8.23925	7.378	1.14112e-07	7.01319e-06	7.68022
PH_hs_0044632	NTNG1	3.07969	1.62278	10.5848	7.36487	1.1765e-07	7.19085e-06	7.64977
PH_hs_0014581	TUFT1	-3.04501	-1.60645	7.74732	-7.35967	1.19081e-07	7.23858e-06	7.63771
PH_hs_0000559	GPM6B	3.97081	1.98943	8.64269	7.35338	1.2084e-07	7.30556e-06	7.62309
PH_hs_0044834	AG2	-3.48805	-1.80242	6.93419	-7.34086	1.24415e-07	7.48102e-06	7.59401
PH_hs_0047401	CCPG1	-3.48081	-1.79942	8.90492	-7.33308	1.26689e-07	7.57681e-06	7.57595
PH_hs_0047518	FAM26E	-2.9668	-1.56891	9.02028	-7.32684	1.28546e-07	7.64679e-06	7.56143
PH_hs_0044528	PCK2	-4.37965	-2.13082	11.8798	-7.32021	1.3055e-07	7.72466e-06	7.54601
PH_hs_0049458	ZNF367	3.30945	1.72659	8.87143	7.31167	1.33175e-07	7.83832e-06	7.52615
PH_hs_0045879	SRPX	3.86033	1.94872	12.4293	7.28951	1.40246e-07	8.21106e-06	7.47455
PH_hs_0023423	CA12	2.90285	1.53747	12.1371	7.28427	1.41973e-07	8.26865e-06	7.46235
PH_hs_0034867	OPN3	3.05795	1.61257	7.44257	7.27423	1.45348e-07	8.37665e-06	7.43892
PH_hs_0004637	STAT4	-2.58569	-1.37055	7.54064	-7.27245	1.45951e-07	8.37665e-06	7.43479
PH_hs_0022773	THBS1	-3.11545	-1.63944	13.1301	-7.27003	1.46782e-07	8.37665e-06	7.42912
PH_hs_0004018	CLEC3B	2.7789	1.47451	10.0159	7.26986	1.4684e-07	8.37665e-06	7.42873
PH_hs_0023155	CXCR7	-4.15931	-2.05634	6.94777	-7.25811	1.50933e-07	8.56622e-06	7.40131
PH_hs_0049563	PLAC8|LOC100288611|LOC100294494	-3.52475	-1.81752	6.67502	-7.25477	1.52115e-07	8.58947e-06	7.39353
PH_hs_0020054	PGA5|PGA3|PGA4	3.03872	1.60346	9.73081	7.24269	1.56481e-07	8.75058e-06	7.36531
PH_hs_0001751	MAMLD1	-3.28345	-1.71521	10.3361	-7.242	1.56733e-07	8.75058e-06	7.3637
PH_hs_0044515	SERPINA3	-6.11726	-2.61289	6.42023	-7.23838	1.58068e-07	8.75058e-06	7.35524
PH_hs_0036211	SLC7A6	-2.81197	-1.49158	6.88998	-7.23616	1.58892e-07	8.75058e-06	7.35006
PH_hs_0045612	PVR	-3.00854	-1.58907	7.4384	-7.23614	1.58901e-07	8.75058e-06	7.35
PH_hs_0036173	PHLDA1	5.0428	2.33423	8.54761	7.1842	1.79496e-07	9.80394e-06	7.22845
PH_hs_0048569	SORBS2	-8.36103	-3.06368	5.39246	-7.1835	1.79792e-07	9.80394e-06	7.22681
PH_hs_0012817	COL5A3	-3.10704	-1.63554	7.9906	-7.17604	1.82971e-07	9.92865e-06	7.20932
PH_hs_0049564	PLAC8|LOC100288611|LOC100294494	-4.06563	-2.02348	7.2367	-7.17328	1.84163e-07	9.94482e-06	7.20285
PH_hs_0004373	PCK2	-3.24815	-1.69962	13.1829	-7.14276	1.97875e-07	1.06336e-05	7.13122
PH_hs_0004760	LOXL2	-3.12593	-1.64428	14.4044	-7.13093	2.03463e-07	1.08814e-05	7.10345
PH_hs_0035502	ESCO2	3.72953	1.89899	7.38988	7.12495	2.06351e-07	1.0983e-05	7.08939
PH_hs_0012290	COL13A1	2.9789	1.57478	10.4946	7.11765	2.09934e-07	1.11205e-05	7.07222
PH_hs_0000326	SOD3	2.86303	1.51754	13.2933	7.07561	2.31842e-07	1.22228e-05	6.97322
PH_hs_0016798	KCNE4	-2.85276	-1.51236	7.03343	-7.06843	2.35811e-07	1.23626e-05	6.95629
PH_hs_0028863	MLF1IP	3.06735	1.61699	8.8761	7.06681	2.36716e-07	1.23626e-05	6.95247
PH_hs_0010283	BHLHE40	-3.53481	-1.82163	8.16044	-7.04932	2.46714e-07	1.28245e-05	6.91121
PH_hs_0003687	STEAP3	3.31284	1.72807	10.6328	7.02923	2.58732e-07	1.33026e-05	6.86377
PH_hs_0001652	SPRY2	3.64604	1.86633	8.97489	7.02858	2.59134e-07	1.33026e-05	6.86222
PH_hs_0002182	PPAP2C	3.26524	1.70719	8.5662	7.02799	2.59499e-07	1.33026e-05	6.86082
PH_hs_0028200	CENPI	2.80815	1.48962	8.25162	7.02523	2.61199e-07	1.33284e-05	6.8543
PH_hs_0022325	PCSK6	-3.42204	-1.77486	7.13804	-7.02228	2.63032e-07	1.33606e-05	6.84733
PH_hs_0016060	SLC43A2	-4.63623	-2.21295	8.43505	-7.013	2.68883e-07	1.35957e-05	6.82539
PH_hs_0043886	GLRX	-3.04854	-1.60812	7.50374	-6.99556	2.80239e-07	1.41058e-05	6.78413
PH_hs_0043546	PCNA	2.73981	1.45407	12.4276	6.97037	2.97518e-07	1.48891e-05	6.72445
PH_hs_0016565	SDSL	-2.6129	-1.38565	10.7386	-6.96902	2.98478e-07	1.48891e-05	6.72124
PH_hs_0048375	SDC2	-3.67885	-1.87926	9.23896	-6.96448	3.01717e-07	1.49835e-05	6.71048
PH_hs_0045771	LTBP1	2.75073	1.45981	13.7263	6.93471	3.23862e-07	1.60117e-05	6.63984
PH_hs_0034601	NES	3.68036	1.87985	10.2476	6.92546	3.31077e-07	1.6296e-05	6.61786
PH_hs_0014797	PSAT1	-2.92079	-1.54636	13.4464	-6.89814	3.53353e-07	1.73159e-05	6.55292
PH_hs_0024428	CD9	2.90733	1.53969	12.122	6.89586	3.55281e-07	1.7334e-05	6.54749
PH_hs_0036700	MGC87042	2.90448	1.53828	10.2185	6.89018	3.60127e-07	1.74937e-05	6.53398
PH_hs_0011466	LEP	-3.27067	-1.70958	7.17256	-6.87011	3.7781e-07	1.82243e-05	6.48618
PH_hs_0035332	PAFAH1B3	3.16016	1.66	10.7521	6.86941	3.78443e-07	1.82243e-05	6.48451
PH_hs_0048613	EPAS1	-3.03945	-1.60381	12.3907	-6.86254	3.84706e-07	1.8446e-05	6.46814
PH_hs_0004409	ALDH1A1	-3.47101	-1.79535	9.54053	-6.85675	3.90071e-07	1.86229e-05	6.45433
PH_hs_0015079	PPM1K	3.47054	1.79516	7.53731	6.84617	4.00063e-07	1.90184e-05	6.4291
PH_hs_0047583	ITGA10	4.18313	2.06458	7.19654	6.83026	4.15585e-07	1.96343e-05	6.39114
PH_hs_0001793	KIFC1	3.64967	1.86777	9.87388	6.82929	4.1655e-07	1.96343e-05	6.38883
PH_hs_0014783	STMN3	3.08508	1.62531	10.4562	6.80309	4.43543e-07	2.06794e-05	6.32621
PH_hs_0036800	H19	-3.80538	-1.92804	9.76816	-6.80239	4.44278e-07	2.06794e-05	6.32456
PH_hs_0027162	SLC3A2	-3.5916	-1.84463	13.2509	-6.80238	4.44298e-07	2.06794e-05	6.32452
PH_hs_0027544	OXTR	-12.6425	-3.6602	5.08555	-6.77711	4.72065e-07	2.17973e-05	6.26406
PH_hs_0046297	SYNPO2	-3.64492	-1.86589	6.68242	-6.77695	4.72236e-07	2.17973e-05	6.2637
PH_hs_0042369	PECR	4.97108	2.31356	9.37354	6.76758	4.82991e-07	2.22016e-05	6.24125
PH_hs_0037464	SLC38A1	-4.8522	-2.27864	9.54707	-6.75212	5.01259e-07	2.29465e-05	6.20423
PH_hs_0005170	E2F8	3.63792	1.86312	7.10946	6.73434	5.23165e-07	2.38512e-05	6.16157
PH_hs_0009558	MOCOS	-2.71813	-1.44261	8.87383	-6.72763	5.31671e-07	2.40733e-05	6.14549
PH_hs_0022812	PLEK2	4.40509	2.13917	7.74023	6.72709	5.32365e-07	2.40733e-05	6.14419
PH_hs_0023577	WLS	2.58618	1.37082	9.10253	6.69726	5.72011e-07	2.57613e-05	6.07257
PH_hs_0026823	TGM2	-3.74883	-1.90644	8.80284	-6.68966	5.82598e-07	2.61323e-05	6.05428
PH_hs_0024432	PPARG	2.99681	1.58343	8.08275	6.66905	6.12285e-07	2.73536e-05	6.00472
PH_hs_0024018	GINS1	3.68664	1.88231	7.71995	6.66572	6.17225e-07	2.74641e-05	5.99671
PH_hs_0000342	NGF	-3.17481	-1.66667	9.05429	-6.64509	6.48767e-07	2.87525e-05	5.94701
PH_hs_0027552	DHRS13	3.07291	1.61961	7.4243	6.63679	6.61912e-07	2.92187e-05	5.92702
PH_hs_0033148	RHOB	-3.71025	-1.89152	8.77724	-6.62291	6.84494e-07	3.00961e-05	5.89357
PH_hs_0030526	ID2|ID2B	-2.94813	-1.5598	12.7606	-6.61996	6.89408e-07	3.01928e-05	5.88644
PH_hs_0024602	CNIH3	4.49221	2.16742	7.54293	6.57777	7.63571e-07	3.32833e-05	5.78457
PH_hs_0048471	MEGF6	-4.87329	-2.2849	6.73304	-6.57594	7.66957e-07	3.32833e-05	5.78016
PH_hs_0001576	SH2D4A	-3.53342	-1.82107	10.2776	-6.57487	7.6895e-07	3.32833e-05	5.77757
PH_hs_0004673	TNFRSF11B	-3.24476	-1.69811	12.836	-6.55523	8.06471e-07	3.4772e-05	5.73007
PH_hs_0000852	SESN2	-3.13914	-1.65037	12.922	-6.53422	8.48677e-07	3.64505e-05	5.67922
PH_hs_0047219	SERAC1	-2.9125	-1.54226	9.26475	-6.53164	8.54013e-07	3.65386e-05	5.67297
PH_hs_0028708	SOX9	-2.67739	-1.42082	7.59758	-6.51144	8.96984e-07	3.82301e-05	5.62403
PH_hs_0048665	NALCN	-9.68498	-3.27575	5.30338	-6.50474	9.1173e-07	3.87103e-05	5.60778
PH_hs_0024082	TBX3	3.02717	1.59797	10.384	6.49121	9.42248e-07	3.98539e-05	5.57496
PH_hs_0028888	HIST1H4C	2.80147	1.48618	15.2598	6.47885	9.71034e-07	4.09159e-05	5.54496
PH_hs_0034019	OSBP2	3.07874	1.62234	7.20539	6.46779	9.97548e-07	4.18744e-05	5.51811
PH_hs_0031411	UBE2C|LOC283711|LOC730173	3.07102	1.61872	12.3678	6.46131	1.01342e-06	4.2381e-05	5.50237
PH_hs_0002369	C1orf198	-2.84608	-1.50897	14.0462	-6.44905	1.04419e-06	4.35038e-05	5.47257
PH_hs_0042730	TNFAIP8L3	2.74533	1.45698	9.99241	6.43495	1.08074e-06	4.48589e-05	5.43827
PH_hs_0026107	ASNS	-2.82441	-1.49795	13.8334	-6.42723	1.1013e-06	4.53133e-05	5.41949
PH_hs_0045713	EDN1	-3.99763	-1.99914	6.73697	-6.42629	1.10381e-06	4.53133e-05	5.41722
PH_hs_0048116	IL17RD	6.70641	2.74554	8.5657	6.42626	1.10391e-06	4.53133e-05	5.41713
PH_hs_0033367	SQRDL	2.43104	1.28158	10.5082	6.41096	1.14594e-06	4.67894e-05	5.37989
PH_hs_0026016	PLXDC2	-5.89578	-2.55968	7.34526	-6.41012	1.14828e-06	4.67894e-05	5.37785
PH_hs_0005844	AIM2	3.49846	1.80672	6.85284	6.40446	1.16429e-06	4.72686e-05	5.36405
PH_hs_0047381	NCAM1	2.36884	1.24418	8.37524	6.4021	1.17101e-06	4.73686e-05	5.35831
PH_hs_0024025	F10	4.56219	2.18973	9.43039	6.35418	1.3167e-06	5.30688e-05	5.24145
PH_hs_0011503	GPRC5A	-3.07098	-1.6187	8.53164	-6.34668	1.34112e-06	5.3858e-05	5.22314
PH_hs_0029042	PBX2	3.54678	1.82651	9.08698	6.3223	1.42375e-06	5.68233e-05	5.16356
PH_hs_0042325	HSCB	3.55328	1.82915	11.8755	6.32047	1.43013e-06	5.68233e-05	5.15911
PH_hs_0047047	AC011484.1	-2.6965	-1.43109	6.38885	-6.32043	1.43029e-06	5.68233e-05	5.159
PH_hs_0024014	TCF4	2.7019	1.43398	10.8685	6.31012	1.46691e-06	5.8071e-05	5.1338
PH_hs_0016443	CDK1	3.47906	1.7987	11.3582	6.3036	1.4906e-06	5.87995e-05	5.11784
PH_hs_0028423	HMGB2	2.92661	1.54923	12.5074	6.30091	1.50047e-06	5.89797e-05	5.11127
PH_hs_0047269	ESCO2	3.24586	1.6986	7.08545	6.2861	1.55608e-06	6.06077e-05	5.075
PH_hs_0031371	NPTX1	3.40462	1.76749	6.71405	6.28536	1.55892e-06	6.06077e-05	5.07319
PH_hs_0012930	LTBP1	2.44097	1.28746	14.0685	6.28325	1.567e-06	6.06077e-05	5.06804
PH_hs_0032231	APOBEC3A|APOBEC3B	3.321	1.73162	9.51845	6.28249	1.56993e-06	6.06077e-05	5.06618
PH_hs_0029066	NRN1	2.85682	1.51441	11.4482	6.28185	1.57239e-06	6.06077e-05	5.06462
PH_hs_0023210	ATP5J	-3.66847	-1.87518	8.59709	-6.28129	1.57458e-06	6.06077e-05	5.06323
PH_hs_0018570	AC007390.5	4.71625	2.23764	7.58831	6.26925	1.62189e-06	6.22134e-05	5.03374
PH_hs_0016741	C16orf75	2.72127	1.44428	8.87421	6.26669	1.6321e-06	6.23901e-05	5.02748
PH_hs_0043456	LOC100134259	2.43077	1.28141	9.63032	6.26067	1.65647e-06	6.27914e-05	5.01272
PH_hs_0013732	MN1	-3.18092	-1.66944	10.1818	-6.25997	1.65932e-06	6.27914e-05	5.011
PH_hs_0002228	PRSS23	-3.35521	-1.7464	12.5534	-6.25992	1.65953e-06	6.27914e-05	5.01088
PH_hs_0003403	SCFD2	2.74135	1.45489	9.82807	6.25543	1.67796e-06	6.32734e-05	4.99987
PH_hs_0020095	GINS2	2.63459	1.39758	11.1147	6.2539	1.68426e-06	6.32965e-05	4.99614
PH_hs_0024222	HMGA2	3.74957	1.90672	8.17137	6.24874	1.7058e-06	6.38901e-05	4.98348
PH_hs_0001815	SORCS2	-2.61072	-1.38445	8.13594	-6.24629	1.7161e-06	6.40599e-05	4.97748
PH_hs_0025293	MYL9	-3.01727	-1.59325	11.4247	-6.23516	1.76378e-06	6.56195e-05	4.95018
PH_hs_0038290	SYNPO	2.42428	1.27755	9.00462	6.22751	1.79735e-06	6.66458e-05	4.9314
PH_hs_0033906	PSG9|PSG1|PSG7|PSG8|PSG5|PSG4|PSG11|PSG6|PSG10|PSG3|PSG2	-3.07901	-1.62246	8.99392	-6.20504	1.89968e-06	7.02059e-05	4.87624
PH_hs_0032140	NUAK1	-3.14001	-1.65077	10.075	-6.20332	1.90777e-06	7.02716e-05	4.87201
PH_hs_0014007	FBXO5	2.61774	1.38832	8.12352	6.19098	1.96672e-06	7.22039e-05	4.84169
PH_hs_0031689	MIOX	-3.49039	-1.80339	6.49654	-6.18937	1.97455e-06	7.22529e-05	4.83773
PH_hs_0049240	TANC1	-2.97993	-1.57528	7.61006	-6.18478	1.99703e-06	7.2836e-05	4.82645
PH_hs_0001403	TMEM194A	2.70048	1.43322	8.0288	6.18129	2.0143e-06	7.32257e-05	4.81788
PH_hs_0024010	LYPD6B	-12.3676	-3.6285	6.87312	-6.16898	2.07647e-06	7.51737e-05	4.7876
PH_hs_0024609	TMTC1	-2.47312	-1.30633	7.53485	-6.16802	2.0814e-06	7.51737e-05	4.78524
PH_hs_0006882	CDT1	3.15841	1.6592	9.47579	6.15753	2.13606e-06	7.6898e-05	4.75942
PH_hs_0049267	CDK1	3.10067	1.63258	10.9195	6.15292	2.16054e-06	7.75284e-05	4.74807
PH_hs_0000821	LOC730101	2.85479	1.51338	9.35852	6.1491	2.18099e-06	7.80106e-05	4.73869
PH_hs_0024850	ID1	-2.95255	-1.56196	14.1695	-6.14493	2.20359e-06	7.85666e-05	4.72842
PH_hs_0031701	GRB10	-2.6396	-1.40032	10.5081	-6.13706	2.24689e-06	7.98045e-05	4.70904
PH_hs_0003671	RAB33A	-2.70458	-1.4354	7.69166	-6.13603	2.25266e-06	7.98045e-05	4.70648
PH_hs_0020019	UGCG	-3.93747	-1.97727	9.06902	-6.12845	2.29529e-06	8.07252e-05	4.68782
PH_hs_0032900	KAZ	-2.55512	-1.35339	7.33564	-6.12845	2.29529e-06	8.07252e-05	4.68782
PH_hs_0010165	C9orf91	-2.52132	-1.33418	8.37088	-6.12754	2.30042e-06	8.07252e-05	4.68559
PH_hs_0042917	MT1M	2.91679	1.54438	11.4471	6.12314	2.32564e-06	8.13536e-05	4.67473
PH_hs_0040147	NEK7	-3.52278	-1.81672	10.6628	-6.11807	2.35501e-06	8.21227e-05	4.66223
PH_hs_0004511	CPZ	-2.93667	-1.55418	10.1922	-6.11499	2.37302e-06	8.24921e-05	4.65465
PH_hs_0023854	CDH2	-3.57409	-1.83757	11.6045	-6.10369	2.44035e-06	8.45685e-05	4.62678
PH_hs_0049024	CA12	2.76083	1.4651	12.4178	6.10158	2.45315e-06	8.47478e-05	4.62158
PH_hs_0004390	IER3	-3.14415	-1.65267	13.3891	-6.09535	2.49129e-06	8.57991e-05	4.60621
PH_hs_0026738	IL6	-11.2414	-3.49075	5.14029	-6.09323	2.5044e-06	8.59845e-05	4.60098
PH_hs_0039636	RPSAP52	7.3903	2.88563	6.99723	6.08632	2.54764e-06	8.71999e-05	4.58394
PH_hs_0002121	RASGRP3	3.29865	1.72188	8.5243	6.08195	2.57538e-06	8.76342e-05	4.57315
PH_hs_0010286	PVR	-2.81875	-1.49505	10.476	-6.08175	2.57668e-06	8.76342e-05	4.57265
PH_hs_0024670	PAWR	-7.01812	-2.81109	6.46818	-6.08061	2.58396e-06	8.76342e-05	4.56984
PH_hs_0003682	LBH	-3.74478	-1.90488	14.0146	-6.07719	2.60595e-06	8.81113e-05	4.5614
PH_hs_0048730	FAT4	-2.49726	-1.32035	9.38512	-6.07395	2.62695e-06	8.85521e-05	4.55341
PH_hs_0028992	RNF144A	2.38193	1.25213	7.86362	6.07261	2.63573e-06	8.85796e-05	4.55009
PH_hs_0049313	HAPLN1	-10.9068	-3.44715	4.76217	-6.0674	2.66995e-06	8.94594e-05	4.53725
PH_hs_0047589	PRSS23	-3.87302	-1.95346	10.3265	-6.06486	2.68683e-06	8.97546e-05	4.53097
PH_hs_0028920	HMGA1	3.62799	1.85917	9.12939	6.05824	2.73136e-06	9.09691e-05	4.5146
PH_hs_0047586	INSIG1	2.51228	1.329	12.2346	6.0391	2.86419e-06	9.49264e-05	4.46733
PH_hs_0000684	DNAJB9	-2.70923	-1.43788	8.59588	-6.03867	2.86725e-06	9.49264e-05	4.46626
PH_hs_0004692	PHLDA1	5.32102	2.4117	9.20554	6.03357	2.90385e-06	9.58529e-05	4.45363
PH_hs_0001888	SLC22A15	-3.54312	-1.82502	7.44222	-6.03224	2.91341e-06	9.58841e-05	4.45036
PH_hs_0036555	HSD17B7|HSD17B7P2	2.69552	1.43056	8.96625	6.02111	2.99511e-06	9.8282e-05	4.42283
PH_hs_0028937	C6orf145	-2.91396	-1.54298	9.79002	-6.01382	3.04985e-06	9.9784e-05	4.4048
PH_hs_0040024	CCNE2	2.99498	1.58255	7.08519	5.99926	3.1623e-06	0.000103159	4.36875
PH_hs_0020913	NBL1	2.75723	1.46322	14.7071	5.99796	3.17255e-06	0.000103191	4.36553
PH_hs_0043752	CCRL1	3.49351	1.80468	11.4019	5.99659	3.18337e-06	0.000103241	4.36214
PH_hs_0004220	BMP2	3.18372	1.67071	6.04489	5.99352	3.20771e-06	0.000103728	4.35456
PH_hs_0004680	KIAA0101	3.15637	1.65827	12.8545	5.99085	3.22915e-06	0.000104119	4.34793
PH_hs_0030966	ADAMTS1	-3.56666	-1.83458	7.29775	-5.98341	3.28941e-06	0.000105528	4.32952
PH_hs_0010292	SEMA3C	-3.04495	-1.60642	11.5399	-5.98312	3.29181e-06	0.000105528	4.3288
PH_hs_0013273	HES1	-2.88871	-1.53043	7.71573	-5.9656	3.43859e-06	0.000109916	4.28538
PH_hs_0014425	NUSAP1	3.05784	1.61252	12.1757	5.95903	3.49531e-06	0.000111409	4.26909
PH_hs_0030887	ADH1B|ADH1C|ADH1A	3.71697	1.89413	7.42358	5.95757	3.508e-06	0.000111494	4.26548
PH_hs_0032754	RBPJP6|RBPJ|LOC643845|RBPJP5|RBPJP7	2.54123	1.34553	14.4025	5.95523	3.52856e-06	0.000111828	4.25967
PH_hs_0000789	HIST1H1C	-3.49217	-1.80413	8.21905	-5.95039	3.57131e-06	0.000112862	4.24768
PH_hs_0010294	APBA1	1.94014	0.956159	7.76968	5.94758	3.5964e-06	0.000113135	4.24071
PH_hs_0003369	EXO1	2.90276	1.53742	9.77451	5.94715	3.6003e-06	0.000113135	4.23963
PH_hs_0017080	CDC42EP3	-3.48686	-1.80193	12.0031	-5.93925	3.67184e-06	0.000115058	4.22005
PH_hs_0033270	HIST1H4H|HIST1H4E	-2.49078	-1.3166	8.38507	-5.93594	3.70229e-06	0.000115686	4.21183
PH_hs_0022963	PYCARD	2.61329	1.38587	10.125	5.93306	3.72897e-06	0.000116193	4.20469
PH_hs_0019754	SPC25	3.01606	1.59267	11.4248	5.92941	3.76308e-06	0.000116929	4.19562
PH_hs_0046575	LOC100131554	2.59349	1.3749	9.32879	5.92371	3.81692e-06	0.000118271	4.18149
PH_hs_0049362	KCTD15	-2.8164	-1.49385	11.0934	-5.91758	3.87578e-06	0.000119762	4.16626
PH_hs_0007483	SCARA3	2.8531	1.51253	11.1525	5.90464	4.00291e-06	0.000123347	4.13414
PH_hs_0013741	APOC1	3.11849	1.64085	6.89283	5.90179	4.03156e-06	0.000123641	4.12704
PH_hs_0029657	SHMT1	2.68396	1.42436	9.76868	5.90148	4.03469e-06	0.000123641	4.12627
PH_hs_0000685	PAFAH1B3	3.01078	1.59014	10.2517	5.89838	4.06598e-06	0.000124258	4.11858
PH_hs_0031572	KCNG1	-2.72044	-1.44384	8.96091	-5.88704	4.18273e-06	0.000127476	4.09041
PH_hs_0000691	KIAA1644	-2.4597	-1.29848	10.3542	-5.88059	4.25072e-06	0.000128828	4.07437
PH_hs_0045432	ECE2	3.09987	1.63221	7.77043	5.88024	4.25443e-06	0.000128828	4.0735
PH_hs_0044594	UBE2C	2.68443	1.42462	13.0958	5.87954	4.26185e-06	0.000128828	4.07177
PH_hs_0003913	GEFT	3.51211	1.81234	9.11208	5.87368	4.3247e-06	0.000130374	4.0572
PH_hs_0020153	FSTL3	-3.06376	-1.6153	8.29418	-5.87244	4.33811e-06	0.000130425	4.05412
PH_hs_0013673	DSN1	2.51221	1.32896	8.02901	5.86568	4.41203e-06	0.00013229	4.03731
PH_hs_0025379	CDKN2D	2.99653	1.58329	11.0853	5.8593	4.483e-06	0.000134056	4.02143
PH_hs_0000279	PTGER2	2.79689	1.48382	7.7579	5.853	4.55417e-06	0.000135819	4.00576
PH_hs_0001110	LAMA5	2.66929	1.41645	8.87847	5.85182	4.56762e-06	0.000135856	4.00283
PH_hs_0010360	TMTC4	2.66578	1.41456	8.65252	5.84956	4.59348e-06	0.000136261	3.99721
PH_hs_0009316	SERAC1	-2.99853	-1.58425	8.68378	-5.83907	4.71562e-06	0.000139512	3.97111
PH_hs_0049483	DHFR|DHFRL1|LOC100291317	2.52389	1.33565	10.685	5.83645	4.74666e-06	0.000139809	3.96458
PH_hs_0023876	IL13RA2	3.30774	1.72585	11.6053	5.83586	4.7537e-06	0.000139809	3.9631
PH_hs_0028108	FGF2	-2.95005	-1.56074	8.98553	-5.83505	4.76336e-06	0.000139809	3.96108
PH_hs_0002160	RAD51AP1	2.91177	1.5419	9.11751	5.82505	4.88407e-06	0.000142674	3.93619
PH_hs_0004561	GEM	2.63457	1.39757	8.39825	5.82484	4.88664e-06	0.000142674	3.93567
PH_hs_0000216	CENPA	2.75688	1.46304	11.2094	5.82301	4.9091e-06	0.000142955	3.9311
PH_hs_0014698	CCDC85A	-3.05725	-1.61223	7.18162	-5.82163	4.926e-06	0.000143073	3.92768
PH_hs_0028689	CXCL1	3.50287	1.80854	12.1643	5.81301	5.03359e-06	0.000145817	3.90619
PH_hs_0024012	SOX4	-2.75971	-1.46451	10.3371	-5.81039	5.06666e-06	0.000146393	3.89968
PH_hs_0033227	TMEM107	2.83604	1.50388	7.46541	5.80671	5.11365e-06	0.000147368	3.8905
PH_hs_0043455	CDKN2AIPNL	2.57705	1.36572	11.0596	5.794	5.27912e-06	0.000151744	3.85882
PH_hs_0003183	SULF2	-2.99155	-1.58089	7.72737	-5.79276	5.29545e-06	0.000151821	3.85575
PH_hs_0009360	TRIB2	-2.85231	-1.51213	10.8391	-5.78178	5.4433e-06	0.000155659	3.82836
PH_hs_0027184	PTGFR	3.01862	1.59389	8.93918	5.77039	5.60102e-06	0.000159758	3.79995
PH_hs_0043629	ADH1B	4.48377	2.16471	8.93466	5.76912	5.61887e-06	0.000159857	3.79679
PH_hs_0002675	SPINT2	-3.68073	-1.87999	6.43331	-5.75695	5.79304e-06	0.000164392	3.76643
PH_hs_0002004	SLC7A8	2.29157	1.19634	7.87119	5.74918	5.90718e-06	0.000166818	3.74703
PH_hs_0002554	COLEC12	2.30644	1.20566	13.7987	5.74909	5.9085e-06	0.000166818	3.74681
PH_hs_0031573	ACTN1	-2.31832	-1.21308	13.0979	-5.74797	5.9251e-06	0.000166863	3.74402
PH_hs_0024372	CPXM2	2.55574	1.35374	8.56612	5.74418	5.98173e-06	0.000168032	3.73456
PH_hs_0006963	OSR1	2.64821	1.40502	13.1164	5.74056	6.03637e-06	0.000168596	3.72551
PH_hs_0027353	ITGB1	-2.53515	-1.34207	10.5829	-5.74049	6.03742e-06	0.000168596	3.72534
PH_hs_0044917	GATC	2.42177	1.27606	8.70034	5.73984	6.04727e-06	0.000168596	3.72372
PH_hs_0000241	LIG1	2.65522	1.40883	9.2463	5.73779	6.07848e-06	0.000169043	3.7186
PH_hs_0047293	COL14A1	3.21668	1.68557	12.1927	5.73476	6.12497e-06	0.000169911	3.71103
PH_hs_0005524	ZNF385D	2.97438	1.57259	9.28769	5.73071	6.18757e-06	0.00017122	3.70091
PH_hs_0040619	MXD3	3.39897	1.7651	10.3989	5.72485	6.27932e-06	0.000173328	3.68628
PH_hs_0042257	HIST1H4H	-2.58043	-1.36761	8.79332	-5.71991	6.35774e-06	0.000175058	3.67394
PH_hs_0008797	H2AFX	2.61667	1.38773	13.7206	5.71612	6.41857e-06	0.000176297	3.66447
PH_hs_0006090	NTSR1	8.6486	3.11247	6.19766	5.70803	6.55045e-06	0.000179476	3.64425
PH_hs_0031121	INHBA	-2.52748	-1.3377	10.7784	-5.70622	6.58018e-06	0.000179847	3.63975
PH_hs_0022420	TES	-2.45414	-1.29522	8.21918	-5.69887	6.703e-06	0.000182755	3.62136
PH_hs_0002254	STC1	3.13449	1.64823	8.16692	5.69696	6.73527e-06	0.000183186	3.61659
PH_hs_0045784	MT1A	2.97409	1.57245	9.11719	5.68887	6.87363e-06	0.000186493	3.59637
PH_hs_0042356	GALNTL4	2.36801	1.24367	10.4027	5.68308	6.97459e-06	0.000188772	3.58188
PH_hs_0027714	WARS	-2.34244	-1.22801	10.7921	-5.68118	7.00792e-06	0.000189047	3.57714
PH_hs_0023435	GRAMD3	-2.55124	-1.3512	7.75112	-5.68057	7.01872e-06	0.000189047	3.57561
PH_hs_0024651	KIAA0564	-3.55062	-1.82807	9.86532	-5.67898	7.04691e-06	0.000189347	3.57162
PH_hs_0049302	SEMA3D	-3.87773	-1.95521	6.81628	-5.65404	7.50332e-06	0.000201125	3.50924
PH_hs_0024652	NEIL3	2.69451	1.43003	8.31055	5.65192	7.5435e-06	0.000201716	3.50393
PH_hs_0031071	GABRE	-2.58158	-1.36826	8.85315	-5.64007	7.77201e-06	0.000207328	3.47427
PH_hs_0044466	KIAA0101	3.07978	1.62283	11.0887	5.62847	8.00259e-06	0.000212695	3.44522
PH_hs_0025739	PLTP	2.49719	1.32031	9.29429	5.62803	8.01145e-06	0.000212695	3.44412
PH_hs_0000201	SDC2	-2.44134	-1.28768	9.93389	-5.6269	8.03428e-06	0.000212794	3.44129
PH_hs_0014708	WIF1	10.8894	3.44485	7.59582	5.62286	8.11665e-06	0.000214465	3.43116
PH_hs_0043838	LSS	2.24646	1.16766	12.2825	5.61848	8.20675e-06	0.000216332	3.42018
PH_hs_0023610	YRDC	-2.70425	-1.43523	8.27245	-5.61724	8.2324e-06	0.000216495	3.41708
PH_hs_0025002	THBS4	2.90791	1.53998	10.9381	5.61615	8.255e-06	0.000216577	3.41436
PH_hs_0027522	DCK	2.29015	1.19544	9.31756	5.61351	8.31006e-06	0.000217508	3.40775
PH_hs_0022027	GALNT6	2.31365	1.21017	8.12547	5.6027	8.53977e-06	0.000222996	3.38066
PH_hs_0025940	SYNE2	2.72021	1.44372	9.99261	5.60087	8.5793e-06	0.000223504	3.37607
PH_hs_0009158	WNT5A	-2.83724	-1.50449	9.90292	-5.59469	8.71421e-06	0.000226488	3.36057
PH_hs_0049580	TMED7-TICAM2|TICAM2	2.30417	1.20425	10.1035	5.59158	8.78284e-06	0.00022774	3.35277
PH_hs_0030857	CXCL1|CXCL2|CXCL3	3.49045	1.80341	9.00262	5.58894	8.84145e-06	0.000228726	3.34616
PH_hs_0039627	LOC646762	-2.61265	-1.38551	6.95778	-5.5808	9.02489e-06	0.00023293	3.32576
PH_hs_0016573	ARHGEF2	-2.44832	-1.29179	12.8714	-5.56481	9.39664e-06	0.000241963	3.28566
PH_hs_0027188	NPM3	2.64763	1.4047	8.99637	5.56346	9.42886e-06	0.000242232	3.28226
PH_hs_0048963	KCTD12	2.82696	1.49925	11.3171	5.55263	9.69021e-06	0.000248373	3.25509
PH_hs_0029669	KRT34	-3.11134	-1.63754	8.06052	-5.55055	9.74147e-06	0.000249113	3.24985
PH_hs_0002453	FNDC4	2.53597	1.34254	7.00667	5.54865	9.78818e-06	0.000249733	3.2451
PH_hs_0022438	FAM55C	2.28973	1.19518	8.85898	5.53918	1.00252e-05	0.000254831	3.22134
PH_hs_0031540	GNG2	2.89676	1.53444	7.05599	5.53884	1.00338e-05	0.000254831	3.22048
PH_hs_0031592	TRMU|GTSE1	2.73624	1.45219	8.14063	5.52228	1.04628e-05	0.000264784	3.1789
PH_hs_0040428	CXCL5	8.59592	3.10365	5.40168	5.52189	1.04733e-05	0.000264784	3.1779
PH_hs_0036058	IGFBP3	-2.03011	-1.02156	15.1612	-5.51837	1.05669e-05	0.000266544	3.16907
PH_hs_0024713	COL4A2	-3.77396	-1.91608	11.7696	-5.51703	1.06028e-05	0.000266845	3.1657
PH_hs_0042493	FOXH1	2.28057	1.1894	9.78539	5.51523	1.0651e-05	0.000267454	3.16119
PH_hs_0023142	RRM2	2.40941	1.26868	12.8943	5.51424	1.06778e-05	0.000267522	3.1587
PH_hs_0005815	PBK	2.88627	1.5292	9.40151	5.50612	1.08993e-05	0.000272457	3.13831
PH_hs_0014268	GPSM2	2.68045	1.42248	9.30313	5.5005	1.10554e-05	0.000275328	3.12418
PH_hs_0048120	XAF1	-2.54401	-1.3471	9.69025	-5.49996	1.10704e-05	0.000275328	3.12284
PH_hs_0048400	C14orf37	2.57166	1.3627	8.35007	5.49855	1.11101e-05	0.000275328	3.11928
PH_hs_0031298	PF4V1	4.18148	2.06401	6.9216	5.49844	1.11131e-05	0.000275328	3.11902
PH_hs_0015041	FOXL2	2.20914	1.14349	9.63503	5.49572	1.11899e-05	0.000276615	3.11217
PH_hs_0048770	FGF2	-3.48019	-1.79916	8.87931	-5.48847	1.13972e-05	0.000281115	3.09395
PH_hs_0014339	PSMC3IP	2.5104	1.32792	10.2586	5.46884	1.19779e-05	0.000294784	3.0446
PH_hs_0039135	SVEP1	-2.86634	-1.51921	11.0445	-5.46672	1.20423e-05	0.000295622	3.03928
PH_hs_0024936	COL18A1	2.34482	1.22948	7.68378	5.46597	1.20651e-05	0.000295622	3.0374
PH_hs_0025406	SQRDL	2.61448	1.38652	11.7321	5.46212	1.21834e-05	0.000297864	3.02772
PH_hs_0006705	ASPM	2.66168	1.41233	9.11954	5.45897	1.22811e-05	0.000299595	3.01978
PH_hs_0017510	DUT	2.26649	1.18046	9.81887	5.45464	1.24165e-05	0.000301698	3.0089
PH_hs_0007863	HIST1H4L	2.98581	1.57812	8.50939	5.45448	1.24216e-05	0.000301698	3.00849
PH_hs_0025872	MXD3	3.20048	1.67829	8.23768	5.45318	1.24625e-05	0.000302033	3.00523
PH_hs_0023937	HLA-DMA	3.02794	1.59833	7.17063	5.45023	1.25559e-05	0.000303633	2.99782
PH_hs_0047296	PDGFD	-3.68005	-1.87973	8.75729	-5.44627	1.26826e-05	0.000306032	2.98785
PH_hs_0048588	IRS2	-2.66348	-1.41331	9.71674	-5.4434	1.27752e-05	0.0003076	2.98063
PH_hs_0006559	PXDN	-2.32992	-1.22028	13.8808	-5.43786	1.2956e-05	0.000311279	2.96668
PH_hs_0005386	HYLS1	2.26648	1.18045	10.1947	5.43558	1.30307e-05	0.000311794	2.96097
PH_hs_0044932	MAD2L1	2.46055	1.29898	11.5573	5.4355	1.30334e-05	0.000311794	2.96076
PH_hs_0009290	F2RL1	3.43295	1.77945	6.65841	5.42905	1.32485e-05	0.000316259	2.94451
PH_hs_0000530	UBE2T	2.59624	1.37642	12.555	5.42568	1.33622e-05	0.000318288	2.93604
PH_hs_0030456	PSG5|PSG10|PSG3|PSG2	-3.16224	-1.66095	12.109	-5.42411	1.34155e-05	0.000318876	2.93208
PH_hs_0024897	C9orf3	-2.22597	-1.15443	10.6677	-5.42074	1.35304e-05	0.000320922	2.92362
PH_hs_0030600	C5orf13	-2.51895	-1.33282	13.6308	-5.41947	1.3574e-05	0.000321256	2.92043
PH_hs_0048435	PCSK1	-2.76076	-1.46506	6.88322	-5.41865	1.36023e-05	0.000321256	2.91836
PH_hs_0024540	FRY	-2.22171	-1.15167	8.30704	-5.41176	1.38421e-05	0.000326227	2.90102
PH_hs_0045758	IL1RAP	-2.82067	-1.49604	7.75329	-5.40956	1.39198e-05	0.000327135	2.89546
PH_hs_0009230	ESPL1	2.94468	1.55811	10.6419	5.409	1.39394e-05	0.000327135	2.89406
PH_hs_0034162	PSG1|PSG9|PSG7|PSG8|PSG5|PSG4|PSG6|PSG10|PSG3|PSG2	-2.78648	-1.47844	9.03194	-5.40656	1.40259e-05	0.000328472	2.88792
PH_hs_0030125	CTSL1	2.66968	1.41667	14.3414	5.40538	1.40679e-05	0.000328538	2.88495
PH_hs_0004396	CYP11A1	-2.23792	-1.16216	7.36403	-5.40436	1.41044e-05	0.000328538	2.88238
PH_hs_0000210	LHX2	2.81875	1.49506	7.70123	5.404	1.41173e-05	0.000328538	2.88147
PH_hs_0013509	DBT	-2.73607	-1.45211	12.4175	-5.3965	1.43885e-05	0.000334149	2.86259
PH_hs_0042080	DONSON	2.19235	1.13248	8.32143	5.39495	1.44453e-05	0.000334769	2.85868
PH_hs_0024257	CCND2	-2.51394	-1.32995	8.469	-5.39042	1.46124e-05	0.000337938	2.84727
PH_hs_0003661	TMSB15A	3.28772	1.71709	7.05072	5.38933	1.46528e-05	0.00033817	2.84453
PH_hs_0048089	TSPAN11	-2.1901	-1.131	7.3883	-5.38484	1.48207e-05	0.000341336	2.83322
PH_hs_0027204	ING2	2.21372	1.14647	10.3721	5.38105	1.4964e-05	0.000343925	2.82367
PH_hs_0028471	FMOD	-2.53016	-1.33923	9.19969	-5.37899	1.50425e-05	0.000344722	2.81848
PH_hs_0010137	HS2ST1	2.14872	1.10348	9.42908	5.37851	1.50607e-05	0.000344722	2.81728
PH_hs_0028691	SORD	2.16035	1.11126	9.83143	5.37462	1.52103e-05	0.000347432	2.80747
PH_hs_0020362	CDCA5	2.92426	1.54807	11.7347	5.36576	1.55563e-05	0.000354606	2.78516
PH_hs_0047468	ACVR2A	-4.43944	-2.15038	8.27756	-5.36419	1.56185e-05	0.000355296	2.7812
PH_hs_0036168	KLF6	2.9331	1.55242	11.103	5.3602	1.57773e-05	0.000358178	2.77116
PH_hs_0045926	TSPAN3	-2.14183	-1.09884	6.44478	-5.35688	1.59111e-05	0.000360479	2.76278
PH_hs_0022072	TGFBR1	-1.98955	-0.992444	6.91342	-5.34963	1.62067e-05	0.000366431	2.74452
PH_hs_0027130	HIST2H4A|HIST2H4B	-2.18204	-1.12568	10.2157	-5.34851	1.62531e-05	0.000366734	2.74168
PH_hs_0043125	ULBP1	-3.06586	-1.61629	7.66872	-5.34668	1.63288e-05	0.0003668	2.73708
PH_hs_0026661	DUSP8	-2.53922	-1.34439	7.51113	-5.34581	1.63647e-05	0.0003668	2.73489
PH_hs_0024008	OLFML2A	2.31656	1.21198	9.22936	5.3455	1.63777e-05	0.0003668	2.73411
PH_hs_0022481	SLC38A1	-3.51142	-1.81206	8.74524	-5.34526	1.6388e-05	0.0003668	2.73348
PH_hs_0002818	CDCA4	2.61684	1.38783	11.7917	5.34267	1.64961e-05	0.000368478	2.72696
PH_hs_0047926	MXD1	-2.00118	-1.00085	8.38413	-5.33996	1.66101e-05	0.000370282	2.72013
PH_hs_0002685	CLDN11	2.341	1.22712	13.8913	5.33866	1.6665e-05	0.000370763	2.71685
PH_hs_0043296	ID2	-2.50681	-1.32585	13.2189	-5.33704	1.67337e-05	0.000371549	2.71277
PH_hs_0047616	RHOBTB1	-3.11186	-1.63778	9.70516	-5.33541	1.68031e-05	0.000372347	2.70867
PH_hs_0010124	TTK	2.66518	1.41423	8.1318	5.33095	1.69949e-05	0.000375847	2.69741
PH_hs_0017081	FANK1	-1.90504	-0.929824	8.95442	-5.32518	1.72458e-05	0.000380639	2.68287
PH_hs_0001634	AK5	2.62196	1.39065	7.1583	5.32117	1.74224e-05	0.000383776	2.67277
PH_hs_0044521	ANTXR1	-2.85483	-1.5134	9.46462	-5.31359	1.77614e-05	0.00039047	2.65365
PH_hs_0028482	NASP	2.33293	1.22214	11.4673	5.31068	1.78934e-05	0.000392595	2.64631
PH_hs_0036025	AURKB	2.63787	1.39937	8.59265	5.30569	1.81221e-05	0.000396831	2.63371
PH_hs_0000943	PCOLCE2	3.60092	1.84836	11.6624	5.29932	1.84178e-05	0.000402515	2.61766
PH_hs_0029969	CEBPD	-2.31504	-1.21103	14.3791	-5.29634	1.85582e-05	0.000404788	2.61013
PH_hs_0001062	LIMA1	-2.51965	-1.33323	9.32938	-5.29403	1.86676e-05	0.000406377	2.6043
PH_hs_0023387	MASTL	2.45915	1.29816	8.33183	5.28648	1.90296e-05	0.000413447	2.58526
PH_hs_0044693	ADAM12	-2.36255	-1.24035	8.52903	-5.28282	1.92076e-05	0.000416501	2.57603
PH_hs_0000277	VDR	-2.40669	-1.26705	11.1738	-5.27959	1.93658e-05	0.000418652	2.56789
PH_hs_0020408	LOC100134361	3.43679	1.78106	6.59252	5.27927	1.93821e-05	0.000418652	2.56706
PH_hs_0047393	CDON	2.48512	1.31331	9.55621	5.27835	1.94271e-05	0.000418811	2.56476
PH_hs_0033083	PSG5|PSG2	-2.94483	-1.55819	6.9551	-5.27437	1.96253e-05	0.000421808	2.55469
PH_hs_0023984	MARS	-2.10063	-1.07082	13.0767	-5.27403	1.96419e-05	0.000421808	2.55385
PH_hs_0039656	PVR	-2.43604	-1.28454	6.8444	-5.27191	1.97483e-05	0.000423275	2.5485
PH_hs_0042825	RFX8	4.83423	2.27329	10.3313	5.2617	2.02681e-05	0.000433582	2.52273
PH_hs_0023886	PENK	2.56743	1.36033	8.98476	5.25507	2.06134e-05	0.000440122	2.50599
PH_hs_0026560	ATM	3.44121	1.78292	10.6051	5.25196	2.07774e-05	0.000442774	2.49813
PH_hs_0025786	FAM161A	2.36275	1.24047	7.49499	5.24221	2.12997e-05	0.000453037	2.47352
PH_hs_0043068	DENND2A	2.73774	1.45299	8.69761	5.23905	2.14715e-05	0.000455819	2.46556
PH_hs_0031336	PLAU	2.21717	1.14872	10.5878	5.2352	2.16832e-05	0.000459436	2.45583
PH_hs_0048894	MYH1	-7.98133	-2.99663	4.36493	-5.23182	2.18711e-05	0.000462536	2.44728
PH_hs_0015519	RAC2	2.2493	1.16948	9.35442	5.22812	2.20779e-05	0.000466024	2.43795
PH_hs_0042616	OR4B1	2.55677	1.35433	11.076	5.2258	2.22086e-05	0.000467246	2.4321
PH_hs_0004723	KIAA0247	-2.0372	-1.02659	9.76169	-5.22561	2.22198e-05	0.000467246	2.4316
PH_hs_0044624	ASTN1	2.14731	1.10253	6.58456	5.21322	2.29323e-05	0.000480977	2.40032
PH_hs_0009827	MMP27	2.57109	1.36238	6.29622	5.21276	2.29592e-05	0.000480977	2.39915
PH_hs_0049176	FRAS1	-2.63243	-1.39639	9.91942	-5.21103	2.30606e-05	0.000482192	2.39479
PH_hs_0038228	RP4-756G23.5	-2.37874	-1.2502	7.18231	-5.195	2.40223e-05	0.000501358	2.3543
PH_hs_0009437	TOP2A	2.4657	1.302	12.0076	5.1923	2.41882e-05	0.000503033	2.34748
PH_hs_0045864	BEST1	-3.10811	-1.63604	7.25721	-5.19223	2.4193e-05	0.000503033	2.34728
PH_hs_0022968	HAX1	-2.6224	-1.39089	5.75411	-5.19098	2.42702e-05	0.000503696	2.34413
PH_hs_0040083	LMNB1	2.34115	1.22722	8.16581	5.18753	2.44846e-05	0.000507201	2.33541
PH_hs_0000920	FBLIM1	-2.18134	-1.12521	9.04415	-5.1822	2.48197e-05	0.000513187	2.32194
PH_hs_0022175	HEXB	2.33101	1.22096	12.4017	5.17934	2.50011e-05	0.000515979	2.31473
PH_hs_0049244	ZNF281	-2.09295	-1.06554	9.75199	-5.17742	2.51239e-05	0.000517553	2.30987
PH_hs_0009300	CBR3	2.15021	1.10448	11.2429	5.17646	2.51853e-05	0.000517859	2.30745
PH_hs_0024291	GCA	1.85373	0.890432	7.50752	5.17479	2.52933e-05	0.000518064	2.30322
PH_hs_0044458	CDCP1	4.55236	2.18662	7.04198	5.17438	2.53193e-05	0.000518064	2.3022
PH_hs_0000175	SERPINA6	-2.62007	-1.38961	7.68217	-5.17369	2.53642e-05	0.000518064	2.30044
PH_hs_0031875	NEK2	3.35009	1.7442	8.22896	5.17342	2.53816e-05	0.000518064	2.29976
PH_hs_0004122	FAM83D	2.76614	1.46788	9.9353	5.17269	2.54291e-05	0.000518084	2.29791
PH_hs_0013028	TIMP3	-2.14069	-1.09807	14.4257	-5.16871	2.56882e-05	0.000522404	2.28787
PH_hs_0036704	FAM101B	-2.50661	-1.32574	11.1997	-5.1663	2.58468e-05	0.000524671	2.28177
PH_hs_0047385	SGOL1	2.61686	1.38784	8.51235	5.16545	2.59026e-05	0.000524847	2.27963
PH_hs_0001501	SPAG5	2.67437	1.4192	10.728	5.16466	2.59549e-05	0.000524951	2.27763
PH_hs_0017079	TMEM149	2.32046	1.21441	11.0442	5.15781	2.64126e-05	0.000533045	2.26031
PH_hs_0049279	RRM2	2.53749	1.3434	12.5491	5.15669	2.6488e-05	0.000533045	2.25749
PH_hs_0045506	BMP2K	-2.06579	-1.0467	7.69773	-5.15641	2.65076e-05	0.000533045	2.25676
PH_hs_0025554	KIAA0355	-2.2205	-1.15088	9.97075	-5.15577	2.65507e-05	0.000533045	2.25515
PH_hs_0031061	LYPD6	-2.09008	-1.06356	6.61414	-5.15512	2.65948e-05	0.000533045	2.25351
PH_hs_0010861	ASPHD2	-2.28093	-1.18962	7.54527	-5.15292	2.67443e-05	0.000535078	2.24795
PH_hs_0047833	MFAP3L	-7.33892	-2.87557	5.26579	-5.14891	2.70195e-05	0.000539614	2.23781
PH_hs_0042634	OR51L1	2.44091	1.28742	9.18917	5.14788	2.70903e-05	0.000540058	2.23522
PH_hs_0004753	FASN|LY9	2.30757	1.20638	12.6179	5.13886	2.77218e-05	0.000551095	2.2124
PH_hs_0028994	PCNA	2.32406	1.21665	15.002	5.13855	2.7743e-05	0.000551095	2.21164
PH_hs_0046180	WDR76	2.61734	1.3881	7.21863	5.13534	2.79716e-05	0.000554645	2.20351
PH_hs_0004988	LMNB1	2.48237	1.31172	8.64395	5.13445	2.80356e-05	0.000554925	2.20125
PH_hs_0022792	BEST1	-2.66912	-1.41636	7.74952	-5.13279	2.81545e-05	0.00055629	2.19705
PH_hs_0048988	PTPRJ	-2.31811	-1.21295	8.88248	-5.13086	2.8293e-05	0.000558035	2.19219
PH_hs_0000402	IRX3	-2.30111	-1.20233	8.90468	-5.12395	2.8797e-05	0.000566969	2.17471
PH_hs_0049172	FOXC1	-3.2708	-1.70964	10.3705	-5.12191	2.89472e-05	0.000568919	2.16956
PH_hs_0010825	SLC1A5	-2.23269	-1.15879	13.0918	-5.11391	2.95447e-05	0.00057964	2.14932
PH_hs_0023973	ADK	2.61967	1.38939	12.441	5.11274	2.96332e-05	0.000580352	2.14636
PH_hs_0043779	NOVA1	2.46135	1.29945	9.2418	5.10498	3.02265e-05	0.000589997	2.12673
PH_hs_0001739	ERI1	2.01296	1.00932	8.92247	5.10491	3.02318e-05	0.000589997	2.12656
PH_hs_0045696	COL6A3	2.43599	1.28451	8.12012	5.10124	3.05166e-05	0.000594513	2.11727
PH_hs_0012717	ZEB1	2.94671	1.5591	9.28241	5.09841	3.07381e-05	0.000597782	2.11011
PH_hs_0025430	CDCA7	2.28317	1.19104	6.98	5.0932	3.11498e-05	0.00060473	2.09694
PH_hs_0003236	AAED1	2.19763	1.13595	7.31961	5.08626	3.17065e-05	0.000613978	2.0794
PH_hs_0029801	RBPJP6|RBPJ|LOC643845|RBPJP5|RBPJP7	2.40878	1.2683	12.3405	5.08589	3.17365e-05	0.000613978	2.07847
PH_hs_0046589	LOC100291851	3.05059	1.60909	7.26591	5.08374	3.19118e-05	0.000616297	2.07301
PH_hs_0022926	PPL	2.77847	1.47429	11.3594	5.07755	3.24206e-05	0.000625039	2.05735
PH_hs_0027946	B3GALT2	-12.2152	-3.61061	5.42729	-5.07585	3.25613e-05	0.000626665	2.05307
PH_hs_0005822	HJURP	2.78308	1.47668	10.5573	5.07226	3.28614e-05	0.000631348	2.04398
PH_hs_0010635	MCM3	2.39468	1.25983	9.23009	5.06752	3.32622e-05	0.000637946	2.03199
PH_hs_0025860	TBC1D8	2.46352	1.30072	8.52094	5.06574	3.34139e-05	0.000639087	2.02748
PH_hs_0048432	BIRC5	2.68401	1.42439	8.96856	5.06517	3.34624e-05	0.000639087	2.02604
PH_hs_0014128	ROR1	-2.39813	-1.26191	8.65743	-5.0648	3.3494e-05	0.000639087	2.02511
PH_hs_0024058	C16orf52	2.18932	1.13048	9.60048	5.06379	3.35806e-05	0.000639642	2.02255
PH_hs_0020113	NUDT8	2.12759	1.08922	10.0307	5.06078	3.38403e-05	0.000643486	2.01493
PH_hs_0022406	CTSC	2.74045	1.45441	12.6656	5.05885	3.40076e-05	0.000645565	2.01005
PH_hs_0028276	PLCXD1	2.36871	1.2441	12.0348	5.05557	3.42934e-05	0.00064988	2.00177
PH_hs_0049658	CIDECP|CIDEC	-2.14524	-1.10114	8.71359	-5.04963	3.48183e-05	0.000658706	1.98673
PH_hs_0042076	MND1	2.99344	1.5818	9.18577	5.04894	3.48801e-05	0.000658754	1.98498
PH_hs_0046195	BRIP1	2.26742	1.18105	7.61155	5.03688	3.59726e-05	0.000678087	1.95445
PH_hs_0013249	WDR76	2.94095	1.55628	9.54888	5.0363	3.60257e-05	0.000678087	1.95299
PH_hs_0031238	CCL11|CCL2	-2.39562	-1.2604	7.15615	-5.02875	3.67275e-05	0.00069013	1.9339
PH_hs_0047902	SLC6A9	-2.69848	-1.43215	9.93426	-5.01862	3.76919e-05	0.000707058	1.90825
PH_hs_0044671	HMGB2	2.27494	1.18583	13.0491	5.0177	3.7781e-05	0.000707536	1.90592
PH_hs_0048870	PPARA	2.01321	1.0095	10.9172	5.01154	3.83804e-05	0.000717552	1.89035
PH_hs_0014331	GAL	2.55026	1.35065	7.43214	5.0081	3.87197e-05	0.000721749	1.88164
PH_hs_0027206	UHRF1	2.51768	1.3321	13.4383	5.00795	3.87346e-05	0.000721749	1.88126
PH_hs_0038982	LOC100134259	2.40125	1.26378	7.3567	5.00453	3.90755e-05	0.000726883	1.87259
PH_hs_0013577	NSMCE4A	2.02879	1.02062	11.3892	5.00326	3.9203e-05	0.000728037	1.86937
PH_hs_0044171	ARHGAP11A	2.02327	1.01669	7.47772	5.0008	3.94503e-05	0.000731409	1.86315
PH_hs_0045536	EGFR	2.57625	1.36527	7.36331	4.99403	4.01398e-05	0.000742953	1.84601
PH_hs_0016456	PACSIN3	2.2833	1.19112	9.24348	4.99173	4.03761e-05	0.000746086	1.8402
PH_hs_0009283	S1PR1	-2.36146	-1.23968	8.23375	-4.98879	4.06807e-05	0.000750468	1.83276
PH_hs_0000098	BGN	-2.18736	-1.12919	12.7998	-4.9873	4.08362e-05	0.00075209	1.82899
PH_hs_0025423	ASPN	-4.69059	-2.22977	4.81055	-4.9835	4.12357e-05	0.000758192	1.81936
PH_hs_0045290	RPL9	2.39571	1.26045	11.5834	4.98149	4.14481e-05	0.000760697	1.81428
PH_hs_0006287	CDC45	3.09947	1.63202	9.07868	4.98033	4.15712e-05	0.000760697	1.81135
PH_hs_0023678	NCAPH	2.71586	1.44141	9.20092	4.98028	4.15771e-05	0.000760697	1.81121
PH_hs_0027385	FAM101B	-2.60129	-1.37923	10.2525	-4.97821	4.17975e-05	0.000763474	1.80598
PH_hs_0047499	WNT5A	-3.36583	-1.75096	8.89575	-4.97668	4.19612e-05	0.000765207	1.80211
PH_hs_0006110	DDIT4	-2.85693	-1.51447	11.8761	-4.97069	4.26105e-05	0.000775775	1.78693
PH_hs_0033374	PRSS3|PRSS2|PRSS1	4.35267	2.1219	6.2008	4.96903	4.27915e-05	0.000776768	1.78273
PH_hs_0000905	B3GNT1	2.06094	1.0433	12.3981	4.96891	4.28046e-05	0.000776768	1.78243
PH_hs_0025861	AURKB	2.55274	1.35204	9.70506	4.96494	4.32422e-05	0.00078343	1.77237
PH_hs_0004222	FAH	2.0948	1.06681	11.866	4.96238	4.35258e-05	0.000787286	1.76591
PH_hs_0032829	TRNP1	2.32798	1.21908	11.7658	4.96042	4.37451e-05	0.000789968	1.76094
PH_hs_0031317	TUBA4A	2.31929	1.21368	8.20356	4.95329	4.45508e-05	0.000802602	1.74289
PH_hs_0033453	KCTD11	-1.92908	-0.947914	8.71503	-4.95269	4.46193e-05	0.000802602	1.74137
PH_hs_0032047	CRABP2	2.46153	1.29955	11.0413	4.95232	4.46611e-05	0.000802602	1.74044
PH_hs_0024156	ABTB2	-2.53573	-1.3424	7.09324	-4.94996	4.49319e-05	0.000806165	1.73447
PH_hs_0030094	LGALS3	1.99695	0.997796	14.4187	4.94222	4.58311e-05	0.00082057	1.71488
PH_hs_0043224	NEFH	2.41862	1.27419	8.99573	4.94179	4.58823e-05	0.00082057	1.71377
PH_hs_0046587	LOC100290696	2.37763	1.24952	8.61363	4.93233	4.70073e-05	0.000839341	1.68982
PH_hs_0020061	FAM101A	-3.12425	-1.64351	6.53084	-4.93085	4.71862e-05	0.000841185	1.68607
PH_hs_0006297	COL8A1	-2.78483	-1.47759	11.0141	-4.92992	4.72982e-05	0.000841566	1.68373
PH_hs_0001609	ORC1L	2.64018	1.40064	8.74003	4.92887	4.74252e-05	0.000841566	1.68108
PH_hs_0017020	NANOS1	-2.60505	-1.38131	7.97925	-4.9288	4.74346e-05	0.000841566	1.68088
PH_hs_0000936	NAGS	2.52234	1.33476	8.14193	4.92054	4.84483e-05	0.000858184	1.65997
PH_hs_0023848	DAB1	-3.01233	-1.59088	7.07601	-4.91903	4.86364e-05	0.000860146	1.65614
PH_hs_0004651	MKI67	2.83767	1.50471	9.824	4.91298	4.93956e-05	0.00087157	1.64083
PH_hs_0000618	ARNT2	-2.32163	-1.21514	9.09749	-4.91238	4.94717e-05	0.00087157	1.63931
PH_hs_0031085	RACGAP1P|RACGAP1	2.44104	1.28749	9.56244	4.91202	4.95174e-05	0.00087157	1.6384
PH_hs_0049351	C17orf103	-2.11568	-1.08112	11.6299	-4.90795	5.00365e-05	0.000879315	1.62809
PH_hs_0048728	RFWD3	2.26103	1.17698	10.2671	4.9038	5.05706e-05	0.000885461	1.6176
PH_hs_0004787	CDKN3	2.74551	1.45707	10.5239	4.90358	5.05993e-05	0.000885461	1.61704
PH_hs_0005583	AR	2.36079	1.23927	8.84735	4.90338	5.06251e-05	0.000885461	1.61654
PH_hs_0004341	CENPE	2.89174	1.53194	10.5102	4.89705	5.14536e-05	0.00089854	1.60049
PH_hs_0024083	EHD3	2.26126	1.17713	7.51728	4.89473	5.176e-05	0.000902473	1.59463
PH_hs_0043875	UBE2E3	1.90276	0.928095	13.5127	4.89405	5.18505e-05	0.000902636	1.5929
PH_hs_0026521	C15orf42	2.42649	1.27887	6.69611	4.89252	5.20536e-05	0.00090311	1.58904
PH_hs_0034346	PSG9|PSG1|PSG7|PSG8|PSG5|PSG4|PSG6|PSG10|PSG3	-2.89519	-1.53366	8.95084	-4.89183	5.21456e-05	0.00090311	1.58729
PH_hs_0043566	FAM54A	2.41239	1.27046	8.75521	4.89158	5.21793e-05	0.00090311	1.58665
PH_hs_0025441	IGFBP7	-2.74641	-1.45755	13.1056	-4.89141	5.22024e-05	0.00090311	1.58621
PH_hs_0043736	STIL	2.02601	1.01864	11.18	4.88737	5.27457e-05	0.000910915	1.57598
PH_hs_0043139	RNASET2	2.442	1.28806	11.4915	4.88684	5.28174e-05	0.000910915	1.57464
PH_hs_0010373	C5orf46	-3.41705	-1.77275	6.31887	-4.8793	5.38466e-05	0.000925884	1.55557
PH_hs_0035316	CENPA	2.75827	1.46376	10.0881	4.87925	5.38538e-05	0.000925884	1.55544
PH_hs_0000163	ANPEP	2.52465	1.33608	14.129	4.87866	5.3935e-05	0.000925884	1.55395
PH_hs_0000490	CDKN2C	2.21431	1.14686	13.1513	4.87731	5.41232e-05	0.000927683	1.55051
PH_hs_0004653	ECM1	2.2837	1.19137	12.2244	4.8767	5.42066e-05	0.000927683	1.54899
PH_hs_0023462	COL5A2	-2.56356	-1.35815	10.6863	-4.87549	5.43751e-05	0.000929139	1.54592
PH_hs_0004364	SERPINB2	3.35015	1.74422	10.337	4.87	5.51462e-05	0.000940869	1.53201
PH_hs_0004815	CCNA2	2.3781	1.24981	10.5932	4.85563	5.72143e-05	0.000974659	1.49564
PH_hs_0026059	SERTAD4	-5.4465	-2.44533	5.62	-4.85457	5.737e-05	0.000975817	1.49295
PH_hs_0035960	GINS2	2.79374	1.4822	9.24301	4.85385	5.74772e-05	0.000976146	1.49111
PH_hs_0009260	NT5E	2.71953	1.44336	12.3754	4.85309	5.75888e-05	0.000976552	1.48919
PH_hs_0024040	SLC9A9	2.08816	1.06223	9.71471	4.84781	5.8373e-05	0.000988343	1.47583
PH_hs_0048306	WARS	-2.19928	-1.13703	11.6026	-4.84535	5.87421e-05	0.000993081	1.46961
PH_hs_0047055	RP11-65F13.2	-2.0424	-1.03026	7.28461	-4.84459	5.88572e-05	0.000993517	1.46767
PH_hs_0020732	C5orf36	2.04498	1.03209	7.88481	4.84356	5.90124e-05	0.000994627	1.46507
PH_hs_0012489	JHDM1D	-2.34094	-1.22709	9.65742	-4.84156	5.93157e-05	0.000998227	1.46001
PH_hs_0022775	TK1	2.27244	1.18424	12.9198	4.83984	5.95789e-05	0.00100114	1.45564
PH_hs_0043668	FGFR3	2.38243	1.25243	6.88317	4.83925	5.96686e-05	0.00100114	1.45415
PH_hs_0011507	DIRAS3	2.37799	1.24974	8.26755	4.83408	6.04645e-05	0.00101296	1.44107
PH_hs_0003454	ORC6L	2.30997	1.20788	8.20736	4.83244	6.07189e-05	0.0010157	1.43692
PH_hs_0018599	C6orf1	2.16591	1.11497	10.3208	4.83008	6.10872e-05	0.00102032	1.43095
PH_hs_0040082	PLEK2	4.27069	2.09447	8.26408	4.82769	6.14638e-05	0.00102507	1.42488
PH_hs_0035899	TMTC1	-2.16858	-1.11675	7.9655	-4.82681	6.16027e-05	0.00102585	1.42265
PH_hs_0020488	TRIP13	2.43011	1.28102	10.7708	4.82467	6.19411e-05	0.00102991	1.41724
PH_hs_0035164	RPL22L1	2.06348	1.04508	8.34294	4.8241	6.20315e-05	0.00102991	1.4158
PH_hs_0023883	DMC1	2.29936	1.20123	6.50866	4.82067	6.25792e-05	0.00103745	1.40712
PH_hs_0023798	ALDH1L2	-2.47204	-1.3057	7.86447	-4.81881	6.2878e-05	0.00104086	1.40241
PH_hs_0040326	IDI1	2.23447	1.15993	10.7368	4.81696	6.3178e-05	0.00104427	1.39771
PH_hs_0025187	ZNF264	2.81843	1.49489	7.62756	4.81624	6.32937e-05	0.00104463	1.39591
PH_hs_0048643	ODZ4	2.74229	1.45538	9.84777	4.813	6.38221e-05	0.00105179	1.3877
PH_hs_0045931	CITED2	-1.97999	-0.985494	13.737	-4.8115	6.40685e-05	0.00105429	1.38389
PH_hs_0028696	C5	1.92263	0.943081	8.84765	4.80712	6.47919e-05	0.00106462	1.37281
PH_hs_0042403	FAM64A	2.30062	1.20202	9.95514	4.80139	6.57506e-05	0.00107719	1.35831
PH_hs_0011624	FGF9	-7.88153	-2.97848	4.65907	-4.80139	6.57511e-05	0.00107719	1.3583
PH_hs_0048769	IPO9	2.0948	1.06681	8.44506	4.79805	6.6316e-05	0.00108485	1.34985
PH_hs_0025290	COL5A1	-2.31602	-1.21165	15.3927	-4.79277	6.72203e-05	0.00109803	1.33648
PH_hs_0049274	CCNE2	2.14734	1.10255	7.24426	4.79157	6.74281e-05	0.00109872	1.33344
PH_hs_0025156	AIM1	2.27457	1.1856	9.72631	4.79139	6.746e-05	0.00109872	1.33297
PH_hs_0047398	TRIOBP	2.0872	1.06157	9.37144	4.78693	6.82348e-05	0.00110971	1.3217
PH_hs_0009720	ABCD1	2.12312	1.08618	10.7625	4.78438	6.86839e-05	0.00111539	1.31522
PH_hs_0026376	IFITM1	2.12723	1.08898	12.8635	4.78105	6.92714e-05	0.00112329	1.30681
PH_hs_0044174	CCDC34	2.41646	1.27289	10.3146	4.7759	7.01926e-05	0.00113657	1.29378
PH_hs_0003600	PLCL2	1.93808	0.954631	8.56866	4.77533	7.02952e-05	0.00113658	1.29233
PH_hs_0027863	LRRC45	2.96874	1.56985	9.44579	4.77248	7.0812e-05	0.00114327	1.28511
PH_hs_0003088	ODZ3	-2.77318	-1.47154	6.09898	-4.77113	7.10566e-05	0.00114556	1.2817
PH_hs_0045061	OAS2	2.43672	1.28494	7.35422	4.76466	7.22472e-05	0.00116306	1.2653
PH_hs_0004207	KIF20A	2.36721	1.24319	9.7735	4.7593	7.32474e-05	0.00117687	1.25173
PH_hs_0027976	CENPH	2.61598	1.38735	9.32786	4.7584	7.34157e-05	0.00117687	1.24947
PH_hs_0043097	PXDN	-2.61825	-1.3886	12.8438	-4.75837	7.34221e-05	0.00117687	1.24938
PH_hs_0044334	CRIM1	-2.58235	-1.36868	12.5201	-4.75729	7.36246e-05	0.00117795	1.24667
PH_hs_0004184	CDKN2B	-2.6159	-1.38731	7.63804	-4.75689	7.37016e-05	0.00117795	1.24564
PH_hs_0001891	FADS3	-2.47897	-1.30974	11.9107	-4.75447	7.4159e-05	0.00118357	1.23953
PH_hs_0003886	IL20RB	-2.23284	-1.15888	10.9681	-4.75374	7.42993e-05	0.0011841	1.23767
PH_hs_0013269	ULBP2	-2.37893	-1.25031	8.34165	-4.75057	7.49049e-05	0.00119205	1.22966
PH_hs_0025887	RFC5	2.35646	1.23662	8.85744	4.74995	7.50244e-05	0.00119225	1.22808
PH_hs_0042230	GTSE1	2.32384	1.21651	10.4152	4.74762	7.54753e-05	0.0011977	1.22217
PH_hs_0030926	CHST15	-2.46443	-1.30125	8.32105	-4.73987	7.69906e-05	0.00121921	1.20256
PH_hs_0011672	CAMK2N1	3.29552	1.72051	10.7559	4.73957	7.70499e-05	0.00121921	1.2018
PH_hs_0044681	MBP	1.96844	0.977052	9.40411	4.73755	7.74499e-05	0.0012238	1.19669
PH_hs_0011720	TMEM97	3.05322	1.61033	11.0749	4.73639	7.76812e-05	0.00122571	1.19375
PH_hs_0003681	MCM2	2.54889	1.34987	10.0694	4.73523	7.79115e-05	0.0012272	1.19083
PH_hs_0013993	BPNT1	2.80432	1.48765	7.71146	4.73457	7.80443e-05	0.0012272	1.18915
PH_hs_0025386	POMGNT1	-1.94381	-0.958889	8.91461	-4.73333	7.82931e-05	0.0012272	1.18601
PH_hs_0025154	MPP1	1.90319	0.928416	8.12949	4.73326	7.83067e-05	0.0012272	1.18584
PH_hs_0037398	SDCCAG8	2.18214	1.12574	9.79084	4.73307	7.83452e-05	0.0012272	1.18535
PH_hs_0025075	PLA2G16	-1.98604	-0.989895	6.92073	-4.73222	7.85153e-05	0.0012272	1.18321
PH_hs_0019823	MTMR11	2.05607	1.03989	11.0108	4.73131	7.87001e-05	0.0012272	1.18089
PH_hs_0048486	FNIP2	-2.19322	-1.13305	9.2755	-4.73124	7.87138e-05	0.0012272	1.18072
PH_hs_0025589	PREX1	2.53734	1.34331	7.69768	4.73097	7.87688e-05	0.0012272	1.18003
PH_hs_0027889	HES4	-2.694	-1.42975	6.08612	-4.72165	8.06749e-05	0.00125132	1.15645
PH_hs_0047438	GRHL1	-2.96093	-1.56605	6.66544	-4.72141	8.07253e-05	0.00125132	1.15583
PH_hs_0000855	TSPAN5	2.17576	1.12152	10.8727	4.72122	8.07645e-05	0.00125132	1.15535
PH_hs_0045853	TTK	2.66238	1.41272	9.7681	4.72084	8.08416e-05	0.00125132	1.15441
PH_hs_0005570	CKAP2L	2.36537	1.24207	8.56574	4.72066	8.08792e-05	0.00125132	1.15395
PH_hs_0024141	VLDLR	-2.90687	-1.53947	8.10573	-4.71806	8.14215e-05	0.00125655	1.14736
PH_hs_0004603	FBN2	-2.16899	-1.11702	10.7375	-4.71796	8.14431e-05	0.00125655	1.1471
PH_hs_0035322	ACAT2	2.6859	1.42541	9.5379	4.7164	8.17694e-05	0.00125984	1.14316
PH_hs_0020122	HEG1	-2.05019	-1.03576	9.5855	-4.71469	8.21276e-05	0.00126361	1.13885
PH_hs_0029628	KLF6	2.56738	1.3603	8.92576	4.714	8.22732e-05	0.0012641	1.1371
PH_hs_0035466	AKR1C3|AKR1C1	1.94291	0.958223	14.3543	4.7121	8.26762e-05	0.00126854	1.13228
PH_hs_0034823	TMED7-TICAM2|TICAM2	2.02142	1.01537	9.17267	4.71126	8.28535e-05	0.00126951	1.13017
PH_hs_0022531	MAVS	2.36966	1.24468	6.48364	4.71065	8.29847e-05	0.00126977	1.12861
PH_hs_0025326	PTPRB	-5.82439	-2.54211	5.90759	-4.7073	8.37012e-05	0.00127897	1.12013
PH_hs_0004975	ERCC6L	2.71931	1.44324	7.79209	4.6968	8.59869e-05	0.0013121	1.09356
PH_hs_0045129	BMP1	-1.86165	-0.89658	9.18739	-4.69375	8.6662e-05	0.00132059	1.08585
PH_hs_0004174	HMMR	2.19348	1.13322	7.82889	4.68787	8.79804e-05	0.00133884	1.07096
PH_hs_0048801	ETS2	2.0212	1.01521	9.8546	4.68717	8.81379e-05	0.00133941	1.0692
PH_hs_0026528	FAM101B	-2.20745	-1.14238	9.71855	-4.6819	8.93386e-05	0.0013558	1.05586
PH_hs_0016832	FOXC1	-2.39916	-1.26253	8.3251	-4.68063	8.96299e-05	0.00135837	1.05265
PH_hs_0000690	NETO2	2.09377	1.0661	7.05767	4.67964	8.98572e-05	0.00135996	1.05015
PH_hs_0014712	FANCA	2.23275	1.15882	7.82279	4.67895	9.00156e-05	0.00136051	1.04841
PH_hs_0023600	KNTC1	2.38524	1.25413	9.33061	4.67586	9.07324e-05	0.00136948	1.0406
PH_hs_0031227	LPXN	2.11815	1.08281	11.7712	4.67396	9.11767e-05	0.00137372	1.03578
PH_hs_0043149	RIN1	2.10189	1.07169	10.5589	4.6736	9.12602e-05	0.00137372	1.03488
PH_hs_0016973	BPHL	2.05001	1.03563	9.8137	4.67101	9.18686e-05	0.00137918	1.02833
PH_hs_0001608	CABLES1	-2.07917	-1.056	8.25633	-4.671	9.18709e-05	0.00137918	1.0283
PH_hs_0048088	GALNT6	2.51321	1.32953	8.54333	4.66924	9.22875e-05	0.00138357	1.02384
PH_hs_0031398	PTHLH	2.28975	1.19519	6.33782	4.66686	9.28534e-05	0.00139018	1.01782
PH_hs_0017222	FBLN7	2.55079	1.35095	8.58633	4.6649	9.33208e-05	0.0013953	1.01287
PH_hs_0014393	TRPV2	2.03726	1.02663	10.9546	4.64879	9.72615e-05	0.00145226	0.972105
PH_hs_0002954	STRA13	2.1123	1.07881	12.6521	4.64709	9.76858e-05	0.00145664	0.967815
PH_hs_0035804	MSRB3	-2.14685	-1.10222	9.60282	-4.64324	9.8655e-05	0.00146913	0.958086
PH_hs_0022133	CH25H	-2.45122	-1.2935	9.9669	-4.64149	9.91e-05	0.00147378	0.953652
PH_hs_0034396	AC034110.1	1.84873	0.886536	10.0328	4.6395	9.96072e-05	0.00147935	0.948621
PH_hs_0006967	HAGHL	2.37767	1.24955	8.87015	4.63872	9.98084e-05	0.00147975	0.946633
PH_hs_0019221	PSRC1	2.65154	1.40683	10.37	4.63835	9.99021e-05	0.00147975	0.945708
PH_hs_0043093	NCRNA00219	-2.05177	-1.03687	12.9638	-4.63784	0.000100034	0.00147975	0.944411
PH_hs_0011459	BRCA1	2.16696	1.11567	9.87349	4.62904	0.000102319	0.00151155	0.922155
PH_hs_0016469	ANKRD13B	2.24532	1.16692	7.99269	4.62384	0.000103693	0.00152982	0.909011
PH_hs_0001798	NDST1	-2.63969	-1.40037	7.07336	-4.61924	0.000104924	0.00154592	0.89739
PH_hs_0003884	XRCC6BP1	2.33468	1.22322	9.00848	4.61628	0.000105723	0.00155564	0.889911
PH_hs_0048224	HN1L	1.94113	0.9569	8.42377	4.61544	0.000105952	0.00155695	0.887784
PH_hs_0027449	NDC80	2.87576	1.52395	9.82664	4.61236	0.000106794	0.00156726	0.879981
PH_hs_0005673	KCNJ8	-1.81296	-0.858347	8.79878	-4.61088	0.000107201	0.00157115	0.87624
PH_hs_0027587	SH3BP4	-2.53476	-1.34185	6.66058	-4.60614	0.000108512	0.00158827	0.864268
PH_hs_0024827	FKBP7	2.11194	1.07857	11.0836	4.60486	0.000108869	0.0015914	0.861031
PH_hs_0014420	CDKAL1	2.10711	1.07527	8.42216	4.60257	0.000109511	0.00159869	0.855236
PH_hs_0016484	SELENBP1	2.41418	1.27153	9.53691	4.60026	0.000110161	0.00160607	0.849412
PH_hs_0035473	GAMT	1.9969	0.997759	10.0241	4.59975	0.000110306	0.00160608	0.848115
PH_hs_0031250	FAM180A	2.47443	1.30709	10.0139	4.5982	0.000110746	0.00161038	0.844195
PH_hs_0003660	STAC	-2.14262	-1.09937	7.43611	-4.5953	0.000111574	0.00161988	0.836856
PH_hs_0012041	SMAGP	1.99317	0.995063	11.2001	4.59489	0.000111691	0.00161988	0.835828
PH_hs_0023843	CD320	2.32207	1.21541	10.8574	4.5924	0.000112407	0.00162815	0.829531
PH_hs_0002250	AGPAT6	1.84951	0.887142	9.15946	4.5917	0.000112608	0.00162894	0.827773
PH_hs_0011155	TMEM176B	3.46541	1.79302	8.39283	4.58605	0.000114254	0.0016506	0.813481
PH_hs_0011686	MCM10	2.02544	1.01823	6.77763	4.58361	0.000114972	0.00165881	0.807319
PH_hs_0010482	CLSPN	2.3591	1.23824	6.84851	4.58134	0.000115643	0.00166634	0.801584
PH_hs_0042344	LENG1	2.09368	1.06604	12.7422	4.57874	0.000116418	0.00167533	0.795013
PH_hs_0047363	PLSCR1	1.98918	0.992172	9.75985	4.57746	0.000116803	0.0016787	0.791763
PH_hs_0024448	RNASET2	2.33673	1.22449	10.6808	4.57678	0.000117006	0.00167945	0.790051
PH_hs_0010039	FAT1	-2.15911	-1.11044	9.71572	-4.56999	0.000119061	0.00170674	0.772909
PH_hs_0045697	COL11A1	-7.79811	-2.96313	4.27392	-4.56941	0.000119239	0.00170709	0.77144
PH_hs_0004480	LY6E	2.12716	1.08893	11.425	4.56889	0.0001194	0.0017072	0.770113
PH_hs_0009353	ALDOC	2.34465	1.22937	10.0645	4.56555	0.000120426	0.00171967	0.761685
PH_hs_0046936	RP11-1398P2.1	-2.0432	-1.03083	8.608	-4.56495	0.000120612	0.00172011	0.760169
PH_hs_0024032	SEC16B	2.18113	1.12508	8.27155	4.56425	0.00012083	0.00172101	0.75839
PH_hs_0018715	RP11-554D15.1	-7.96461	-2.9936	5.09708	-4.56208	0.000121505	0.00172842	0.752903
PH_hs_0047420	DHTKD1	1.88832	0.917102	10.0459	4.55981	0.000122214	0.00173628	0.74718
PH_hs_0000185	EGR2	-5.49782	-2.45886	7.56316	-4.55676	0.000123175	0.00174771	0.739466
PH_hs_0028850	TUBE1	-2.28679	-1.19332	7.2741	-4.55408	0.000124024	0.00175751	0.732704
PH_hs_0033144	CDC6	2.29541	1.19875	9.46303	4.55087	0.000125051	0.00176981	0.724587
PH_hs_0024865	GALNTL2	2.02998	1.02147	8.72233	4.54866	0.000125763	0.00177762	0.719004
PH_hs_0025525	CLU	2.23657	1.16128	12.438	4.54727	0.00012621	0.00178168	0.715508
PH_hs_0021146	ANXA3	-2.07923	-1.05605	7.59498	-4.54175	0.000128013	0.00180389	0.701551
PH_hs_0004630	GADD45A	-1.90578	-0.930385	12.2659	-4.54146	0.000128108	0.00180389	0.700822
PH_hs_0042187	FASN	2.25948	1.17599	10.9989	4.53905	0.000128902	0.00181277	0.694741
PH_hs_0004327	QDPR	1.88372	0.913584	10.7128	4.53852	0.000129079	0.00181284	0.693393
PH_hs_0015254	LYSMD2	2.10958	1.07696	8.41766	4.53805	0.000129233	0.00181284	0.692218
PH_hs_0047674	SLC14A1	4.82088	2.2693	5.2723	4.53531	0.000130147	0.00182337	0.685279
PH_hs_0000845	VSTM2L	-1.86049	-0.89568	7.73053	-4.53331	0.000130814	0.00182999	0.680251
PH_hs_0003937	ANLN	2.36849	1.24397	10.1901	4.53291	0.000130949	0.00182999	0.679236
PH_hs_0027156	GGH	2.09216	1.06499	13.577	4.52976	0.000132014	0.00184256	0.671269
PH_hs_0002622	GTF2H3	2.21088	1.14462	9.03965	4.5246	0.000133772	0.00186476	0.658248
PH_hs_0040319	STMN1	3.20574	1.68066	6.7045	4.52359	0.000134121	0.00186729	0.655685
PH_hs_0030700	CLEC11A	1.90047	0.926359	13.2063	4.52293	0.000134347	0.0018681	0.654027
PH_hs_0000013	RBL1	2.35641	1.23659	9.53263	4.52154	0.000134827	0.00187243	0.650521
PH_hs_0047732	PRDM8	2.15764	1.10945	10.1632	4.50575	0.000140402	0.00194743	0.610659
PH_hs_0010094	TCF7	2.20244	1.1391	8.60599	4.50446	0.000140868	0.00195115	0.607404
PH_hs_0005513	POLE2	2.45157	1.29371	8.1747	4.50404	0.000141021	0.00195115	0.606332
PH_hs_0027048	NPTX2	2.66569	1.41451	7.15149	4.50219	0.000141692	0.00195799	0.601668
PH_hs_0039903	RFWD3	2.03602	1.02575	8.82848	4.50154	0.000141927	0.0019588	0.600039
PH_hs_0035772	CCL2	-2.1899	-1.13087	10.5226	-4.49864	0.000142986	0.00197098	0.592721
PH_hs_0009662	LFNG	-2.01992	-1.0143	8.71622	-4.49596	0.000143975	0.00198215	0.585944
PH_hs_0045024	PLAUR	2.20675	1.14192	10.5183	4.49474	0.000144428	0.00198509	0.582858
PH_hs_0048427	SDPR	-2.08285	-1.05856	7.46534	-4.49442	0.000144545	0.00198509	0.582057
PH_hs_0000937	KIF11	2.64743	1.40459	8.64765	4.49254	0.000145243	0.00199221	0.577324
PH_hs_0019779	HCFC1R1	2.35508	1.23578	11.9092	4.49059	0.000145974	0.00199978	0.572381
PH_hs_0004735	PRIM1	2.40365	1.26523	8.79187	4.49005	0.000146175	0.00200007	0.571028
PH_hs_0025802	TSEN15	-1.97514	-0.981954	8.30681	-4.48825	0.000146852	0.00200686	0.566487
PH_hs_0047664	GEN1	2.02714	1.01945	7.12152	4.48545	0.00014791	0.00201731	0.559431
PH_hs_0045768	LFNG	-2.12497	-1.08744	7.71055	-4.48527	0.00014798	0.00201731	0.558964
PH_hs_0031177	C15orf59	-2.10964	-1.077	8.90355	-4.48142	0.000149448	0.00203331	0.549257
PH_hs_0047720	CDC25A	2.38724	1.25534	8.95136	4.48124	0.000149519	0.00203331	0.548788
PH_hs_0017245	GPT2	-2.26246	-1.17789	9.78823	-4.47909	0.000150344	0.00204204	0.543376
PH_hs_0011508	CCNB2	2.23358	1.15936	11.1976	4.47388	0.000152368	0.00206688	0.530228
PH_hs_0013285	AURKA	2.23503	1.1603	11.1009	4.47343	0.000152545	0.00206688	0.529089
PH_hs_0032895	ADH1B|ADH1C|ADH1A	2.4719	1.30562	6.73837	4.47063	0.000153645	0.00207926	0.522023
PH_hs_0002082	PRRT2	2.54514	1.34774	6.61647	4.46977	0.000153984	0.00208131	0.519856
PH_hs_0002080	SAC3D1	2.08723	1.06159	10.6914	4.46885	0.000154346	0.00208367	0.517552
PH_hs_0045743	NRG1	-2.05475	-1.03896	7.38219	-4.46832	0.000154555	0.00208397	0.516217
PH_hs_0048951	EEF2K	2.6174	1.38814	10.0814	4.46732	0.000154955	0.00208683	0.513677
PH_hs_0047870	LOC222699	-2.27322	-1.18474	7.15543	-4.46582	0.000155553	0.00209235	0.50989
PH_hs_0026600	MCAM	-3.09357	-1.62927	6.9196	-4.46361	0.000156435	0.00210167	0.504333
PH_hs_0025447	ARRB2	1.84055	0.880135	9.12305	4.4617	0.000157206	0.00210948	0.4995
PH_hs_0029660	AKR1C3|AKR1C4|AKR1C2|AKR1C1	2.04146	1.0296	12.5525	4.45782	0.000158776	0.00212798	0.489733
PH_hs_0048594	NEK7	-3.34119	-1.74036	10.2481	-4.45708	0.00015908	0.00212949	0.487852
PH_hs_0035593	ARL6IP6	2.2083	1.14294	11.1074	4.4565	0.000159316	0.00213008	0.486395
PH_hs_0024341	TYRO3	2.26395	1.17885	9.31971	4.45277	0.000160846	0.00214796	0.476999
PH_hs_0044759	HSD17B7	2.54669	1.34863	7.07754	4.44978	0.000162087	0.00215932	0.469443
PH_hs_0004527	PALM	-1.82468	-0.867641	9.15891	-4.44966	0.000162137	0.00215932	0.469142
PH_hs_0014286	ACAT2	2.51756	1.33203	9.12012	4.44907	0.000162382	0.00215932	0.46766
PH_hs_0013959	BTBD11	2.84326	1.50754	6.43697	4.44885	0.000162474	0.00215932	0.467102
PH_hs_0016986	PAQR4	2.14036	1.09786	8.26711	4.44839	0.000162667	0.00215932	0.465934
PH_hs_0002340	SDPR	-2.42675	-1.27902	7.36395	-4.44655	0.000163435	0.00216693	0.461304
PH_hs_0023953	PAM	1.91772	0.939394	14.9535	4.44552	0.000163866	0.00217005	0.458717
PH_hs_0038727	SVEP1	-2.25252	-1.17154	6.89945	-4.44383	0.000164579	0.00217509	0.45445
PH_hs_0044309	MXRA7	-2.50628	-1.32555	11.7078	-4.44369	0.000164638	0.00217509	0.4541
PH_hs_0044847	LY6G5B	-1.91283	-0.935706	7.80776	-4.4431	0.000164887	0.0021758	0.452615
PH_hs_0045898	IL32	-2.22097	-1.15119	6.54622	-4.44028	0.000166086	0.00218903	0.44549
PH_hs_0025141	BTBD19	-2.08487	-1.05996	7.91415	-4.43907	0.000166604	0.00219325	0.442434
PH_hs_0045902	TJP2	2.48128	1.31108	9.18946	4.43631	0.000167786	0.00220621	0.435484
PH_hs_0016481	FANCI	2.5417	1.34579	9.80543	4.43407	0.000168752	0.00221629	0.429844
PH_hs_0043726	ACYP1	2.75158	1.46026	9.44954	4.43344	0.000169025	0.00221631	0.428254
PH_hs_0004423	C13orf15	2.42682	1.27907	12.6749	4.43315	0.000169152	0.00221631	0.427517
PH_hs_0027108	CDCA3	2.40084	1.26354	10.487	4.42684	0.000171911	0.00224981	0.41162
PH_hs_0020827	CASC5	2.64874	1.40531	7.1114	4.4262	0.000172194	0.00225058	0.410006
PH_hs_0003421	DACT1	-6.75116	-2.75513	5.15331	-4.42553	0.000172491	0.00225058	0.408312
PH_hs_0042901	C8orf85	-2.15363	-1.10677	7.54052	-4.42533	0.000172577	0.00225058	0.407822
PH_hs_0048448	CTSC	2.83041	1.50101	8.56697	4.42284	0.000173686	0.0022624	0.401526
PH_hs_0000579	NCAPD2	2.113	1.07929	11.7153	4.41852	0.000175619	0.00228227	0.390655
PH_hs_0022599	GPCPD1	-2.12429	-1.08698	8.59564	-4.41851	0.000175623	0.00228227	0.390634
PH_hs_0004294	CHAF1B	2.16981	1.11757	8.53126	4.41589	0.000176808	0.00229171	0.384028
PH_hs_0040283	BIRC5	2.26124	1.17711	9.73627	4.41573	0.000176882	0.00229171	0.383617
PH_hs_0022049	CHEK1	2.45835	1.29769	9.91951	4.41554	0.000176966	0.00229171	0.383146
PH_hs_0044969	GUSBL1	-2.02734	-1.01959	7.29684	-4.41292	0.00017816	0.00230372	0.376543
PH_hs_0032773	DSP	-2.29383	-1.19776	10.5013	-4.41234	0.000178424	0.00230372	0.375089
PH_hs_0045100	NTRK2	-5.72969	-2.51846	5.27077	-4.41214	0.000178516	0.00230372	0.374583
PH_hs_0030141	NUDT6	2.28157	1.19003	7.50967	4.40767	0.000180574	0.00232758	0.363324
PH_hs_0043874	LDB2	2.16606	1.11508	10.1404	4.40522	0.000181714	0.00233957	0.357142
PH_hs_0032531	CHEK2|LOC646096	1.90594	0.930501	10.3101	4.40462	0.000181996	0.00234049	0.355619
PH_hs_0029468	YARS	-1.98824	-0.991489	10.6328	-4.4038	0.000182376	0.00234267	0.353571
PH_hs_0038524	BTN3A2|BTN3A3	1.88441	0.914115	7.91581	4.40133	0.000183535	0.00235484	0.347349
PH_hs_0049054	STEAP4	3.78388	1.91987	9.23046	4.39737	0.000185411	0.00237616	0.337363
PH_hs_0000057	ATF3	-2.07317	-1.05184	8.55811	-4.38902	0.000189421	0.00242257	0.316348
PH_hs_0001687	CDK2	2.44195	1.28803	10.9155	4.38893	0.000189468	0.00242257	0.316106
PH_hs_0043570	C10orf78	2.06704	1.04757	9.88294	4.38839	0.00018973	0.00242315	0.314745
PH_hs_0000678	GDPD5	-1.92851	-0.947485	9.65606	-4.38737	0.000190226	0.00242669	0.312184
PH_hs_0012331	LDLR	2.18797	1.12959	11.5437	4.38478	0.000191493	0.00244006	0.305664
PH_hs_0005632	COL12A1	-2.03404	-1.02435	15.0913	-4.38391	0.00019192	0.00244269	0.30348
PH_hs_0045783	MPP1	1.96229	0.972535	9.43292	4.37684	0.00019543	0.00248453	0.285683
PH_hs_0035630	TK1	2.13216	1.09231	11.2249	4.37538	0.000196167	0.00249105	0.281987
PH_hs_0016413	BEX1	-2.18565	-1.12806	6.60946	-4.3691	0.000199351	0.00252666	0.26618
PH_hs_0033183	CHAF1A	2.41203	1.27025	11.2188	4.36895	0.000199425	0.00252666	0.265818
PH_hs_0043687	CENPM	2.27093	1.18329	12.1075	4.3657	0.000201096	0.00254493	0.257625
PH_hs_0002518	MAP3K2	-2.32599	-1.21784	8.88076	-4.35968	0.000204221	0.00257922	0.242489
PH_hs_0043086	MARS	-2.21075	-1.14454	10.6801	-4.35952	0.000204306	0.00257922	0.242082
PH_hs_0044741	PLAUR	1.99677	0.99767	11.8795	4.35891	0.000204627	0.00257922	0.240541
PH_hs_0008593	CCDC81	-2.17195	-1.11899	6.07211	-4.3587	0.000204733	0.00257922	0.240033
PH_hs_0011979	HELLS	2.67973	1.42209	8.30887	4.35563	0.000206353	0.00259669	0.232297
PH_hs_0023786	C20orf72	1.96524	0.974707	12.2623	4.34754	0.00021068	0.00264735	0.211933
PH_hs_0031153	TUBE1	-2.12079	-1.0846	7.37544	-4.34721	0.000210855	0.00264735	0.211116
PH_hs_0001457	ABCA6	2.09586	1.06754	9.19859	4.34519	0.000211949	0.00265809	0.206038
PH_hs_0014380	TUBG2	-4.41563	-2.14262	6.06351	-4.34301	0.000213136	0.00266996	0.20056
PH_hs_0003818	POC1A	2.17519	1.12114	10.1004	4.34153	0.000213946	0.00267709	0.196838
PH_hs_0008763	KY	4.18692	2.06589	7.08058	4.34085	0.000214322	0.00267879	0.195112
PH_hs_0006918	SHCBP1	2.86581	1.51894	11.1884	4.33924	0.000215206	0.00268681	0.191074
PH_hs_0018161	ANKRD29	3.03811	1.60317	6.98302	4.3367	0.000216612	0.00270134	0.184685
PH_hs_0027092	LOC728554|THOC3	1.97007	0.978247	11.429	4.33607	0.000216965	0.00270271	0.183087
PH_hs_0044683	RIMS1	-2.61868	-1.38884	6.7125	-4.33237	0.000219031	0.00271999	0.173789
PH_hs_0033727	UBE2E3	2.19916	1.13695	10.8997	4.33222	0.000219114	0.00271999	0.173418
PH_hs_0042082	GPCPD1	-2.10371	-1.07293	8.99831	-4.33203	0.00021922	0.00271999	0.172945
PH_hs_0023238	SLBP	1.78996	0.83993	8.01314	4.33184	0.00021933	0.00271999	0.172451
PH_hs_0010296	TROAP	2.34128	1.2273	9.3533	4.32937	0.000220718	0.00273415	0.16626
PH_hs_0031424	NFATC1	-2.11215	-1.07871	7.54745	-4.32449	0.000223501	0.00276555	0.153969
PH_hs_0010551	OXCT1	2.10006	1.07043	10.1388	4.32384	0.000223871	0.00276704	0.152347
PH_hs_0047651	VCAN	-1.9841	-0.988487	12.0664	-4.32138	0.000225289	0.00278148	0.146152
PH_hs_0007066	GHR	1.99367	0.99543	8.26628	4.3203	0.000225909	0.00278533	0.143456
PH_hs_0031046	C9orf140|LOC729983	2.5695	1.36149	8.43483	4.31997	0.000226101	0.00278533	0.142622
PH_hs_0016478	FIP1L1	1.91901	0.94036	8.78245	4.31945	0.000226402	0.00278595	0.141319
PH_hs_0004776	CKS2	2.33933	1.22609	11.6216	4.31818	0.000227143	0.00279197	0.138115
PH_hs_0042785	NANOS3	-2.15911	-1.11044	7.55213	-4.31631	0.000228232	0.00280226	0.133424
PH_hs_0016597	CPNE2	2.186	1.1283	9.55478	4.31498	0.000229011	0.00280612	0.130083
PH_hs_0031364	CITED2	-1.96891	-0.9774	12.1948	-4.31491	0.000229051	0.00280612	0.12991
PH_hs_0042793	RAB42	2.29435	1.19809	9.04954	4.31429	0.000229418	0.00280754	0.128337
PH_hs_0007996	ANKRD35	2.21947	1.15021	8.82325	4.31173	0.000230929	0.00282292	0.1219
PH_hs_0034609	PLA2G16	-1.88975	-0.918196	7.38262	-4.30933	0.000232354	0.00283722	0.115868
PH_hs_0048798	OSBPL1A	1.86295	0.897586	9.43069	4.30689	0.000233807	0.0028515	0.109752
PH_hs_0044664	FST	2.15432	1.10723	12.6503	4.30637	0.000234118	0.0028515	0.108448
PH_hs_0049110	ODZ3	-2.17039	-1.11795	7.01987	-4.30608	0.000234293	0.0028515	0.107718
PH_hs_0039838	MIR155HG	1.98794	0.991277	6.87295	4.30381	0.00023566	0.002863	0.102013
PH_hs_0016316	AVIL	-1.81458	-0.859635	7.47873	-4.30366	0.000235752	0.002863	0.101628
PH_hs_0044859	LASS1	2.63708	1.39894	6.31557	4.29397	0.000241674	0.00293171	0.0773016
PH_hs_0028268	PDGFA	-3.67643	-1.87831	7.56992	-4.29291	0.000242334	0.00293652	0.0746283
PH_hs_0001733	CTH	-3.34168	-1.74057	6.49065	-4.29217	0.000242797	0.00293834	0.0727581
PH_hs_0040288	ALDOC	2.18769	1.12941	8.62304	4.29182	0.000243013	0.00293834	0.0718843
PH_hs_0014428	CP110	1.96285	0.972947	9.28251	4.28957	0.000244418	0.00295112	0.0662322
PH_hs_0020947	GSC	-2.40402	-1.26545	8.73643	-4.28928	0.0002446	0.00295112	0.0655006
PH_hs_0000004	ACAT1	1.7658	0.820322	9.54757	4.2883	0.00024521	0.00295527	0.06306
PH_hs_0003343	ULK1	-1.97153	-0.979316	10.3194	-4.28777	0.000245545	0.00295611	0.0617213
PH_hs_0023592	TNFRSF25	3.07097	1.61869	9.52818	4.28714	0.000245941	0.00295768	0.0601412
PH_hs_0000213	BIRC5	2.44675	1.29087	11.7147	4.28551	0.000246971	0.00296685	0.0560463
PH_hs_0032020	PLAUR	1.89958	0.92568	11.5295	4.28108	0.000249789	0.00299747	0.0449215
PH_hs_0044730	BRCA1	2.113	1.0793	9.08466	4.27839	0.000251516	0.00301494	0.0381675
PH_hs_0000262	CCNF	2.40056	1.26337	9.37603	4.27614	0.000252969	0.00302909	0.0325231
PH_hs_0044680	MAPRE2	1.91336	0.936109	9.21327	4.27156	0.000255952	0.0030589	0.0210302
PH_hs_0049221	OAS3	2.77249	1.47118	7.77956	4.27148	0.000256008	0.0030589	0.0208161
PH_hs_0019658	TCN2	2.31859	1.21325	7.0813	4.2672	0.000258831	0.00308789	0.0100681
PH_hs_0040162	CHMP4B	2.76975	1.46975	7.91153	4.26696	0.00025899	0.00308789	0.00946853
PH_hs_0008481	PDE1C	-5.83904	-2.54573	5.84182	-4.26347	0.000261315	0.00310802	0.000709808
PH_hs_0022201	TYMS	2.19476	1.13406	14.1998	4.26324	0.000261465	0.00310802	0.0001448
PH_hs_0025577	ARHGAP9	-2.09622	-1.06779	6.86235	-4.26317	0.000261516	0.00310802	-4.43724e-05
PH_hs_0010928	SGPL1	-2.5528	-1.35208	9.46472	-4.26229	0.000262101	0.00311165	-0.00223483
PH_hs_0047847	HIF3A	5.03403	2.33171	6.57262	4.25997	0.000263662	0.00312404	-0.00805426
PH_hs_0006569	SMC2	1.9883	0.991533	9.36588	4.25991	0.000263707	0.00312404	-0.00821925
PH_hs_0049748	LOC387646|LRRC37A3	-1.74357	-0.802048	8.16197	-4.25806	0.000264957	0.00313552	-0.0128559
PH_hs_0005972	DDIT4L	2.65975	1.41129	8.59921	4.25447	0.000267403	0.0031611	-0.0218606
PH_hs_0001378	CEP55	2.24121	1.16428	9.37485	4.25003	0.000270458	0.00319126	-0.0329886
PH_hs_0010858	MELK	2.25417	1.1726	9.93525	4.24993	0.000270528	0.00319126	-0.0332439
PH_hs_0024508	EIF4A3	1.79465	0.843704	12.896	4.23891	0.000278271	0.00327765	-0.0608881
PH_hs_0000068	GOT1	-1.98404	-0.988439	11.4516	-4.23867	0.000278441	0.00327765	-0.0614888
PH_hs_0013287	BDKRB2	2.09403	1.06628	8.97144	4.23708	0.000279576	0.00328753	-0.0654741
PH_hs_0048365	TSPAN5	2.51165	1.32863	11.2072	4.22157	0.000290895	0.00341702	-0.104344
PH_hs_0039878	GFPT1	4.45734	2.15618	5.67412	4.2204	0.000291767	0.00342151	-0.107277
PH_hs_0019597	SLC31A1	-2.12966	-1.09062	10.7039	-4.22023	0.000291892	0.00342151	-0.107696
PH_hs_0042321	OR1I1	-1.9978	-0.998414	12.1153	-4.21731	0.000294083	0.00344356	-0.115019
PH_hs_0025138	STAT3	-2.30415	-1.20423	12.0006	-4.21478	0.000295991	0.00346225	-0.121351
PH_hs_0009752	LGR4	-3.04225	-1.60514	6.90246	-4.21294	0.000297388	0.00347494	-0.12596
PH_hs_0011268	OIP5	2.20943	1.14367	8.86975	4.21085	0.000298983	0.00348991	-0.131199
PH_hs_0044975	SLC7A5P2	-1.82405	-0.867148	8.34631	-4.20532	0.000303241	0.00353591	-0.145045
PH_hs_0023158	REV3L	2.17771	1.12281	10.6924	4.20317	0.000304917	0.00355173	-0.150441
PH_hs_0049141	CAP2	-2.14319	-1.09976	8.16813	-4.19581	0.000310714	0.00361547	-0.168877
PH_hs_0004437	PDIA5	2.23112	1.15777	12.6548	4.19346	0.000312586	0.00363344	-0.174755
PH_hs_0042622	OR4K17	1.95092	0.964154	8.66228	4.19026	0.000315158	0.00365704	-0.182776
PH_hs_0024288	FNIP2	-2.00736	-1.0053	7.00948	-4.19011	0.000315273	0.00365704	-0.183134
PH_hs_0002944	GPR176	-2.04761	-1.03394	10.0778	-4.18867	0.000316436	0.0036667	-0.186736
PH_hs_0001647	CDC42BPA	-1.82243	-0.865862	11.1442	-4.18815	0.000316856	0.00366775	-0.188035
PH_hs_0033092	GPNMB	2.13794	1.09622	10.0512	4.18742	0.000317455	0.00367087	-0.189885
PH_hs_0027712	DAB2	-2.16735	-1.11593	9.03309	-4.18648	0.000318217	0.00367585	-0.19223
PH_hs_0023056	STMN1	2.65803	1.41036	10.7626	4.18229	0.000321642	0.00371157	-0.202708
PH_hs_0023270	MAN1A1	2.07315	1.05182	10.2863	4.17349	0.000328963	0.00379211	-0.224732
PH_hs_0035535	NUDT7	2.11456	1.08035	7.44823	4.17255	0.000329749	0.00379724	-0.227067
PH_hs_0008988	C1orf135	1.76617	0.820628	7.59968	4.16953	0.000332311	0.00382278	-0.23464
PH_hs_0043707	MEST	-7.7367	-2.95172	5.14208	-4.16292	0.000337972	0.00388389	-0.251165
PH_hs_0045292	LOC100291056	1.78559	0.836403	7.38611	4.16027	0.000340272	0.00390628	-0.257799
PH_hs_0003972	CA9	5.01103	2.32511	6.15244	4.15879	0.000341554	0.00391656	-0.261479
PH_hs_0000972	TPX2	2.46089	1.29918	12.7008	4.15843	0.000341871	0.00391656	-0.262386
PH_hs_0044814	KIF4A	1.98044	0.985822	8.06794	4.15613	0.000343892	0.00393549	-0.268151
PH_hs_0049432	ST8SIA1	2.08266	1.05843	7.41487	4.15574	0.000344232	0.00393549	-0.269117
PH_hs_0045630	NRG1	-2.31893	-1.21346	6.7259	-4.15386	0.00034589	0.0039504	-0.273818
PH_hs_0003269	ARHGEF17	-1.75661	-0.812796	9.91754	-4.15308	0.000346577	0.00395417	-0.275757
PH_hs_0019865	SCARF2	-1.95797	-0.969359	10.3417	-4.14792	0.000351184	0.0039989	-0.288672
PH_hs_0000979	PLEKHA4	2.02323	1.01666	9.69481	4.14788	0.000351216	0.0039989	-0.288761
PH_hs_0005114	PITX2	1.89869	0.925007	9.13985	4.13849	0.000359743	0.0040918	-0.312222
PH_hs_0044446	WHSC1	1.71825	0.780937	9.38654	4.13677	0.000361324	0.00410559	-0.31651
PH_hs_0024178	TCF3	2.37076	1.24535	11.5147	4.13541	0.000362585	0.00411571	-0.319916
PH_hs_0027124	LPXN	1.866	0.89995	13.591	4.1333	0.000364544	0.00413373	-0.325185
PH_hs_0031553	AFAP1	-1.81433	-0.859434	8.37677	-4.13238	0.0003654	0.00413921	-0.327478
PH_hs_0046023	RACGAP1	2.52181	1.33446	11.5487	4.13174	0.000366004	0.00414184	-0.329092
PH_hs_0042874	CENPW	2.45113	1.29345	11.6457	4.13077	0.000366905	0.00414762	-0.331497
PH_hs_0028376	INSIG1	2.34141	1.22738	9.91796	4.13039	0.00036726	0.00414762	-0.332443
PH_hs_0029016	LAMA3	1.87478	0.906725	7.03381	4.12912	0.000368462	0.00415697	-0.335637
PH_hs_0047852	BDH1	3.3748	1.7548	6.14977	4.12604	0.000371371	0.00418208	-0.343326
PH_hs_0002594	ZHX2	-1.89619	-0.923103	8.10157	-4.12596	0.000371439	0.00418208	-0.343505
PH_hs_0046287	ALDH1L2	-1.86028	-0.895517	12.3278	-4.12019	0.00037696	0.00423994	-0.357926
PH_hs_0045217	RFC3	2.31382	1.21028	7.76218	4.1188	0.000378302	0.00425074	-0.361402
PH_hs_0023540	ETS2	1.97534	0.982098	10.7998	4.1136	0.000383357	0.0043032	-0.374376
PH_hs_0027467	PDLIM7	-1.97521	-0.982008	9.47259	-4.11141	0.000385502	0.00432245	-0.37983
PH_hs_0048021	GINS4	2.25692	1.17436	8.17965	4.11067	0.00038623	0.00432245	-0.381672
PH_hs_0044392	RAET1G	2.03027	1.02167	8.23424	4.11067	0.000386238	0.00432245	-0.381693
PH_hs_0019951	SCPEP1	1.82401	0.867117	11.1546	4.10807	0.000388805	0.0043468	-0.388166
PH_hs_0003748	ADAMTS5	-7.39842	-2.88722	5.15645	-4.1074	0.000389471	0.00434921	-0.389839
PH_hs_0004488	PKMYT1	2.46299	1.30041	10.6612	4.10707	0.000389803	0.00434921	-0.390671
PH_hs_0004346	TJP2	2.10214	1.07186	8.80348	4.10621	0.000390661	0.00435443	-0.392822
PH_hs_0034452	IGSF10	-2.34982	-1.23255	7.08138	-4.09606	0.000400911	0.0044642	-0.418129
PH_hs_0027095	SIAH2	-2.00615	-1.00443	8.82411	-4.09311	0.000403938	0.0044934	-0.425477
PH_hs_0029225	FAM100B	2.2102	1.14418	11.1132	4.08957	0.000407605	0.00452967	-0.434308
PH_hs_0008113	SKA1	2.00017	1.00013	9.2641	4.08872	0.000408489	0.00453496	-0.436424
PH_hs_0018273	ITGB2	-6.72423	-2.74937	5.61643	-4.08755	0.000409714	0.00453643	-0.439349
PH_hs_0049437	TSPAN14	1.87049	0.903417	7.82152	4.08749	0.00040978	0.00453643	-0.439505
PH_hs_0019789	U2AF1L4	-1.84744	-0.885531	9.30498	-4.08739	0.000409881	0.00453643	-0.439747
PH_hs_0025269	LOH3CR2A	-3.99016	-1.99645	4.88608	-4.08703	0.000410253	0.00453643	-0.440632
PH_hs_0000615	DBC1	-2.62472	-1.39216	7.61075	-4.08542	0.000411943	0.00454914	-0.444648
PH_hs_0026363	CHPF	-2.00051	-1.00037	12.031	-4.08516	0.000412219	0.00454914	-0.445304
PH_hs_0018590	SPC24	2.00366	1.00263	9.10483	4.07652	0.000421411	0.00464597	-0.466846
PH_hs_0049138	KIAA1462	-1.89781	-0.924339	11.9206	-4.07591	0.000422063	0.00464854	-0.468355
PH_hs_0024885	TMEM38B	1.85595	0.89216	8.39942	4.07504	0.000423	0.00465426	-0.470522
PH_hs_0008730	CHEK2	1.92032	0.941343	10.1018	4.07241	0.000425851	0.00468099	-0.477081
PH_hs_0029069	TMEM106C	2.05267	1.0375	9.82351	4.06986	0.000428622	0.00470681	-0.483416
PH_hs_0002167	CKAP2	2.11174	1.07843	9.78136	4.06874	0.000429859	0.00471573	-0.486229
PH_hs_0005616	CEP72	1.86584	0.899823	7.67128	4.06415	0.000434916	0.0047665	-0.49765
PH_hs_0002437	SYT7	2.51507	1.3306	6.66803	4.0632	0.000435971	0.00477336	-0.500015
PH_hs_0033142	PSRC1	2.30323	1.20366	7.71149	4.0618	0.000437532	0.00478339	-0.503506
PH_hs_0002744	FIBIN	1.96658	0.975691	12.6116	4.06161	0.000437746	0.00478339	-0.503985
PH_hs_0008016	IQGAP3	2.01868	1.01341	8.25829	4.05898	0.000440691	0.00481084	-0.51053
PH_hs_0026115	HIRIP3	2.19153	1.13194	8.44067	4.0543	0.000445977	0.00486378	-0.522172
PH_hs_0004690	CITED2	-2.05147	-1.03666	12.314	-4.05327	0.00044715	0.00487179	-0.524735
PH_hs_0048809	SGCD	-1.85227	-0.889298	11.5956	-4.05175	0.000448891	0.00488167	-0.52853
PH_hs_0035526	C6orf48	-1.92485	-0.944747	15.2721	-4.05171	0.000448934	0.00488167	-0.528624
PH_hs_0024971	CTPS2	1.98906	0.99209	9.18794	4.05101	0.000449736	0.00488561	-0.530366
PH_hs_0016106	WDR54	1.8524	0.889393	13.092	4.04893	0.000452127	0.00490679	-0.535542
PH_hs_0022461	TDP1	1.9123	0.93531	6.99134	4.04781	0.000453413	0.00491595	-0.538313
PH_hs_0002110	CCNB1	1.80168	0.849344	10.0695	4.04562	0.000455959	0.00493874	-0.54378
PH_hs_0030902	PPT1	1.8426	0.881744	10.3806	4.04184	0.000460375	0.00498173	-0.553189
PH_hs_0025456	MTHFD1	2.15071	1.10481	10.4515	4.04038	0.000462092	0.00499544	-0.556821
PH_hs_0026563	C20orf177	1.81061	0.856472	9.70972	4.03509	0.00046836	0.00505829	-0.569971
PH_hs_0022938	PRKACA	1.93664	0.953558	11.0229	4.03298	0.000470881	0.00508059	-0.57521
PH_hs_0048563	TMTC1	-2.68454	-1.42467	7.95355	-4.02785	0.000477075	0.00514242	-0.587961
PH_hs_0047451	KAZ	-2.17444	-1.12064	8.91561	-4.0255	0.000479945	0.00515892	-0.593813
PH_hs_0047480	TM7SF3	2.072	1.05102	8.72107	4.02496	0.000480604	0.00515892	-0.595153
PH_hs_0047914	JDP2	-2.05078	-1.03617	7.81303	-4.02486	0.000480729	0.00515892	-0.595406
PH_hs_0030605	SRRM3	-2.1693	-1.11723	6.72994	-4.02482	0.000480774	0.00515892	-0.595498
PH_hs_0040733	HSP90AA1	2.35229	1.23406	9.65048	4.02468	0.00048095	0.00515892	-0.595854
PH_hs_0012562	KIAA1324L	1.99396	0.995636	9.08278	4.02432	0.000481388	0.00515892	-0.596744
PH_hs_0047794	GLIS2	-3.42693	-1.77691	6.90019	-4.02253	0.000483596	0.0051776	-0.601208
PH_hs_0027093	PTPRU	1.89764	0.924208	9.87879	4.01761	0.000489688	0.00523778	-0.613421
PH_hs_0031361	LPIN1	2.14239	1.09922	9.11087	4.01625	0.000491391	0.00525094	-0.616807
PH_hs_0048035	GPM6B	2.69027	1.42775	6.50187	4.01406	0.000494143	0.00527529	-0.622256
PH_hs_0000554	SPON1	2.00694	1.005	12.3494	4.01196	0.00049679	0.00529846	-0.627467
PH_hs_0034496	PTTG3P|PTTG1|PTTG2	2.29699	1.19975	8.54848	4.00688	0.000503253	0.00536142	-0.640075
PH_hs_0027066	IFRD1	-1.83842	-0.878469	8.01547	-4.00655	0.00050368	0.00536142	-0.640903
PH_hs_0027001	CHST15	-2.7056	-1.43595	6.31233	-4.00607	0.0005043	0.00536142	-0.642102
PH_hs_0002091	C1orf93	2.1409	1.09822	7.40603	4.00582	0.000504621	0.00536142	-0.642723
PH_hs_0022044	ENPP2	1.79282	0.842227	12.8792	4.00522	0.000505388	0.00536444	-0.644203
PH_hs_0023534	C11orf80	1.99099	0.993489	8.65652	4.0042	0.000506706	0.00537331	-0.646744
PH_hs_0022310	CTSH	2.78331	1.4768	7.04802	4.00289	0.000508401	0.00538614	-0.65
PH_hs_0002934	FGF5	2.41621	1.27275	7.86469	4.00147	0.00051023	0.00540038	-0.653503
PH_hs_0031365	RGS10	2.17301	1.11969	11.859	4.00031	0.000511739	0.00541019	-0.656384
PH_hs_0016660	PRC1	2.08938	1.06307	11.6054	4.00001	0.00051213	0.00541019	-0.657128
PH_hs_0024003	DAAM1	-2.24476	-1.16656	7.82	-3.99712	0.000515919	0.00544505	-0.664317
PH_hs_0022241	HELZ	-1.87836	-0.909473	10.4517	-3.99624	0.00051708	0.00545112	-0.666508
PH_hs_0006333	DCLRE1B	1.90542	0.930106	8.49863	3.99586	0.00051758	0.00545112	-0.667452
PH_hs_0043711	ACTA2	-1.84999	-0.887517	14.0887	-3.99525	0.00051838	0.00545112	-0.668957
PH_hs_0049316	COL5A1	-1.93255	-0.950504	15.304	-3.99519	0.000518454	0.00545112	-0.669097
PH_hs_0047247	JUB	-6.27264	-2.64907	5.74297	-3.99042	0.000524795	0.00551258	-0.68095
PH_hs_0025915	MYOM2	-2.43259	-1.2825	6.20607	-3.98812	0.000527871	0.00553966	-0.686648
PH_hs_0028778	RHOBTB1	-3.96305	-1.98661	5.69632	-3.98773	0.000528396	0.00553994	-0.687617
PH_hs_0009376	FOXF1	2.17679	1.1222	9.25371	3.98613	0.000530548	0.00555727	-0.69158
PH_hs_0048761	HNRNPA0	-1.95837	-0.969656	9.52316	-3.98397	0.000533474	0.00558266	-0.696942
PH_hs_0009233	LY75	2.12506	1.08751	7.57363	3.9808	0.000537796	0.00561799	-0.704808
PH_hs_0002316	NLGN2	1.86788	0.901406	10.1889	3.98075	0.00053786	0.00561799	-0.704924
PH_hs_0044393	CEP152	1.98036	0.985766	8.07866	3.9791	0.000540134	0.00563307	-0.709035
PH_hs_0019826	CXorf40B|CXorf40A	-2.0145	-1.01042	11.808	-3.97896	0.000540317	0.00563307	-0.709366
PH_hs_0015664	CCL2	-2.20324	-1.13963	11.6535	-3.97611	0.000544252	0.00566878	-0.716439
PH_hs_0018068	CDCA2	2.64912	1.40551	9.02174	3.97571	0.000544807	0.00566926	-0.717433
PH_hs_0024995	SERPINE1	-1.83617	-0.876702	14.8502	-3.97519	0.000545527	0.00567118	-0.71872
PH_hs_0002224	RNASEH2A	2.32598	1.21784	11.2891	3.97484	0.000546011	0.00567118	-0.719585
PH_hs_0001020	FAM117A	1.77308	0.82626	7.23517	3.97438	0.000546656	0.00567257	-0.720735
PH_hs_0002574	SLIT2	1.93639	0.953367	11.6903	3.97364	0.00054769	0.00567801	-0.722578
PH_hs_0029061	ISLR	1.75625	0.812498	10.6807	3.96765	0.00055609	0.00575973	-0.737413
PH_hs_0038190	DTX4	-1.76213	-0.817317	7.13923	-3.96558	0.000559026	0.00578475	-0.742544
PH_hs_0022771	CENPK	2.25438	1.17273	9.95841	3.9591	0.000568311	0.00587432	-0.758595
PH_hs_0045020	TFPI	2.00666	1.00479	10.0382	3.95881	0.000568738	0.00587432	-0.759327
PH_hs_0047855	TDP1	2.12292	1.08605	8.4901	3.95798	0.000569941	0.00588129	-0.761387
PH_hs_0032595	CD44	2.13587	1.09482	11.8517	3.95693	0.00057146	0.00588844	-0.763978
PH_hs_0027715	RGS10	2.21246	1.14565	10.2136	3.95677	0.000571693	0.00588844	-0.764376
PH_hs_0038988	LOC100290265	-1.92587	-0.945507	8.60698	-3.95505	0.000574205	0.0059085	-0.768648
PH_hs_0048583	ARSB	-2.03338	-1.02388	9.34222	-3.9547	0.000574703	0.0059085	-0.769493
PH_hs_0040528	CDC45	2.18116	1.1251	7.72369	3.95374	0.000576107	0.00591746	-0.77187
PH_hs_0047434	ARHGAP28	-1.96884	-0.977346	8.16459	-3.95153	0.000579361	0.00594106	-0.777357
PH_hs_0016405	DGAT2	1.72872	0.789702	7.07351	3.95145	0.000579472	0.00594106	-0.777544
PH_hs_0035561	CTSC	1.99258	0.994641	10.3323	3.94737	0.00058552	0.00599754	-0.787659
PH_hs_0004952	SKA3	2.48908	1.31561	9.68361	3.94643	0.000586926	0.00600641	-0.789996
PH_hs_0016077	KIAA1522	2.17025	1.11786	10.1512	3.94431	0.000590087	0.00603321	-0.795227
PH_hs_0032636	PRCP	1.89957	0.925676	11.0527	3.94157	0.000594219	0.00606679	-0.802024
PH_hs_0022949	EBP	1.80089	0.84871	8.38413	3.94141	0.000594463	0.00606679	-0.802424
PH_hs_0044179	FBXO4	1.79007	0.840015	11.0931	3.94072	0.000595504	0.00607184	-0.804127
PH_hs_0048879	FBN1	-2.0858	-1.0606	10.9767	-3.93933	0.0005976	0.00608764	-0.807551
PH_hs_0015300	PBX3	2.17427	1.12053	8.11886	3.93831	0.000599159	0.00609793	-0.810087
PH_hs_0030960	HADH	1.96737	0.976266	11.4594	3.93676	0.000601515	0.00611632	-0.81391
PH_hs_0031222	CDCA8	2.59954	1.37826	9.53066	3.93592	0.000602809	0.00612388	-0.816002
PH_hs_0013522	FYCO1	1.81092	0.856722	9.81407	3.93541	0.000603581	0.00612613	-0.81725
PH_hs_0022566	INCENP	1.91606	0.938144	6.55371	3.93316	0.000607046	0.00615568	-0.822824
PH_hs_0025752	EIF2AK2	1.75526	0.811685	10.4349	3.92969	0.000612428	0.0062046	-0.83142
PH_hs_0023918	BAMBI	-2.46937	-1.30414	7.81114	-3.9255	0.00061898	0.00626242	-0.841781
PH_hs_0044109	C11orf63	-1.70939	-0.773484	7.38073	-3.92532	0.000619262	0.00626242	-0.842225
PH_hs_0047872	LMNB2	1.98005	0.985537	11.8999	3.92385	0.000621582	0.00628018	-0.845865
PH_hs_0010013	CUBN	1.97508	0.981908	6.99603	3.92109	0.000625952	0.00631344	-0.852687
PH_hs_0042383	TMEM54	1.75064	0.807883	14.0387	3.92105	0.000626009	0.00631344	-0.852776
PH_hs_0029997	RGS4	2.86879	1.52044	7.44143	3.91915	0.000629038	0.00633824	-0.857475
PH_hs_0033526	LOC100129781	-1.86656	-0.900379	7.07492	-3.91803	0.000630838	0.00635063	-0.860257
PH_hs_0044238	C9orf21	1.93682	0.953691	9.42754	3.91476	0.00063609	0.00639572	-0.868328
PH_hs_0024062	OSBPL10	-1.79196	-0.841542	8.17706	-3.91421	0.000636974	0.00639572	-0.869679
PH_hs_0028468	FXYD1	2.11586	1.08124	7.72161	3.91417	0.000637042	0.00639572	-0.869784
PH_hs_0000771	HAUS5	1.79359	0.842847	7.65019	3.91165	0.000641139	0.00643104	-0.876023
PH_hs_0047281	NEXN	-2.83088	-1.50125	7.61668	-3.91119	0.000641877	0.00643265	-0.877143
PH_hs_0047787	ARRDC4	-1.99834	-0.998805	8.85275	-3.91001	0.000643808	0.0064462	-0.880068
PH_hs_0020775	MCM7	1.92584	0.945486	12.0307	3.9081	0.000646939	0.00647172	-0.88479
PH_hs_0008343	CST6	1.91974	0.940911	7.05752	3.90612	0.000650204	0.00649853	-0.889689
PH_hs_0030611	TUBB3	1.97965	0.985243	11.6448	3.90506	0.000651953	0.00651016	-0.892303
PH_hs_0004257	PDGFRA	2.50406	1.32427	11.9815	3.90157	0.000657752	0.00656218	-0.900921
PH_hs_0014780	C14orf159	1.84289	0.881968	10.4604	3.90052	0.000659507	0.0065738	-0.903515
PH_hs_0025352	FANCG	2.04618	1.03293	10.2871	3.89527	0.000668346	0.00664706	-0.91647
PH_hs_0032406	CACNA1C	-1.86609	-0.900021	7.93671	-3.89521	0.000668443	0.00664706	-0.91661
PH_hs_0036089	CD99	1.86601	0.899959	14.0746	3.89509	0.00066865	0.00664706	-0.916912
PH_hs_0024939	ARHGAP18	1.9514	0.964512	10.1423	3.89436	0.000669894	0.00665348	-0.918721
PH_hs_0019856	LRRN4CL	2.38057	1.25131	9.07623	3.89371	0.000671003	0.00665856	-0.920331
PH_hs_0007400	MKX	-2.59733	-1.37703	7.37625	-3.89329	0.000671719	0.00665972	-0.921368
PH_hs_0035998	HAUS1	2.00541	1.0039	8.98808	3.89172	0.000674389	0.00667705	-0.925228
PH_hs_0002592	C21orf63	2.09668	1.0681	9.55262	3.89156	0.000674668	0.00667705	-0.925631
PH_hs_0049044	SOCS3	2.54772	1.34921	11.3414	3.89032	0.000676787	0.00669207	-0.928682
PH_hs_0016185	PHYHD1	1.92556	0.945276	9.26785	3.88987	0.000677562	0.00669378	-0.929795
PH_hs_0039344	RBM9	1.84612	0.884497	9.89607	3.88833	0.000680226	0.00671414	-0.933613
PH_hs_0033543	TCEA3	2.0994	1.06998	8.12716	3.88787	0.00068102	0.00671602	-0.934748
PH_hs_0027174	NFE2L1	-1.70671	-0.771214	12.9421	-3.88689	0.000682715	0.00672677	-0.937165
PH_hs_0018050	CREB3L4	1.59653	0.674936	8.68414	3.88582	0.00068457	0.00673907	-0.939805
PH_hs_0008439	CNTN1	2.4608	1.29913	5.80213	3.88441	0.000687012	0.00675713	-0.943269
PH_hs_0027682	HTRA1	1.80251	0.85001	13.8539	3.88017	0.000694438	0.00682415	-0.953728
PH_hs_0034480	HLA-DRB4|LOC100294161|HLA-DRB5|HLA-DRB3|HLA-DRB6|LOC100294036|LOC100294189|LOC100294275|LOC100290966|HLA-DRB1|LOC100294468|LOC100294276	2.24291	1.16537	7.27	3.87974	0.000695212	0.00682572	-0.954811
PH_hs_0048559	KIRREL3	-2.16325	-1.1132	7.25865	-3.87835	0.000697659	0.0068437	-0.958229
PH_hs_0025978	KIAA0895L	1.73545	0.795307	8.43207	3.87693	0.000700172	0.0068623	-0.961726
PH_hs_0014984	C16orf59	2.04809	1.03428	7.53879	3.87443	0.000704636	0.00689969	-0.967907
PH_hs_0032455	INHBE	-3.87069	-1.95259	5.0801	-3.87409	0.000705227	0.00689969	-0.968723
PH_hs_0039280	SH3PXD2A	-1.79827	-0.84661	11.1092	-3.8719	0.000709154	0.00692537	-0.974123
PH_hs_0021937	ECD	1.84686	0.885074	10.396	3.87177	0.000709393	0.00692537	-0.974451
PH_hs_0048815	RPA1	1.914	0.936591	7.9783	3.87159	0.00070972	0.00692537	-0.974899
PH_hs_0031522	HN1	1.88537	0.914847	9.41081	3.87102	0.000710737	0.00692922	-0.976291
PH_hs_0009276	CHI3L2	2.56887	1.36113	6.28122	3.86916	0.000714103	0.00694567	-0.980886
PH_hs_0031183	ZWINT	1.90234	0.927772	11.346	3.86906	0.000714287	0.00694567	-0.981137
PH_hs_0020236	ARNTL2	2.35398	1.2351	6.83024	3.86898	0.000714435	0.00694567	-0.981338
PH_hs_0010156	FOXO1	-1.92875	-0.947662	8.503	-3.86871	0.000714922	0.00694567	-0.982001
PH_hs_0004961	CENPQ	2.24132	1.16435	8.85941	3.86799	0.000716224	0.00695225	-0.983771
PH_hs_0005218	OCIAD2	2.15323	1.1065	9.63949	3.86744	0.000717227	0.00695591	-0.985131
PH_hs_0045735	GM2A	2.27918	1.18851	7.13519	3.86605	0.000719764	0.00697155	-0.988565
PH_hs_0014354	APLP2	1.81591	0.860691	14.34	3.86587	0.000720093	0.00697155	-0.989009
PH_hs_0024168	PLAC8|LOC100288611|LOC100294494	-3.46471	-1.79274	6.23334	-3.86544	0.000720862	0.00697293	-0.990046
PH_hs_0005743	C1orf115	-1.94943	-0.963054	5.95308	-3.86357	0.000724297	0.00700007	-0.994669
PH_hs_0009312	MTHFD2	-2.41322	-1.27096	12.7183	-3.86273	0.000725841	0.00700659	-0.99674
PH_hs_0042609	EIF3F	-2.49528	-1.3192	6.3387	-3.86252	0.000726232	0.00700659	-0.997263
PH_hs_0048670	CPEB1	2.08864	1.06256	7.16972	3.86166	0.000727812	0.00701576	-0.999377
PH_hs_0045011	CXorf40B|CXorf40A	-2.06852	-1.0486	7.30394	-3.8599	0.000731053	0.0070409	-1.0037
PH_hs_0021240	PRRX1	2.06628	1.04704	11.033	3.85941	0.000731973	0.0070434	-1.00492
PH_hs_0001153	MID2	-2.32239	-1.21561	8.51824	-3.85883	0.00073304	0.0070434	-1.00633
PH_hs_0004140	SQLE	1.74605	0.804097	10.3452	3.85874	0.000733212	0.0070434	-1.00656
PH_hs_0004233	CAV1	1.7613	0.816643	15.2251	3.85789	0.000734795	0.00704875	-1.00866
PH_hs_0013740	RGS17	4.16121	2.057	5.71603	3.85776	0.000735037	0.00704875	-1.00898
PH_hs_0031527	WHSC1	1.94146	0.957142	10.0549	3.85512	0.00073997	0.00708994	-1.01548
PH_hs_0019841	AMOTL2	-2.6066	-1.38217	6.84903	-3.85368	0.000742684	0.00710982	-1.01904
PH_hs_0027695	HPGD	5.64726	2.49755	6.26798	3.85163	0.000746541	0.0071406	-1.02408
PH_hs_0048442	STK17B	2.02007	1.0144	11.3711	3.84796	0.000753507	0.00720104	-1.03311
PH_hs_0045726	FLT1	-2.232	-1.15833	6.39886	-3.84681	0.000755715	0.00721594	-1.03595
PH_hs_0010345	STARD5	1.77711	0.829536	8.25126	3.84186	0.00076525	0.00730072	-1.04814
PH_hs_0016974	TMEM143	1.66459	0.735168	7.34793	3.84108	0.000766759	0.00730487	-1.05005
PH_hs_0011595	PTGS2	3.44004	1.78243	9.31587	3.84096	0.000766999	0.00730487	-1.05035
PH_hs_0043187	TMX1	2.12805	1.08953	7.74451	3.83949	0.000769851	0.00732577	-1.05396
PH_hs_0044530	PHF19	1.96702	0.976012	10.1949	3.83622	0.000776249	0.00738033	-1.062
PH_hs_0045718	FABP5	2.12867	1.08995	10.6374	3.83542	0.000777833	0.00738908	-1.06398
PH_hs_0016784	CELA1	-1.73061	-0.791281	7.75012	-3.8345	0.000779645	0.00739666	-1.06625
PH_hs_0018571	PSMB9	1.93803	0.95459	11.6345	3.83434	0.000779961	0.00739666	-1.06664
PH_hs_0003988	PROS1	1.96418	0.973928	10.4813	3.83369	0.000781245	0.00740253	-1.06824
PH_hs_0035997	PVRL3	1.87253	0.904988	10.227	3.83275	0.000783099	0.00741378	-1.07054
PH_hs_0043788	SYT14	-1.74139	-0.800241	8.37056	-3.83097	0.000786646	0.00744103	-1.07493
PH_hs_0025941	EZH2	2.19043	1.13121	9.96085	3.83009	0.000788395	0.00745124	-1.07709
PH_hs_0049049	FOXRED2	2.01331	1.00957	8.73844	3.82917	0.000790224	0.00746218	-1.07934
PH_hs_0034963	LOC651250	-2.06359	-1.04516	10.7754	-3.82695	0.000794678	0.00749788	-1.0848
PH_hs_0047457	DKK2	-4.3884	-2.13369	6.81769	-3.8235	0.000801656	0.0075573	-1.09329
PH_hs_0037802	GPC6	-2.32462	-1.217	9.73363	-3.82067	0.000807407	0.00760507	-1.10024
PH_hs_0034842	DDB2	1.76499	0.81966	11.1298	3.8203	0.000808165	0.00760578	-1.10115
PH_hs_0003077	C14orf139	2.22344	1.1528	9.77923	3.81757	0.000813764	0.007652	-1.10786
PH_hs_0005117	ARL6IP5	1.7835	0.834711	11.5467	3.81672	0.000815524	0.00766207	-1.10995
PH_hs_0015717	WNT5B	2.07465	1.05287	12.8661	3.81592	0.000817168	0.00766731	-1.11191
PH_hs_0030761	GK|GK3P	2.05781	1.04111	6.5924	3.8155	0.000818046	0.00766731	-1.11295
PH_hs_0047100	LINC00619	-2.16395	-1.11366	7.19564	-3.81545	0.00081815	0.00766731	-1.11308
PH_hs_0000427	MFGE8	-1.95433	-0.966672	10.0373	-3.81356	0.000822071	0.00769758	-1.11772
PH_hs_0024620	MDGA1	2.78017	1.47517	6.5251	3.81092	0.000827584	0.00774268	-1.12421
PH_hs_0037542	TMEM200B	1.85445	0.89099	10.2773	3.81022	0.000829039	0.00774978	-1.12592
PH_hs_0026013	PEX26	1.77764	0.829961	9.60064	3.80881	0.000831999	0.00776535	-1.12938
PH_hs_0022203	STK17B	1.79319	0.84253	9.29628	3.80876	0.000832102	0.00776535	-1.1295
PH_hs_0045631	NF2	-2.06429	-1.04565	9.83098	-3.80643	0.000837023	0.00780035	-1.13522
PH_hs_0000122	LOC100291980|IL32	-1.90929	-0.933033	7.30128	-3.80632	0.000837255	0.00780035	-1.13549
PH_hs_0040461	MEG3	-1.83178	-0.873248	7.1909	-3.80543	0.000839154	0.00780779	-1.13769
PH_hs_0003037	DKK1	-2.35467	-1.23552	13.4001	-3.80528	0.000839457	0.00780779	-1.13804
PH_hs_0047455	LOX	-2.2216	-1.1516	12.7482	-3.80408	0.000842025	0.00782513	-1.14101
PH_hs_0042081	MMP10	2.33969	1.22632	6.30721	3.80293	0.000844464	0.00784125	-1.14382
PH_hs_0004761	GNG11	2.00799	1.00575	11.3646	3.80049	0.000849701	0.0078833	-1.14982
PH_hs_0004323	NAGA	1.83741	0.877677	10.8828	3.80009	0.00085056	0.00788469	-1.1508
PH_hs_0004564	QPCT	1.73957	0.79873	11.0435	3.79712	0.000856968	0.00793748	-1.15809
PH_hs_0014995	METTL7A	2.36777	1.24353	10.1929	3.79307	0.000865779	0.00801242	-1.16802
PH_hs_0019487	SCN1B	1.97619	0.982722	8.97066	3.7921	0.000867898	0.00801695	-1.17039
PH_hs_0010359	COL1A1	-2.09842	-1.06931	14.9795	-3.79198	0.00086816	0.00801695	-1.17068
PH_hs_0024362	BLM	1.98421	0.988562	6.61741	3.79172	0.000868738	0.00801695	-1.17133
PH_hs_0004093	GLA	1.71754	0.780344	11.1691	3.79153	0.000869152	0.00801695	-1.17179
PH_hs_0004656	IL1RN	2.37363	1.2471	7.01668	3.79107	0.000870162	0.00801962	-1.17292
PH_hs_0046057	NSMCE4A	2.14279	1.09949	9.50437	3.79033	0.000871794	0.00802801	-1.17474
PH_hs_0049415	FBLIM1	-1.91386	-0.936483	12.4297	-3.78847	0.000875892	0.00805908	-1.17929
PH_hs_0001026	FST	2.33284	1.22209	8.98083	3.78501	0.000883593	0.00812321	-1.18779
PH_hs_0004548	ITPKB	1.66921	0.73917	7.21874	3.78302	0.000888051	0.00815746	-1.19267
PH_hs_0043565	SPATA9	-2.14634	-1.10188	6.30744	-3.78264	0.000888911	0.00815861	-1.19361
PH_hs_0039554	NRIP3	1.68004	0.748493	7.10732	3.78063	0.000893435	0.00819338	-1.19854
PH_hs_0002674	FN3KRP	1.99614	0.99721	12.3437	3.77952	0.000895934	0.00820953	-1.20125
PH_hs_0048499	ATAD2	2.12527	1.08765	8.91772	3.7754	0.000905307	0.00828859	-1.21135
PH_hs_0012962	SERPINH1	-1.94662	-0.960968	14.8949	-3.77362	0.000909382	0.00831905	-1.2157
PH_hs_0047929	KLHL29	-2.12363	-1.08653	8.01371	-3.77248	0.00091201	0.00833623	-1.2185
PH_hs_0026837	NEIL1	2.11927	1.08357	9.39534	3.77158	0.000914076	0.00834826	-1.2207
PH_hs_0016124	CD82	1.94482	0.959635	8.35497	3.77083	0.000915803	0.00835718	-1.22253
PH_hs_0045835	SHMT2	-1.86471	-0.898952	10.5913	-3.77003	0.000917665	0.0083673	-1.2245
PH_hs_0043830	CDC25C	2.73129	1.44958	9.08942	3.76946	0.000918981	0.00837244	-1.22589
PH_hs_0004339	GNL2	1.68034	0.74875	11.5101	3.76819	0.000921938	0.00839157	-1.22901
PH_hs_0024527	PDE4DIP	-1.85237	-0.889372	10.677	-3.76791	0.00092259	0.00839157	-1.22969
PH_hs_0049196	BNC2	1.96884	0.977349	9.46816	3.76588	0.00092733	0.0084278	-1.23467
PH_hs_0025305	ETV4	1.8282	0.870422	8.35105	3.76504	0.000929306	0.00843885	-1.23673
PH_hs_0002058	APOLD1	2.1177	1.0825	8.71475	3.76147	0.000937721	0.00850833	-1.24548
PH_hs_0002521	CDC7	1.77672	0.829213	8.3983	3.76114	0.000938486	0.00850833	-1.24627
PH_hs_0000884	FHL2	-2.08814	-1.06222	13.6821	-3.75975	0.000941801	0.00853143	-1.24969
PH_hs_0024970	DAAM2	-1.83658	-0.877024	9.25562	-3.75499	0.000953181	0.00862749	-1.26134
PH_hs_0048053	C10orf140	1.8092	0.855348	7.71607	3.75299	0.000957992	0.00866398	-1.26622
PH_hs_0024183	CARM1	1.74251	0.801166	9.37868	3.75042	0.000964236	0.00871338	-1.27252
PH_hs_0042318	MT3	-1.85553	-0.891833	8.02415	-3.7486	0.00096867	0.00873983	-1.27697
PH_hs_0026880	RBM14	1.85002	0.887538	7.66722	3.74857	0.000968735	0.00873983	-1.27703
PH_hs_0042973	PPP1R3G	1.74563	0.803746	10.2149	3.74787	0.000970456	0.00874826	-1.27875
PH_hs_0004357	GSTM5	1.81244	0.857933	9.2389	3.74586	0.000975371	0.00878545	-1.28365
PH_hs_0035318	PRL	-3.26979	-1.7092	5.48335	-3.74121	0.000986887	0.00887501	-1.29503
PH_hs_0005759	EPB41L3	1.68973	0.756789	12.4467	3.7412	0.00098691	0.00887501	-1.29505
PH_hs_0047339	PCYOX1	1.69049	0.757442	12.6617	3.74071	0.000988125	0.00887876	-1.29625
PH_hs_0046169	VEPH1	-2.5327	-1.34068	9.36322	-3.74002	0.000989841	0.00888155	-1.29793
PH_hs_0003758	ABI3BP	2.03552	1.02539	9.61782	3.73995	0.000990032	0.00888155	-1.29812
PH_hs_0033205	PARP2	1.70611	0.770707	8.30126	3.73812	0.000994596	0.0089153	-1.30257
PH_hs_0003377	MCCC1	1.77504	0.827854	8.52484	3.73657	0.000998493	0.00894302	-1.30637
PH_hs_0028998	D4S234E	1.74269	0.801312	9.73618	3.73584	0.00100034	0.00895233	-1.30815
PH_hs_0003274	LDOC1	1.73733	0.796872	11.5648	3.73442	0.00100392	0.00897716	-1.31162
PH_hs_0016332	FXYD5	1.86062	0.89578	13.7429	3.73229	0.00100933	0.00901834	-1.31683
PH_hs_0049733	FOXO3|FOXO3B	-1.81972	-0.863718	11.1287	-3.73173	0.00101076	0.00902382	-1.3182
PH_hs_0031474	CEP192	1.67808	0.746814	9.60445	3.72968	0.001016	0.00906337	-1.32322
PH_hs_0024434	ITGA2	3.72928	1.8989	5.91765	3.72903	0.00101765	0.00907078	-1.32479
PH_hs_0028877	MTHFD1L	-2.02751	-1.01971	9.74888	-3.72525	0.0010274	0.00914933	-1.33403
PH_hs_0047814	C11orf80	1.99724	0.998009	7.83171	3.72498	0.00102811	0.00914933	-1.33469
PH_hs_0017420	NNMT	-1.61141	-0.688321	15.7088	-3.72082	0.00103894	0.00923836	-1.34485
PH_hs_0022573	C20orf108	1.76646	0.820863	11.2468	3.71899	0.00104372	0.00927347	-1.3493
PH_hs_0004236	CD163	-2.40714	-1.26732	6.83487	-3.71759	0.00104742	0.00929277	-1.35273
PH_hs_0047205	CPM	2.0051	1.00367	6.99324	3.71753	0.00104757	0.00929277	-1.35286
PH_hs_0021697	PIP5KL1	-2.67985	-1.42215	5.93297	-3.71698	0.00104904	0.00929846	-1.35423
PH_hs_0048491	MAP3K1	-2.10537	-1.07407	7.69874	-3.71626	0.00105095	0.0093079	-1.35598
PH_hs_0044554	SGCD	-1.95453	-0.966825	9.75112	-3.7125	0.00106093	0.00938888	-1.36515
PH_hs_0010826	CRABP2	1.73487	0.794827	14.1504	3.71083	0.0010654	0.00942091	-1.36922
PH_hs_0048293	ARHGAP19	1.9664	0.975554	7.81406	3.70745	0.0010745	0.00949387	-1.37746
PH_hs_0000146	NR4A1	-2.2191	-1.14998	7.80428	-3.70582	0.00107893	0.00952537	-1.38144
PH_hs_0006329	RFC3	1.90531	0.930027	8.01118	3.70504	0.00108104	0.00953648	-1.38334
PH_hs_0023373	ANTXR1	-2.0961	-1.06771	11.2133	-3.7034	0.00108551	0.00956287	-1.38733
PH_hs_0003866	VWCE	1.94433	0.959271	10.0269	3.70332	0.00108575	0.00956287	-1.38755
PH_hs_0001353	CPNE3	2.3587	1.23799	10.779	3.70117	0.00109162	0.00960697	-1.39277
PH_hs_0022250	TFPI	1.71249	0.776092	9.3658	3.70045	0.00109361	0.00961689	-1.39453
PH_hs_0044496	FN1	-1.71905	-0.781609	10.4178	-3.69546	0.00110743	0.00973066	-1.40669
PH_hs_0024443	DSE	-1.99269	-0.994714	9.95436	-3.69218	0.00111661	0.00980357	-1.41468
PH_hs_0003492	SOCS1	1.9225	0.94298	7.23073	3.69079	0.00112051	0.00983012	-1.41806
PH_hs_0033470	APOBEC3C|APOBEC3D	1.92622	0.945771	8.60355	3.68927	0.00112483	0.0098602	-1.42179
PH_hs_0043821	CMIP	-1.80942	-0.855527	12.5425	-3.68707	0.00113105	0.00990697	-1.42713
PH_hs_0000329	ANGPT1	-1.85207	-0.889141	8.3966	-3.6852	0.0011364	0.00993687	-1.43169
PH_hs_0015371	MLPH	3.19613	1.67632	6.97805	3.68519	0.00113643	0.00993687	-1.43172
PH_hs_0016331	CAPZB	1.69499	0.761279	14.4117	3.68494	0.00113715	0.00993687	-1.43233
PH_hs_0034878	C19orf73	-1.77123	-0.824749	7.26778	-3.6838	0.00114039	0.0099574	-1.43509
PH_hs_0020102	ANKRD19	1.731	0.791602	10.7152	3.68254	0.00114402	0.00998121	-1.43816
PH_hs_0024622	FBXO32	-2.04359	-1.03111	6.72844	-3.68177	0.00114624	0.00999275	-1.44004
PH_hs_0023780	FAM167A	-2.39125	-1.25777	8.56576	-3.67853	0.0011556	0.0100665	-1.44792
PH_hs_0042052	SF3A2	1.73118	0.791756	7.5844	3.6779	0.00115743	0.0100745	-1.44944
PH_hs_0018063	SLC22A17	1.63479	0.709101	10.7837	3.67481	0.00116647	0.0101453	-1.45697
PH_hs_0031713	GPR133	-3.37703	-1.75575	5.76609	-3.67189	0.00117507	0.0102121	-1.46408
PH_hs_0028988	AKR1C3	1.63674	0.710828	13.7695	3.66615	0.00119215	0.0103524	-1.47805
PH_hs_0049136	MAP3K2	-2.47911	-1.30982	7.17039	-3.66496	0.00119569	0.010373	-1.48092
PH_hs_0039289	UHRF1BP1	-2.09993	-1.07034	7.65581	-3.66473	0.00119639	0.010373	-1.48148
PH_hs_0003919	MYO10	1.70537	0.770087	11.6453	3.6634	0.00120039	0.0103997	-1.48472
PH_hs_0031731	CPEB3	-1.91149	-0.934698	6.59628	-3.66264	0.0012027	0.0104115	-1.48657
PH_hs_0043211	IL8	3.0646	1.6157	7.14903	3.66094	0.00120785	0.010448	-1.49071
PH_hs_0013286	ARHGAP6	1.79716	0.845716	7.29008	3.65997	0.00121078	0.0104538	-1.49305
PH_hs_0004246	OLFM1	1.87392	0.906059	8.39368	3.65971	0.00121158	0.0104538	-1.49369
PH_hs_0026679	FOXM1	1.87653	0.908065	8.93715	3.65971	0.00121159	0.0104538	-1.49369
PH_hs_0043300	HDAC1	1.72031	0.782673	12.3214	3.65948	0.00121228	0.0104538	-1.49424
PH_hs_0004281	PFKM	1.7509	0.808093	10.1039	3.65881	0.00121433	0.0104555	-1.49588
PH_hs_0026456	ENOSF1	1.75955	0.815203	9.4844	3.6588	0.00121436	0.0104555	-1.49591
PH_hs_0049304	PARP4	1.94745	0.961588	11.6352	3.65846	0.0012154	0.0104564	-1.49674
PH_hs_0035639	C1QTNF3	-1.85727	-0.893185	6.73406	-3.65593	0.00122314	0.0105016	-1.50287
PH_hs_0005671	LOX	-1.77031	-0.824	12.9812	-3.65593	0.00122315	0.0105016	-1.50289
PH_hs_0026700	GBE1	2.09099	1.06418	10.8037	3.65582	0.00122349	0.0105016	-1.50315
PH_hs_0025004	HSD17B8	1.77396	0.826972	7.55597	3.65435	0.00122799	0.0105321	-1.50671
PH_hs_0045755	RBPJ	2.69513	1.43036	7.99961	3.65381	0.00122965	0.0105383	-1.50801
PH_hs_0037996	ZNF714	2.2624	1.17785	7.36258	3.65009	0.0012412	0.010629	-1.51705
PH_hs_0022297	ANKMY2	1.87108	0.903873	8.927	3.64913	0.0012442	0.0106465	-1.51939
PH_hs_0007694	RP5-1030M6.3	1.75423	0.810842	12.8607	3.64868	0.00124561	0.0106504	-1.52049
PH_hs_0000682	PRICKLE1	-1.64125	-0.714793	10.4056	-3.64645	0.00125261	0.0106989	-1.52591
PH_hs_0010679	FERMT1	2.14695	1.10229	7.16619	3.64626	0.0012532	0.0106989	-1.52636
PH_hs_0044870	CHCHD10	1.86658	0.900399	12.5412	3.64558	0.00125535	0.0107089	-1.52802
PH_hs_0016308	GINS4	5.77574	2.53	6.20388	3.64527	0.0012563	0.0107089	-1.52875
PH_hs_0010768	TNNC2	-1.82833	-0.870526	8.8222	-3.64406	0.00126014	0.0107284	-1.5317
PH_hs_0006299	C7orf10	1.74868	0.806265	9.66743	3.64394	0.00126052	0.0107284	-1.53199
PH_hs_0045074	ITIH5	-1.80895	-0.855153	6.79473	-3.64315	0.00126303	0.0107416	-1.53392
PH_hs_0033306	LOC400931	2.11283	1.07917	9.04945	3.64267	0.00126453	0.0107461	-1.53506
PH_hs_0030939	AKR7A3|AFARP1|AKR7L|AKR7A2	1.77525	0.828024	7.97609	3.64185	0.00126715	0.0107602	-1.53707
PH_hs_0042165	CAMK2N2	1.8954	0.922504	8.59421	3.63874	0.00127709	0.0108363	-1.54462
PH_hs_0003683	NRM	2.13405	1.09359	9.57293	3.63708	0.00128241	0.0108731	-1.54864
PH_hs_0029480	CEP110	1.97528	0.982057	8.3695	3.6361	0.00128556	0.0108915	-1.55101
PH_hs_0024777	COL15A1	-2.00615	-1.00443	12.208	-3.63405	0.00129221	0.0109281	-1.556
PH_hs_0016877	LONP1	-1.84025	-0.879899	12.4229	-3.63397	0.00129243	0.0109281	-1.55617
PH_hs_0006583	APCDD1L	2.25618	1.17388	11.1966	3.63385	0.00129283	0.0109281	-1.55646
PH_hs_0023414	POLD1	1.88682	0.91596	9.1152	3.63303	0.00129551	0.0109425	-1.55846
PH_hs_0007225	DTL	2.14196	1.09893	7.33859	3.63272	0.00129649	0.0109425	-1.5592
PH_hs_0000534	BZW2	1.77071	0.82433	13.2218	3.6311	0.0013018	0.0109789	-1.56314
PH_hs_0045822	RAC3	3.17176	1.66529	8.64039	3.63076	0.00130291	0.0109799	-1.56397
PH_hs_0035136	PSG1|PSG9|PSG8|PSG7|PSG5|PSG4|PSG10|PSG3	-2.242	-1.16479	7.10959	-3.62932	0.00130762	0.0110058	-1.56746
PH_hs_0038876	MT2A	1.72622	0.787614	14.3921	3.62922	0.00130795	0.0110058	-1.5677
PH_hs_0033778	SRGAP1	1.84472	0.883405	8.22782	3.62861	0.00130993	0.0110141	-1.56917
PH_hs_0022104	DPP7	1.87517	0.907024	13.5182	3.62782	0.00131254	0.0110277	-1.57109
PH_hs_0024131	AP2B1	1.84963	0.887237	8.7217	3.62561	0.00131984	0.0110639	-1.57645
PH_hs_0006617	NOP58	1.86884	0.902144	10.7375	3.62544	0.00132039	0.0110639	-1.57685
PH_hs_0049006	PHF15	1.89713	0.923822	10.2261	3.62541	0.00132051	0.0110639	-1.57694
PH_hs_0035727	CCPG1	-4.0006	-2.00022	6.02164	-3.62531	0.00132083	0.0110639	-1.57717
PH_hs_0005773	TACC3	2.16914	1.11712	10.2724	3.62497	0.00132197	0.0110652	-1.57801
PH_hs_0025783	MSH2	1.94198	0.957528	8.16701	3.62457	0.00132328	0.0110678	-1.57896
PH_hs_0045266	PCDHGC3	2.31627	1.2118	10.9946	3.62361	0.00132646	0.0110861	-1.58129
PH_hs_0015176	C7orf60	-2.1217	-1.08522	7.80517	-3.62095	0.00133536	0.0111521	-1.58775
PH_hs_0027225	MLKL	1.68809	0.75539	8.72795	3.61959	0.0013399	0.0111718	-1.59103
PH_hs_0045401	C9orf47	2.18205	1.12568	9.3682	3.61951	0.00134019	0.0111718	-1.59124
PH_hs_0040430	VPS39	-1.89875	-0.92505	9.24527	-3.61934	0.00134074	0.0111718	-1.59163
PH_hs_0023044	ROR2	-1.75398	-0.810633	7.50519	-3.6187	0.00134289	0.0111814	-1.59318
PH_hs_0004269	SHMT2	-1.96478	-0.97437	9.08024	-3.61834	0.00134412	0.0111832	-1.59407
PH_hs_0031197	SGOL2	2.06058	1.04305	7.44449	3.61794	0.00134545	0.011186	-1.59502
PH_hs_0032688	PLK1	2.24332	1.16563	8.25274	3.61745	0.00134711	0.0111914	-1.59622
PH_hs_0040101	SBF1P1	-1.86729	-0.900943	8.13836	-3.61582	0.00135264	0.011229	-1.60018
PH_hs_0048063	MLF1IP	1.85678	0.892799	8.01014	3.61523	0.00135464	0.0112367	-1.6016
PH_hs_0002105	AVPI1	-1.76797	-0.822091	10.9303	-3.61495	0.00135559	0.0112367	-1.60228
PH_hs_0026619	INMT	-1.69637	-0.762448	8.69808	-3.61317	0.00136165	0.0112728	-1.60659
PH_hs_0003135	SLC7A14	4.97708	2.3153	7.01297	3.61295	0.00136238	0.0112728	-1.60711
PH_hs_0045068	SPTBN1	-1.69414	-0.760555	10.5123	-3.61277	0.00136299	0.0112728	-1.60754
PH_hs_0009654	RHEBL1	1.68887	0.756057	7.47385	3.61212	0.00136521	0.0112828	-1.60911
PH_hs_0017005	C15orf27	-2.10723	-1.07535	6.19806	-3.61168	0.00136675	0.0112871	-1.6102
PH_hs_0024470	NEDD9	-5.83508	-2.54475	5.83378	-3.60979	0.00137323	0.0113322	-1.61477
PH_hs_0005080	DUSP14	-1.69082	-0.75772	12.9608	-3.60917	0.00137537	0.0113414	-1.61627
PH_hs_0008339	RFC2	1.89496	0.92217	12.4689	3.60839	0.00137803	0.011355	-1.61814
PH_hs_0023197	NPAS3	2.18354	1.12667	7.10958	3.60784	0.00137995	0.0113623	-1.61948
PH_hs_0036677	RP11-492E3.1	-1.97908	-0.98483	6.448	-3.60587	0.00138676	0.0114075	-1.62424
PH_hs_0025204	ELTD1	2.06522	1.04629	7.9804	3.60566	0.00138748	0.0114075	-1.62475
PH_hs_0025934	COBLL1	-1.75424	-0.810842	8.79319	-3.60479	0.00139053	0.0114241	-1.62686
PH_hs_0005863	SLC44A2	-1.6029	-0.680688	8.20765	-3.60126	0.00140286	0.011517	-1.63539
PH_hs_0002211	NET1	2.02159	1.01549	9.2879	3.59617	0.00142087	0.0116515	-1.64771
PH_hs_0009584	CHST3	-1.85269	-0.889621	11.4783	-3.59603	0.00142135	0.0116515	-1.64804
PH_hs_0020618	LAMB3	1.743	0.801575	8.56795	3.59445	0.00142698	0.0116891	-1.65186
PH_hs_0018996	PTER	-1.87074	-0.903606	6.9424	-3.5932	0.00143146	0.0117171	-1.65488
PH_hs_0047123	AC010326.1-201	1.92295	0.943319	8.41856	3.5914	0.00143794	0.0117615	-1.65924
PH_hs_0002410	TMEM159	1.60563	0.683138	11.2457	3.59059	0.00144085	0.0117766	-1.6612
PH_hs_0033251	PDE1A	-2.04038	-1.02884	7.69622	-3.58944	0.00144501	0.011802	-1.66398
PH_hs_0042064	RAB40B	1.74452	0.802828	10.572	3.58874	0.00144754	0.0118053	-1.66567
PH_hs_0028196	PLSCR1	2.06136	1.04359	9.91365	3.5885	0.00144842	0.0118053	-1.66626
PH_hs_0020106	PKDCC	-1.86301	-0.897634	11.3319	-3.58845	0.0014486	0.0118053	-1.66637
PH_hs_0000782	FKBP5	1.91924	0.940534	7.30369	3.58588	0.00145795	0.0118728	-1.67259
PH_hs_0048657	FANCD2	2.12421	1.08693	8.2447	3.5845	0.00146299	0.0119051	-1.67592
PH_hs_0004722	CAPG	1.80569	0.852552	12.7646	3.58175	0.00147308	0.0119785	-1.68256
PH_hs_0020055	LAMC1	-1.77663	-0.829141	13.225	-3.58144	0.00147422	0.011979	-1.6833
PH_hs_0044943	CDC20	2.10719	1.07532	11.9572	3.57873	0.00148424	0.0120435	-1.68984
PH_hs_0023584	DUSP6	2.7212	1.44424	8.00228	3.57871	0.00148433	0.0120435	-1.6899
PH_hs_0043265	STRADB	1.77577	0.828447	9.25495	3.57485	0.00149871	0.0121513	-1.6992
PH_hs_0011940	KCND2	-4.15264	-2.05403	5.98073	-3.57346	0.00150395	0.0121846	-1.70258
PH_hs_0030423	KIF24	2.18226	1.12583	8.07873	3.57318	0.001505	0.0121846	-1.70325
PH_hs_0010706	NCAPH2	1.83608	0.876626	8.59245	3.56853	0.00152259	0.0123103	-1.71446
PH_hs_0026109	RAD51	1.86419	0.898547	12.0216	3.56849	0.00152275	0.0123103	-1.71456
PH_hs_0019509	SGCE	1.73282	0.793119	11.9395	3.56485	0.00153666	0.0124138	-1.72333
PH_hs_0004086	MIPEP	1.69157	0.758363	10.8401	3.56327	0.00154275	0.012454	-1.72715
PH_hs_0044857	RNF150	-2.20468	-1.14057	8.08847	-3.56254	0.00154554	0.0124641	-1.7289
PH_hs_0000410	PKIG	2.11039	1.07751	13.2973	3.56236	0.00154624	0.0124641	-1.72934
PH_hs_0001863	STAT1	-1.7668	-0.821141	9.86678	-3.55789	0.00156362	0.0125907	-1.74011
PH_hs_0016108	FAM198B	-1.67623	-0.745217	10.3358	-3.55773	0.00156425	0.0125907	-1.7405
PH_hs_0009248	CDC25B	1.84565	0.884133	12.3628	3.55727	0.00156602	0.0125907	-1.7416
PH_hs_0045058	SUV420H1	-1.6202	-0.69617	9.17183	-3.55699	0.00156715	0.0125907	-1.74229
PH_hs_0043881	PAIP1	-1.62307	-0.698725	8.17865	-3.55687	0.00156761	0.0125907	-1.74258
PH_hs_0027158	TCEA1	-1.76341	-0.818365	12.9367	-3.55336	0.00158142	0.0126925	-1.75104
PH_hs_0032526	ING5	1.99946	0.999607	8.78797	3.55189	0.00158724	0.0127239	-1.75458
PH_hs_0026666	EMP2	1.77226	0.82559	10.1528	3.55179	0.00158763	0.0127239	-1.75482
PH_hs_0049714	FAM72B|FAM72A|FAM72D	1.9378	0.95442	9.2304	3.55147	0.0015889	0.0127249	-1.75559
PH_hs_0032086	FDFT1	1.7683	0.822362	12.3572	3.55052	0.00159267	0.0127459	-1.75787
PH_hs_0047576	GXYLT1	2.06843	1.04854	9.03344	3.5492	0.00159793	0.0127789	-1.76105
PH_hs_0040775	GSN	2.31125	1.20868	7.37349	3.54582	0.00161147	0.0128778	-1.76919
PH_hs_0046289	CNST	-1.77681	-0.82929	6.4607	-3.54413	0.00161826	0.0129228	-1.77324
PH_hs_0033994	LOC100287862	1.79421	0.843351	10.0403	3.54383	0.00161947	0.0129232	-1.77396
PH_hs_0013327	CTSZ	1.66387	0.734545	10.6601	3.54342	0.00162112	0.0129272	-1.77495
PH_hs_0049109	AP4E1	-1.66038	-0.731518	9.37479	-3.54259	0.00162451	0.0129333	-1.77696
PH_hs_0031958	GUSBP3	2.2964	1.19938	7.4649	3.54258	0.00162456	0.0129333	-1.77699
PH_hs_0033042	SYNM	1.73433	0.794377	7.77753	3.54237	0.00162538	0.0129333	-1.77748
PH_hs_0019852	TTR	-1.71867	-0.781293	6.84108	-3.54156	0.00162869	0.0129504	-1.77944
PH_hs_0026721	MKNK2	-2.2089	-1.14333	12.5854	-3.54126	0.00162992	0.0129509	-1.78017
PH_hs_0027088	RILP	1.73869	0.798005	8.64585	3.53767	0.00164458	0.0130514	-1.7888
PH_hs_0001250	GTPBP2	-1.80449	-0.851589	11.8512	-3.53759	0.00164492	0.0130514	-1.789
PH_hs_0016786	SYNC	-1.91823	-0.939779	10.1776	-3.53727	0.00164622	0.0130524	-1.78976
PH_hs_0030777	PTTG3P|PTTG2|PTTG1	2.24523	1.16686	10.8786	3.53437	0.00165818	0.0131275	-1.79674
PH_hs_0025616	TRAF3IP2	1.80319	0.850551	8.63956	3.53429	0.00165851	0.0131275	-1.79693
PH_hs_0031616	2013-03-03	1.79583	0.844652	8.71553	3.53411	0.00165923	0.0131275	-1.79735
PH_hs_0009139	LRRC32	-1.93605	-0.953115	8.73505	-3.53294	0.00166409	0.0131566	-1.80017
PH_hs_0044508	ERGIC1	1.90086	0.926656	12.0643	3.53251	0.00166586	0.0131613	-1.8012
PH_hs_0012925	KCNK6	-2.8283	-1.49994	6.00466	-3.53091	0.00167252	0.0132045	-1.80504
PH_hs_0029251	CFD	2.11777	1.08254	12.1208	3.53031	0.00167503	0.0132064	-1.80649
PH_hs_0028415	TSC22D1	-1.71968	-0.782138	9.92815	-3.53029	0.00167513	0.0132064	-1.80655
PH_hs_0002354	PIK3IP1	-2.08067	-1.05705	7.00384	-3.52986	0.00167691	0.013211	-1.80757
PH_hs_0015263	BOK	-2.00659	-1.00475	9.46796	-3.52902	0.00168044	0.013223	-1.80959
PH_hs_0007166	IL1B	-1.90164	-0.927244	6.70523	-3.52893	0.00168082	0.013223	-1.80981
PH_hs_0011876	PCOLCE	1.66191	0.732845	13.6697	3.52819	0.00168391	0.013234	-1.81158
PH_hs_0019260	C17orf60	1.89507	0.922249	6.69193	3.52803	0.00168458	0.013234	-1.81197
PH_hs_0032826	MEMO1|MEMO1P2	1.60894	0.686114	10.6942	3.5275	0.00168682	0.0132422	-1.81325
PH_hs_0043661	DEPDC1	2.11789	1.08263	9.51865	3.52455	0.00169927	0.0133305	-1.82034
PH_hs_0025675	NCAPD3	1.72759	0.788765	7.29673	3.52345	0.00170395	0.0133578	-1.82298
PH_hs_0027160	NAIP	1.79814	0.846506	6.99334	3.5219	0.00171055	0.0134001	-1.82671
PH_hs_0004101	KIF2C	2.04798	1.0342	9.57829	3.52111	0.00171392	0.0134171	-1.82861
PH_hs_0000293	CEBPG	-2.20217	-1.13892	8.63769	-3.5205	0.0017165	0.0134278	-1.83006
PH_hs_0046168	VEPH1	-2.64417	-1.40282	8.57463	-3.51903	0.00172283	0.0134668	-1.8336
PH_hs_0004296	ARL6IP1	1.77554	0.828261	11.9124	3.51878	0.0017239	0.0134668	-1.8342
PH_hs_0005148	CPA4	-2.65956	-1.41119	7.14187	-3.51495	0.00174042	0.0135863	-1.84339
PH_hs_0003462	C21orf45	1.71229	0.775926	11.218	3.51423	0.00174357	0.0136013	-1.84514
PH_hs_0024571	B4GALT1	-2.00535	-1.00385	12.3947	-3.513	0.00174891	0.0136334	-1.84808
PH_hs_0031551	LYRM7	1.75072	0.807947	9.25991	3.5122	0.00175238	0.0136453	-1.84999
PH_hs_0035883	SLC35D2	1.66738	0.737586	8.1524	3.51209	0.00175288	0.0136453	-1.85027
PH_hs_0001040	SLC12A4	-1.74206	-0.800791	9.37119	-3.50954	0.00176406	0.0137227	-1.85639
PH_hs_0035769	FOSL2	-1.78691	-0.837467	9.45216	-3.50894	0.00176669	0.0137335	-1.85782
PH_hs_0044042	LOC643988	2.11723	1.08218	8.50861	3.50822	0.00176986	0.0137485	-1.85955
PH_hs_0048593	CD59	1.92282	0.943223	11.2566	3.50718	0.00177445	0.0137746	-1.86205
PH_hs_0049303	CCNA2	2.20473	1.1406	8.76336	3.50449	0.00178635	0.0138573	-1.86848
PH_hs_0048666	XDH	1.76542	0.82001	6.38753	3.50095	0.0018022	0.0139705	-1.87699
PH_hs_0043207	IDI1	2.09043	1.0638	11.0551	3.50029	0.00180513	0.0139835	-1.87856
PH_hs_0020166	IL17D	1.83896	0.878887	7.38291	3.50001	0.00180642	0.0139837	-1.87925
PH_hs_0043203	KLF7	-1.75556	-0.811933	7.84943	-3.4994	0.00180914	0.013995	-1.88069
PH_hs_0002795	MCTP2	1.85622	0.89237	7.96199	3.49815	0.00181481	0.0140291	-1.88371
PH_hs_0043428	APOD	2.33306	1.22222	12.0176	3.49614	0.00182389	0.0140895	-1.88851
PH_hs_0018140	PA2G4	1.75698	0.813098	8.67609	3.49507	0.00182874	0.0141172	-1.89107
PH_hs_0010045	TCTN2	1.90558	0.930229	8.31721	3.49303	0.00183804	0.0141785	-1.89595
PH_hs_0016522	TMEFF1	1.89591	0.922887	7.69365	3.49255	0.00184025	0.0141785	-1.89711
PH_hs_0040554	TFAM	1.63521	0.709479	8.54519	3.4925	0.0018405	0.0141785	-1.89724
PH_hs_0040605	RNF41	-1.97977	-0.985336	7.30082	-3.49201	0.00184272	0.0141857	-1.8984
PH_hs_0049449	GPR39	-1.85207	-0.889136	9.24582	-3.49134	0.00184581	0.0141998	-1.90002
PH_hs_0047788	TAF8	1.81	0.855987	8.80619	3.4851	0.00187468	0.0144118	-1.91496
PH_hs_0011247	RSRC1	1.62943	0.704363	10.1866	3.48473	0.0018764	0.0144151	-1.91584
PH_hs_0011494	DNA2	2.15113	1.1051	7.89689	3.48415	0.00187911	0.0144259	-1.91723
PH_hs_0046231	PALM2	-2.41897	-1.27439	6.84335	-3.48378	0.00188086	0.0144294	-1.91812
PH_hs_0043204	ODC1	-1.74016	-0.799223	11.7043	-3.48233	0.00188764	0.0144715	-1.92159
PH_hs_0017518	DTYMK	1.9537	0.966209	12.2126	3.48127	0.00189263	0.0144997	-1.92413
PH_hs_0044812	PDSS1	1.78522	0.836104	7.84262	3.48044	0.00189654	0.0145153	-1.92612
PH_hs_0043330	IFI44	2.37392	1.24727	7.55987	3.48028	0.00189728	0.0145153	-1.92649
PH_hs_0046556	LOC400950	-2.36597	-1.24243	5.55065	-3.47928	0.00190202	0.0145416	-1.92889
PH_hs_0047546	GJC1	2.04838	1.03448	10.6583	3.4786	0.00190522	0.0145529	-1.93051
PH_hs_0044705	FANCA	1.85304	0.889898	7.29466	3.47842	0.0019061	0.0145529	-1.93096
PH_hs_0043231	NCAPD2	2.09399	1.06625	11.405	3.4775	0.00191043	0.0145759	-1.93314
PH_hs_0002584	SH3GLB2	1.74832	0.805972	9.56525	3.47671	0.00191418	0.0145945	-1.93502
PH_hs_0043477	FHL1	-1.90613	-0.930644	12.5468	-3.4758	0.00191856	0.0146014	-1.93722
PH_hs_0025678	GNL3L	2.01678	1.01205	6.04926	3.47572	0.00191893	0.0146014	-1.93741
PH_hs_0047605	TRERF1	2.0055	1.00396	7.13211	3.4757	0.00191902	0.0146014	-1.93746
PH_hs_0000133	RIN1	2.19683	1.13542	10.4845	3.47331	0.00193044	0.0146685	-1.94317
PH_hs_0014293	IFI27	1.69923	0.764885	8.34074	3.4733	0.00193048	0.0146685	-1.94319
PH_hs_0020943	PRKAR2A	1.68867	0.755889	7.88501	3.47272	0.00193326	0.0146796	-1.94457
PH_hs_0030098	SATB2	1.90352	0.928667	8.67199	3.47201	0.00193669	0.0146956	-1.94627
PH_hs_0028221	CTDSP2	-1.52356	-0.607451	9.5036	-3.47115	0.00194085	0.0147171	-1.94834
PH_hs_0013738	XRN2	1.79907	0.847255	10.2168	3.46836	0.00195436	0.0148095	-1.95501
PH_hs_0046128	STARD9	2.19059	1.13132	8.2587	3.46763	0.0019579	0.0148262	-1.95675
PH_hs_0049094	CAMK1	2.19275	1.13274	7.72358	3.46575	0.00196705	0.0148854	-1.96124
PH_hs_0030029	DNAJC9	1.89812	0.924567	12.552	3.45977	0.00199648	0.0150978	-1.97552
PH_hs_0006121	ITM2C	1.94584	0.960391	10.7714	3.45797	0.00200542	0.0151551	-1.97982
PH_hs_0047825	FAM43A	-1.9313	-0.949575	10.9401	-3.45764	0.00200708	0.0151574	-1.98062
PH_hs_0026338	PKD2	-2.1231	-1.08617	8.83112	-3.45705	0.00201002	0.0151692	-1.98203
PH_hs_0040662	CES2	-1.66721	-0.737437	8.89409	-3.4551	0.00201978	0.0152238	-1.98668
PH_hs_0003169	CLN6	1.71853	0.781175	8.67473	3.45501	0.00202022	0.0152238	-1.98689
PH_hs_0027789	ACTN1	-2.01657	-1.0119	6.14543	-3.45478	0.00202136	0.0152238	-1.98744
PH_hs_0003228	FOXF2	1.90784	0.931942	8.05602	3.45428	0.00202389	0.0152326	-1.98864
PH_hs_0018971	SLC9A3R1	1.57381	0.654264	8.72866	3.45317	0.00202945	0.0152641	-1.99128
PH_hs_0001010	ATF5	-2.20177	-1.13866	8.09255	-3.45288	0.0020309	0.0152647	-1.99196
PH_hs_0047682	GPAM	-2.33057	-1.22068	7.23126	-3.45191	0.00203582	0.0152913	-1.99429
PH_hs_0025603	HN1L	1.72861	0.789612	9.30615	3.45091	0.00204088	0.015319	-1.99668
PH_hs_0027466	SPON2	2.06177	1.04388	11.2748	3.44966	0.00204722	0.0153562	-1.99966
PH_hs_0033102	SORT1	-1.75256	-0.809461	8.28919	-3.44752	0.0020581	0.0154274	-2.00476
PH_hs_0049348	UNG	1.68543	0.753114	11.6832	3.4463	0.00206436	0.0154639	-2.00768
PH_hs_0027055	FAM162A	1.94146	0.957142	11.3574	3.44559	0.00206798	0.015472	-2.00936
PH_hs_0025819	RAD23A	1.8766	0.908122	9.47434	3.44555	0.00206822	0.015472	-2.00947
PH_hs_0033907	C3orf37	1.61616	0.692568	9.98663	3.44412	0.00207555	0.0155164	-2.01287
PH_hs_0002445	SEMA5A	-1.86335	-0.897898	10.8538	-3.44306	0.002081	0.0155436	-2.01539
PH_hs_0049579	FHL1|LOC100128164	-1.87826	-0.909398	12.9517	-3.44264	0.00208319	0.0155436	-2.01641
PH_hs_0048458	MLH3	-1.58855	-0.667709	8.35905	-3.4426	0.00208338	0.0155436	-2.0165
PH_hs_0006768	FAM54A	2.3815	1.25187	6.81746	3.44139	0.00208966	0.0155781	-2.01939
PH_hs_0024543	NALCN	-3.11901	-1.64109	5.62138	-3.44117	0.0020908	0.0155781	-2.01991
PH_hs_0046334	C14orf80	1.79322	0.842554	9.1404	3.44056	0.00209398	0.0155913	-2.02137
PH_hs_0024213	MBNL2	-1.82606	-0.868736	9.32408	-3.43898	0.0021022	0.0156421	-2.02514
PH_hs_0045179	SMTN	2.07398	1.0524	10.7674	3.43815	0.00210649	0.0156635	-2.0271
PH_hs_0044325	LNX1	1.74196	0.800714	6.47839	3.43673	0.00211393	0.0157083	-2.03048
PH_hs_0028680	SPP1	-2.41832	-1.27401	5.72374	-3.43598	0.00211785	0.015727	-2.03227
PH_hs_0048426	C5orf4	1.78325	0.83451	9.74468	3.43524	0.00212178	0.0157367	-2.03405
PH_hs_0004265	MARCKSL1	1.80433	0.851465	8.70162	3.4352	0.002122	0.0157367	-2.03415
PH_hs_0040015	MASTL	2.03353	1.02399	6.62053	3.43458	0.00212525	0.0157503	-2.03562
PH_hs_0010717	RP11-295G20.2	1.64501	0.718099	8.26391	3.43286	0.00213429	0.0158068	-2.0397
PH_hs_0024031	MEIS2	-1.95574	-0.967718	10.4284	-3.43165	0.00214072	0.0158439	-2.04259
PH_hs_0000660	CSRNP1	-2.35782	-1.23745	6.15103	-3.43046	0.00214707	0.0158743	-2.04544
PH_hs_0020632	C17orf53	1.86193	0.896801	8.52789	3.43034	0.00214768	0.0158743	-2.04571
PH_hs_0031999	DCBLD2	1.94943	0.96305	11.1856	3.42905	0.00215458	0.0159147	-2.04879
PH_hs_0028359	PLA2R1	1.84348	0.882432	7.83155	3.42808	0.00215976	0.0159424	-2.0511
PH_hs_0010492	AC015724.1	1.59627	0.674703	6.51478	3.42765	0.00216204	0.0159486	-2.05211
PH_hs_0043682	COMT	-1.73173	-0.792217	8.12203	-3.42508	0.00217585	0.0160378	-2.05823
PH_hs_0047498	ERI1	1.67209	0.741653	10.1109	3.42487	0.00217702	0.0160378	-2.05874
PH_hs_0046157	TNS3	-2.15316	-1.10646	12.9006	-3.42292	0.00218751	0.016093	-2.06336
PH_hs_0022919	CLCF1	-1.73784	-0.797293	9.1927	-3.4227	0.00218871	0.016093	-2.06389
PH_hs_0045731	GAS6	-1.73222	-0.792624	13.9784	-3.42268	0.00218884	0.016093	-2.06395
PH_hs_0011541	SLC38A5	1.97952	0.985149	10.5235	3.42113	0.00219725	0.0161442	-2.06763
PH_hs_0046213	NAV2	2.18934	1.13049	9.12119	3.4203	0.00220175	0.0161665	-2.0696
PH_hs_0038496	FDPS	1.81969	0.863691	6.41348	3.41984	0.0022043	0.0161746	-2.07071
PH_hs_0021170	TNRC6B	3.85167	1.94549	6.02198	3.41924	0.00220759	0.0161868	-2.07214
PH_hs_0002740	C15orf52	-1.68788	-0.755212	7.88447	-3.419	0.00220888	0.0161868	-2.0727
PH_hs_0046513	LILRB3	1.6372	0.711233	10.0304	3.41798	0.00221447	0.0162132	-2.07513
PH_hs_0027408	IFI16	1.93114	0.94945	11.3016	3.41781	0.0022154	0.0162132	-2.07553
PH_hs_0019449	GALK1	1.70317	0.768224	12.1391	3.41734	0.00221799	0.0162215	-2.07666
PH_hs_0004498	GUCY1B3	2.16339	1.11329	7.10646	3.41423	0.00223512	0.0163361	-2.08405
PH_hs_0032299	HIST1H4F|HIST2H4A|HIST1H4H|HIST2H4B	-1.64476	-0.717875	6.70464	-3.41351	0.00223908	0.0163542	-2.08575
PH_hs_0047454	VSIG10	1.84654	0.884823	7.36114	3.41258	0.00224425	0.0163663	-2.08796
PH_hs_0043271	MMP11	1.73528	0.79517	7.79047	3.41255	0.00224443	0.0163663	-2.08804
PH_hs_0045032	KIF1B	2.05552	1.03951	10.8809	3.41242	0.00224514	0.0163663	-2.08834
PH_hs_0036062	PTPLAD1	1.7819	0.833418	8.20122	3.4097	0.00226034	0.0164663	-2.09482
PH_hs_0030243	HAUS1	2.07158	1.05073	10.3769	3.40931	0.00226247	0.016471	-2.09573
PH_hs_0004460	PLP2	1.74701	0.804891	14.1018	3.40868	0.00226605	0.0164863	-2.09725
PH_hs_0004376	MLLT11	1.81689	0.861474	10.8101	3.40747	0.00227282	0.0165247	-2.10011
PH_hs_0043240	WDFY1	-1.82716	-0.869604	10.1233	-3.40646	0.00227853	0.0165554	-2.10252
PH_hs_0026421	ABHD3	1.86836	0.901773	8.44643	3.4054	0.0022845	0.016588	-2.10503
PH_hs_0003982	TFR2	2.08803	1.06214	7.28633	3.40447	0.00228977	0.0165991	-2.10724
PH_hs_0047952	GNB5	1.66573	0.736154	11.6751	3.40436	0.00229037	0.0165991	-2.1075
PH_hs_0033101	DDIT3	-2.35986	-1.2387	11.7305	-3.40434	0.00229051	0.0165991	-2.10755
PH_hs_0008455	LOC100134229	-3.03983	-1.60399	6.52869	-3.39935	0.00231895	0.0167943	-2.1194
PH_hs_0010643	COL10A1	1.62107	0.696945	6.76523	3.39858	0.00232339	0.0168079	-2.12123
PH_hs_0045444	GLRX	-1.91691	-0.938784	11.4001	-3.39849	0.00232385	0.0168079	-2.12143
PH_hs_0044721	STAT1	-1.7534	-0.810159	11.237	-3.39784	0.00232763	0.0168217	-2.12298
PH_hs_0048776	2013-09-11	-1.67024	-0.740059	13.2238	-3.39749	0.00232961	0.0168217	-2.1238
PH_hs_0024529	NFKBIZ	-2.05693	-1.04049	9.54329	-3.39717	0.00233145	0.0168217	-2.12456
PH_hs_0044572	TGM2	-1.80721	-0.853763	6.87401	-3.39711	0.00233181	0.0168217	-2.12471
PH_hs_0044684	NF2	-1.90639	-0.930843	7.10843	-3.39585	0.0023391	0.0168634	-2.12771
PH_hs_0002348	TOX2	2.09318	1.0657	10.445	3.39496	0.00234427	0.0168896	-2.12982
PH_hs_0003256	DPP4	1.93275	0.950651	11.2341	3.39081	0.00236845	0.0170528	-2.13967
PH_hs_0049079	COL4A4	-3.0964	-1.63059	5.55547	-3.3884	0.00238257	0.0171434	-2.14538
PH_hs_0022965	LRRC8D	-1.75074	-0.807963	9.30112	-3.3857	0.00239853	0.0172471	-2.15178
PH_hs_0024835	ESM1	2.40349	1.26513	8.19132	3.38339	0.00241225	0.0173346	-2.15726
PH_hs_0003992	KIAA0427	-1.86743	-0.901051	9.2346	-3.38261	0.00241687	0.0173565	-2.15909
PH_hs_0039516	VPS53	-1.74563	-0.803748	6.62303	-3.38194	0.00242088	0.0173741	-2.16068
PH_hs_0042311	ACAP1	-1.82731	-0.869724	15.1101	-3.381	0.0024265	0.0174032	-2.16291
PH_hs_0049142	MYO5A	1.88731	0.916329	10.1554	3.37892	0.00243904	0.0174598	-2.16785
PH_hs_0027895	TMEM121	1.86524	0.899363	7.59295	3.37872	0.00244023	0.0174598	-2.16832
PH_hs_0015407	SLC38A2	-1.78593	-0.836677	12.9091	-3.37871	0.00244027	0.0174598	-2.16834
PH_hs_0042338	ERICH1	1.68494	0.752699	7.88331	3.37865	0.00244066	0.0174598	-2.16849
PH_hs_0005033	NCALD	1.76713	0.821407	10.876	3.37781	0.00244574	0.0174848	-2.17048
PH_hs_0043261	ATP1B3	1.66126	0.732275	13.5826	3.37745	0.00244788	0.0174889	-2.17132
PH_hs_0027702	PPP1CC	1.56841	0.649303	12.9167	3.375	0.00246277	0.017584	-2.17714
PH_hs_0022547	SRCAP	1.78523	0.836108	7.90818	3.37352	0.00247178	0.0176275	-2.18064
PH_hs_0047472	ECT2	1.90098	0.926741	10.717	3.37347	0.00247203	0.0176275	-2.18074
PH_hs_0047667	FOXL1	2.04195	1.02994	9.54756	3.37305	0.00247463	0.0176347	-2.18175
PH_hs_0005512	NTF3	-1.74763	-0.805396	10.7275	-3.37191	0.00248157	0.0176729	-2.18443
PH_hs_0031651	CEP70	1.6848	0.752576	6.90513	3.37146	0.00248433	0.0176736	-2.1855
PH_hs_0026842	L2HGDH	2.00064	1.00046	7.35705	3.37138	0.00248486	0.0176736	-2.1857
PH_hs_0044699	ABCB4	-1.63005	-0.704916	7.9429	-3.37004	0.00249307	0.017717	-2.18887
PH_hs_0007383	F2R	1.8464	0.884717	9.01978	3.36987	0.00249415	0.017717	-2.18928
PH_hs_0017252	SRGAP1	1.8473	0.885415	10.3021	3.36898	0.00249963	0.0177446	-2.19139
PH_hs_0043077	USP13	1.97746	0.983648	7.7191	3.36826	0.00250407	0.0177648	-2.19309
PH_hs_0000908	RPP25	2.00266	1.00192	7.06095	3.36712	0.00251112	0.017798	-2.19579
PH_hs_0025053	DRAM1	-1.60524	-0.682785	8.35807	-3.36698	0.00251194	0.017798	-2.1961
PH_hs_0004780	PMEPA1	-1.82471	-0.867671	9.58173	-3.36543	0.0025216	0.0178484	-2.19978
PH_hs_0014156	PLAT	2.69188	1.42861	11.8838	3.36528	0.00252254	0.0178484	-2.20014
PH_hs_0035979	CENPL	1.8808	0.911347	7.65476	3.36506	0.00252386	0.0178484	-2.20064
PH_hs_0028373	OSBPL1A	1.73054	0.791223	8.90011	3.36396	0.00253072	0.0178855	-2.20324
PH_hs_0027798	ADRA2C	-1.70438	-0.76925	6.52746	-3.36225	0.00254143	0.0179395	-2.20729
PH_hs_0034204	LOC653391	2.21899	1.1499	7.64762	3.36223	0.00254159	0.0179395	-2.20735
PH_hs_0044734	EDNRB	1.74307	0.80163	6.08616	3.36083	0.00255037	0.0179901	-2.21066
PH_hs_0043069	SLC25A40	1.7098	0.773825	8.49811	3.36048	0.00255259	0.0179943	-2.21149
PH_hs_0048839	MYO6	1.6327	0.707264	9.0263	3.35964	0.00255785	0.0180199	-2.21346
PH_hs_0032008	LOC81691	1.74667	0.804603	7.30644	3.35875	0.00256349	0.0180483	-2.21557
PH_hs_0018945	CAT	1.64228	0.715698	11.3243	3.35224	0.00260496	0.0183286	-2.23096
PH_hs_0031570	DVL2	1.64744	0.720224	9.23913	3.34931	0.00262381	0.0184496	-2.23787
PH_hs_0046498	HLA-DRB5	1.71729	0.780133	6.37062	3.34699	0.00263886	0.0185436	-2.24335
PH_hs_0048287	ADM2	-2.71185	-1.43928	8.76396	-3.3465	0.00264205	0.0185436	-2.2445
PH_hs_0006588	KIF22	1.88957	0.918056	12.622	3.34648	0.00264218	0.0185436	-2.24455
PH_hs_0004748	CRYZ	1.74028	0.79932	10.9156	3.34622	0.00264391	0.018544	-2.24518
PH_hs_0010412	ADAM33	1.71082	0.774691	11.1354	3.34495	0.00265213	0.01859	-2.24816
PH_hs_0023445	RCAN1	-2.20168	-1.1386	11.2878	-3.34463	0.00265424	0.0185931	-2.24892
PH_hs_0001143	TMEM176A	2.14989	1.10426	7.92671	3.34313	0.00266408	0.0186502	-2.25246
PH_hs_0026883	AKR7A2	1.73771	0.797189	13.3021	3.34256	0.00266783	0.0186563	-2.25381
PH_hs_0003923	C7orf68	2.00031	1.00023	7.90428	3.34249	0.0026683	0.0186563	-2.25398
PH_hs_0026290	PPIL5	1.69893	0.764628	11.7977	3.34093	0.00267854	0.0187058	-2.25765
PH_hs_0030751	SH3BP4	-2.06695	-1.0475	9.24006	-3.3409	0.00267875	0.0187058	-2.25772
PH_hs_0035589	CPEB1	1.87568	0.907413	7.85485	3.34048	0.00268151	0.0187134	-2.25871
PH_hs_0026898	PIGB	1.70851	0.772736	9.24266	3.33986	0.00268563	0.0187304	-2.26018
PH_hs_0014874	CCDC15	1.70472	0.769538	6.35967	3.33815	0.00269693	0.0187974	-2.2642
PH_hs_0004482	MTSS1	1.58846	0.667628	6.98094	3.33417	0.0027235	0.0189707	-2.27359
PH_hs_0006423	SLC46A3	-1.88982	-0.918251	8.51778	-3.33331	0.0027293	0.0189977	-2.27563
PH_hs_0014288	CFH	2.00206	1.00149	7.42698	3.33308	0.00273079	0.0189977	-2.27616
PH_hs_0047413	HEATR5A	-2.09296	-1.06554	7.25245	-3.3299	0.00275229	0.0191353	-2.28366
PH_hs_0027596	TMEM55A	1.79041	0.840287	9.47474	3.32861	0.002761	0.0191765	-2.28669
PH_hs_0009405	RCAN2	2.04598	1.03279	12.3442	3.32851	0.00276167	0.0191765	-2.28692
PH_hs_0004657	PIM1	-1.82072	-0.864509	8.75746	-3.32739	0.00276929	0.019208	-2.28956
PH_hs_0022501	PPP2R3A	2.30229	1.20307	7.43928	3.32734	0.00276965	0.019208	-2.28969
PH_hs_0004615	MMD	3.5096	1.81131	6.31547	3.32642	0.00277595	0.0192397	-2.29186
PH_hs_0048915	AZI2	-1.77661	-0.829127	9.5819	-3.32517	0.00278448	0.0192867	-2.2948
PH_hs_0023945	SHROOM1	2.00669	1.00482	6.06449	3.32486	0.00278661	0.0192895	-2.29553
PH_hs_0035309	ACAT1	1.68677	0.754261	10.6761	3.32406	0.00279209	0.0193055	-2.29741
PH_hs_0009033	FOXS1	1.87673	0.908221	9.63093	3.32402	0.00279239	0.0193055	-2.29752
PH_hs_0030900	HPCAL1	1.73968	0.798823	7.87974	3.32354	0.00279565	0.019314	-2.29863
PH_hs_0004812	LTBP4	1.67236	0.741889	7.02577	3.32333	0.00279709	0.019314	-2.29913
PH_hs_0028569	C9orf167	1.7472	0.805046	9.81068	3.32282	0.00280059	0.0193262	-2.30033
PH_hs_0048958	DCK	1.89092	0.919088	9.16107	3.31988	0.00282097	0.0194547	-2.30727
PH_hs_0027241	MVK	1.82982	0.871702	6.90903	3.3165	0.0028445	0.0196049	-2.31522
PH_hs_0025862	GLUL	1.68709	0.754535	12.3114	3.31485	0.00285606	0.0196723	-2.3191
PH_hs_0024593	PLK2	-1.79505	-0.844027	9.2284	-3.31441	0.00285913	0.0196813	-2.32013
PH_hs_0047353	KAT2B	1.85156	0.888739	9.05712	3.31344	0.00286595	0.019716	-2.32241
PH_hs_0025384	FAM43A	-2.07443	-1.05271	7.94228	-3.31216	0.00287496	0.0197455	-2.32541
PH_hs_0044653	FZR1	1.68517	0.752891	8.97148	3.31211	0.0028753	0.0197455	-2.32553
PH_hs_0014265	PLXNB1	-1.73926	-0.798474	8.32204	-3.31208	0.00287555	0.0197455	-2.32561
PH_hs_0040183	C5orf28	-1.90295	-0.928236	7.89132	-3.30969	0.00289244	0.0198492	-2.33122
PH_hs_0027140	RAD54L	1.71991	0.782329	8.91981	3.30844	0.00290138	0.0198982	-2.33417
PH_hs_0025982	C18orf22	1.65249	0.724637	9.04715	3.3055	0.00292237	0.0200299	-2.34107
PH_hs_0025139	FHL1|LOC100128164	-1.80777	-0.85421	12.3092	-3.30432	0.00293088	0.0200758	-2.34385
PH_hs_0039988	TRA2B	1.69808	0.7639	10.3413	3.30196	0.0029479	0.02018	-2.34939
PH_hs_0039269	RGMB	2.13452	1.09391	10.359	3.30076	0.00295663	0.0202273	-2.35222
PH_hs_0028923	GTF2F2	1.64855	0.721196	9.07664	3.29856	0.00297259	0.020324	-2.35737
PH_hs_0030453	RSRC1	1.68329	0.751286	7.34796	3.29738	0.00298123	0.0203705	-2.36014
PH_hs_0025873	CEP152	1.85542	0.891743	7.41517	3.29634	0.00298885	0.0204101	-2.36259
PH_hs_0033037	C6orf1	1.98378	0.988249	11.6125	3.29541	0.00299566	0.020444	-2.36476
PH_hs_0001105	CTSF	1.87191	0.904511	11.6465	3.29341	0.00301042	0.0205322	-2.36946
PH_hs_0002640	EFNB2	-2.30565	-1.20518	5.66944	-3.29312	0.00301257	0.0205342	-2.37015
PH_hs_0027345	CD99	1.65875	0.730099	15.0188	3.29012	0.00303479	0.020673	-2.37718
PH_hs_0003032	AP1S2	1.78794	0.838296	9.90316	3.2896	0.00303873	0.0206786	-2.37842
PH_hs_0027802	TIMM44	-1.76934	-0.823214	8.76321	-3.28935	0.00304056	0.0206786	-2.37899
PH_hs_0007485	ATP13A2	-1.73837	-0.797736	6.29219	-3.28926	0.00304119	0.0206786	-2.37919
PH_hs_0031774	PTPLAD2	2.39683	1.26113	6.35814	3.28798	0.00305076	0.0207251	-2.38219
PH_hs_0028643	CAMK1	1.73491	0.794861	7.03583	3.28778	0.00305232	0.0207251	-2.38268
PH_hs_0044354	SPC24	1.79547	0.844362	7.10283	3.2876	0.00305361	0.0207251	-2.38309
PH_hs_0013204	AGXT2L2	-1.54193	-0.624735	10.6707	-3.28408	0.00308008	0.020892	-2.39134
PH_hs_0025897	ODC1	-1.68743	-0.754829	13.7296	-3.28182	0.00309719	0.0209952	-2.39664
PH_hs_0047953	H6PD	1.60938	0.686505	10.4966	3.28106	0.00310299	0.0210069	-2.39843
PH_hs_0032345	GUSB	1.6685	0.738551	10.7792	3.28097	0.00310369	0.0210069	-2.39864
PH_hs_0032470	C12orf70	3.04249	1.60525	5.6201	3.28079	0.00310501	0.0210069	-2.39905
PH_hs_0029723	TIFA	1.72468	0.786325	8.07352	3.28047	0.0031075	0.0210069	-2.39981
PH_hs_0022359	LAMB1	1.68984	0.75689	14.1362	3.28036	0.00310836	0.0210069	-2.40008
PH_hs_0001900	TCEAL7	1.84398	0.88282	8.08044	3.27922	0.00311704	0.0210528	-2.40274
PH_hs_0025567	PTPN21	-1.79046	-0.84033	7.81828	-3.27608	0.0031411	0.0212024	-2.41009
PH_hs_0043549	RFC3	2.10368	1.07292	9.61177	3.27559	0.00314483	0.0212147	-2.41123
PH_hs_0004560	CHAF1A	1.87435	0.906389	8.55684	3.27273	0.00316696	0.0213381	-2.41793
PH_hs_0025853	CDO1	1.64708	0.719913	8.02083	3.27254	0.00316847	0.0213381	-2.41838
PH_hs_0008761	PTGES	1.59948	0.677606	9.12265	3.27249	0.00316888	0.0213381	-2.41851
PH_hs_0008721	CPNE7	1.86557	0.899618	10.1108	3.26776	0.00320573	0.0215732	-2.42956
PH_hs_0034689	PIM3	1.65973	0.730951	11.1482	3.26577	0.00322141	0.0216433	-2.43422
PH_hs_0042300	TG	1.752	0.809003	7.29511	3.26566	0.00322225	0.0216433	-2.43447
PH_hs_0008187	CTBS	1.71261	0.776198	9.04861	3.26548	0.00322369	0.0216433	-2.4349
PH_hs_0003348	GALNT12	-1.82714	-0.86959	7.83212	-3.26545	0.00322392	0.0216433	-2.43496
PH_hs_0026333	KCNA4	-4.39431	-2.13564	4.7632	-3.26494	0.00322798	0.0216575	-2.43617
PH_hs_0006539	TIMELESS	1.88302	0.913046	10.1935	3.26228	0.00324905	0.0217857	-2.44238
PH_hs_0043708	POLD2	1.60445	0.682075	10.2198	3.26076	0.00326118	0.0218538	-2.44594
PH_hs_0000445	YEATS4	1.74039	0.799409	10.1999	3.25969	0.00326969	0.0218976	-2.44843
PH_hs_0043486	FKBP7	1.83464	0.875494	7.627	3.25839	0.00328016	0.0219456	-2.45149
PH_hs_0040152	SNX5	1.8079	0.854316	10.2771	3.25831	0.00328079	0.0219456	-2.45167
PH_hs_0010330	ARHGAP11A	2.00242	1.00174	7.24657	3.2518	0.00333347	0.0222846	-2.46688
PH_hs_0028337	EIF4EBP1	-1.63387	-0.708297	14.3016	-3.24996	0.00334845	0.0223713	-2.47117
PH_hs_0033361	ACOT7	1.80461	0.851686	11.3075	3.24945	0.00335265	0.0223859	-2.47236
PH_hs_0048808	HEG1	-1.7649	-0.81959	11.7824	-3.24852	0.00336028	0.0224234	-2.47453
PH_hs_0045934	PRDX4	1.63152	0.706213	13.8054	3.24654	0.00337657	0.0225186	-2.47915
PH_hs_0035153	DHRS9|MRPL30|GPR65|LOC283267|LAIR1|KIAA1191|APOBEC3A	1.62062	0.696541	14.1538	3.24628	0.00337876	0.0225197	-2.47977
PH_hs_0030369	PODNL1	-3.85602	-1.94711	5.37279	-3.24555	0.00338479	0.0225464	-2.48147
PH_hs_0013654	NAAA	1.78671	0.837308	8.31858	3.24502	0.00338917	0.022562	-2.48271
PH_hs_0034484	C5orf13	-3.02623	-1.59752	5.95045	-3.24454	0.0033931	0.0225746	-2.48381
PH_hs_0025600	EPB41L1	1.58374	0.663332	7.76712	3.243	0.00340594	0.0226465	-2.48742
PH_hs_0030833	PELI3	1.52987	0.613411	8.74179	3.24181	0.00341583	0.0226987	-2.49019
PH_hs_0009255	CHTF18	1.71109	0.77492	7.5017	3.24133	0.00341985	0.0227119	-2.49131
PH_hs_0000031	KIF20B	2.17492	1.12096	6.59678	3.24066	0.0034254	0.0227352	-2.49286
PH_hs_0026824	TNS1	-1.60278	-0.680579	9.71268	-3.23655	0.00345998	0.0229445	-2.50245
PH_hs_0006094	CCHCR1	1.75911	0.814849	9.76055	3.23643	0.00346106	0.0229445	-2.50274
PH_hs_0024488	PPFIBP1	1.80549	0.852389	10.5036	3.23428	0.00347921	0.023051	-2.50774
PH_hs_0043404	C15orf51	1.66645	0.736776	8.78598	3.23331	0.0034875	0.0230922	-2.51001
PH_hs_0048234	SLC7A6	-1.80891	-0.855117	9.92178	-3.23094	0.00350773	0.0232124	-2.51553
PH_hs_0004320	CPE	-1.9467	-0.961029	10.4919	-3.23019	0.00351414	0.023241	-2.51727
PH_hs_0016830	MID2	-2.27698	-1.18712	6.37504	-3.22886	0.00352562	0.0232907	-2.52038
PH_hs_0043767	HS6ST1	-1.72145	-0.783624	11.3449	-3.22883	0.00352585	0.0232907	-2.52044
PH_hs_0006154	ARRB1	1.70213	0.767343	7.73893	3.22805	0.00353257	0.0232971	-2.52226
PH_hs_0042905	SYCE1L	1.67768	0.746469	6.42415	3.22801	0.00353289	0.0232971	-2.52235
PH_hs_0008227	POSTN	-1.75802	-0.813952	10.0312	-3.22791	0.00353377	0.0232971	-2.52258
PH_hs_0031807	RIBC2	1.7872	0.837698	6.49492	3.22774	0.00353519	0.0232971	-2.52297
PH_hs_0023415	NR4A3	-2.25606	-1.17381	8.70891	-3.2259	0.00355115	0.0233776	-2.52727
PH_hs_0032200	STAG3L4	-1.52083	-0.604855	6.33379	-3.22585	0.00355161	0.0233776	-2.52739
PH_hs_0033182	RP4-800G7.2|ZNF783	-1.68615	-0.753729	7.93675	-3.22496	0.00355933	0.0234145	-2.52946
PH_hs_0015332	LAPTM4B	1.71869	0.781306	10.1829	3.22417	0.00356612	0.0234454	-2.53128
PH_hs_0015604	PTGIS	-1.93619	-0.95322	13.156	-3.22323	0.00357433	0.02348	-2.53347
PH_hs_0012271	PLA2G4A	3.62847	1.85936	6.11014	3.22298	0.00357654	0.02348	-2.53406
PH_hs_0022150	FRMD3	1.70922	0.773337	6.64396	3.22284	0.00357772	0.02348	-2.53438
PH_hs_0004112	CFB	1.8438	0.882683	8.67844	3.2218	0.00358687	0.0235262	-2.53681
PH_hs_0043801	FARS2	1.60643	0.683854	10.349	3.22083	0.0035953	0.0235675	-2.53905
PH_hs_0010071	TBX2	2.12502	1.08748	7.48129	3.2193	0.00360874	0.0236417	-2.54261
PH_hs_0008361	KRT80	-2.10718	-1.07531	5.6695	-3.21769	0.00362297	0.023721	-2.54637
PH_hs_0041015	BEND6	1.77762	0.829944	8.3463	3.21552	0.0036422	0.0238328	-2.55141
PH_hs_0045155	C9orf86	-1.68852	-0.755762	9.51306	-3.21479	0.00364869	0.0238613	-2.55311
PH_hs_0035478	CAPG	1.90728	0.931519	12.3194	3.21429	0.00365314	0.0238763	-2.55427
PH_hs_0000909	RAPGEF3	1.69937	0.764996	7.79307	3.21271	0.00366726	0.0239546	-2.55795
PH_hs_0044287	TAF1D	-1.77564	-0.828342	8.74351	-3.21076	0.0036847	0.0240544	-2.56248
PH_hs_0002273	RASD1	2.01938	1.01391	8.31902	3.20986	0.00369278	0.024093	-2.56457
PH_hs_0033376	DHRS11	1.54399	0.626661	7.55438	3.20775	0.00371181	0.0241795	-2.56947
PH_hs_0045836	SIPA1	1.61938	0.695443	10.6422	3.20773	0.00371202	0.0241795	-2.56952
PH_hs_0000367	PRKD1	-1.60164	-0.679547	8.68021	-3.20767	0.00371257	0.0241795	-2.56966
PH_hs_0023167	SNX24	-1.65215	-0.724348	7.36512	-3.2027	0.00375779	0.0244597	-2.5812
PH_hs_0024249	TOM1L2	-1.74124	-0.800119	7.48897	-3.20111	0.00377234	0.0245401	-2.58489
PH_hs_0015625	RAB40B	1.60807	0.685329	9.8507	3.20006	0.00378198	0.0245884	-2.58732
PH_hs_0032101	ROPN1B|ROPN1	1.90287	0.928177	7.23637	3.1994	0.00378805	0.0246024	-2.58885
PH_hs_0020999	EME1	2.00646	1.00465	8.39246	3.19935	0.00378856	0.0246024	-2.58898
PH_hs_0026403	MCM4	1.80873	0.854973	10.5274	3.19887	0.00379296	0.0246038	-2.59008
PH_hs_0010658	PSMB8	1.69012	0.757128	9.5007	3.19884	0.00379319	0.0246038	-2.59014
PH_hs_0010546	APP	1.61474	0.691302	13.4853	3.19754	0.00380528	0.0246678	-2.59317
PH_hs_0048201	NKIRAS2	-1.75368	-0.810383	10.9856	-3.19408	0.00383743	0.0248617	-2.60119
PH_hs_0010738	C15orf23	1.71833	0.781005	11.3218	3.18977	0.00387786	0.025109	-2.61118
PH_hs_0045816	CTSA	1.69913	0.764794	13.8417	3.18932	0.00388215	0.0251222	-2.61223
PH_hs_0045917	LPPR4	-2.23564	-1.16069	6.01795	-3.18891	0.003886	0.0251325	-2.61317
PH_hs_0035670	NCRNA00103	1.74457	0.802868	7.86554	3.18748	0.00389957	0.0252056	-2.61649
PH_hs_0024386	SLC35D2	1.6038	0.681499	9.34985	3.18618	0.00391192	0.0252708	-2.61951
PH_hs_0029563	RNF125	1.60292	0.680704	7.65275	3.18569	0.00391654	0.0252747	-2.62063
PH_hs_0046456	TLCD2	1.80184	0.849473	9.53672	3.18563	0.00391708	0.0252747	-2.62076
PH_hs_0004996	HCK	-1.64749	-0.720272	6.72202	-3.18458	0.00392717	0.0253251	-2.62321
PH_hs_0048967	RAPH1	-1.77023	-0.823935	9.39981	-3.18422	0.00393056	0.0253323	-2.62403
PH_hs_0043605	PELI3	1.62257	0.698285	9.13331	3.18344	0.00393801	0.0253656	-2.62584
PH_hs_0024909	HPRT1	1.6627	0.733531	12.2507	3.18283	0.00394391	0.0253889	-2.62726
PH_hs_0047746	ERCC1	1.58235	0.662067	9.38532	3.18155	0.00395619	0.0254533	-2.63023
PH_hs_0031348	GLG1	-1.71333	-0.776804	11.8926	-3.18121	0.00395945	0.0254595	-2.63101
PH_hs_0004643	PCCA	1.7578	0.813773	10.6595	3.18081	0.00396334	0.0254698	-2.63194
PH_hs_0049513	LOC100291980|IL32	-1.71596	-0.77902	6.48769	-3.17919	0.00397889	0.025555	-2.63567
PH_hs_0016810	TOP1MT	1.70679	0.771288	8.81204	3.17835	0.00398703	0.0255925	-2.63762
PH_hs_0030316	SUCLG2|LOC283398	1.63629	0.710426	10.9566	3.17771	0.00399324	0.0256175	-2.6391
PH_hs_0019485	PIGP	-1.58208	-0.661824	11.1695	-3.17734	0.00399688	0.0256261	-2.63997
PH_hs_0000663	MAP4K4	1.86408	0.898466	11.1688	3.17629	0.00400706	0.0256766	-2.64239
PH_hs_0004316	PSME1	1.65724	0.728783	12.914	3.17302	0.00403903	0.0258665	-2.64996
PH_hs_0001134	NCRNA00219	-1.90772	-0.931852	12.9003	-3.17238	0.00404535	0.0258921	-2.65145
PH_hs_0049562	STYX|LOC100290651	1.78951	0.839562	8.48879	3.17149	0.00405406	0.0259313	-2.6535
PH_hs_0010370	AMPH	1.81698	0.86154	9.01171	3.17128	0.00405614	0.0259313	-2.65398
PH_hs_0045769	LIMS1	1.76326	0.818243	9.40059	3.16896	0.00407909	0.0260459	-2.65935
PH_hs_0004095	HAUS8	1.70226	0.767449	9.98675	3.16892	0.00407945	0.0260459	-2.65944
PH_hs_0002024	FAM98A	1.62352	0.699128	12.6741	3.16875	0.00408109	0.0260459	-2.65982
PH_hs_0026926	FLJ35220	-1.66118	-0.732212	7.7594	-3.16825	0.00408609	0.0260629	-2.66099
PH_hs_0031135	SFRP2	-1.72915	-0.790064	12.5113	-3.16777	0.00409086	0.0260784	-2.6621
PH_hs_0039985	LEPR	1.67701	0.745893	7.43859	3.16674	0.00410113	0.0261234	-2.66448
PH_hs_0022716	LIMCH1	-2.86148	-1.51676	6.60793	-3.16658	0.00410263	0.0261234	-2.66483
PH_hs_0032001	C4orf3	1.75675	0.812909	11.6874	3.1663	0.00410547	0.0261266	-2.66549
PH_hs_0022644	C16orf45	1.59084	0.669792	8.57605	3.1654	0.00411443	0.0261686	-2.66757
PH_hs_0005126	UBE2C	1.95768	0.969144	7.63738	3.16516	0.00411681	0.0261688	-2.66812
PH_hs_0049537	TUBG1|LOC100133673	1.69623	0.762333	13.1983	3.1641	0.00412747	0.0262216	-2.67058
PH_hs_0031246	PAMR1	1.76293	0.817975	10.3671	3.16386	0.00412984	0.0262216	-2.67112
PH_hs_0047815	FAM46A	2.10677	1.07503	10.6064	3.16363	0.00413219	0.0262216	-2.67167
PH_hs_0003580	TRIM8	-1.60754	-0.684859	10.5465	-3.16258	0.00414274	0.0262736	-2.67409
PH_hs_0019444	RP4-800G7.2| ZNF783	-1.63615	-0.710301	7.74962	-3.16231	0.00414545	0.0262758	-2.67471
PH_hs_0021078	UTP18	1.63711	0.711151	10.2245	3.16153	0.00415323	0.0263101	-2.6765
PH_hs_0043837	U2AF1	1.83175	0.873222	12.4435	3.16117	0.0041569	0.0263184	-2.67734
PH_hs_0043433	FAM115A	1.91397	0.93657	7.38294	3.16062	0.00416242	0.0263383	-2.6786
PH_hs_0024655	HIVEP1	-1.67005	-0.739894	8.26007	-3.15991	0.0041696	0.0263612	-2.68024
PH_hs_0025102	AP1S1	1.95803	0.969406	10.5289	3.1598	0.00417078	0.0263612	-2.68051
PH_hs_0018369	MBOAT1	1.68521	0.752926	7.64121	3.15874	0.00418147	0.0264062	-2.68295
PH_hs_0024732	STEAP2	1.72814	0.789218	10.4154	3.15863	0.00418264	0.0264062	-2.68321
PH_hs_0010641	MYBL2	1.77055	0.824196	8.15797	3.15744	0.00419472	0.0264494	-2.68596
PH_hs_0047419	SGEF	1.54348	0.626189	6.90103	3.1574	0.00419508	0.0264494	-2.68604
PH_hs_0023986	ZBED3	-1.82163	-0.865234	9.46189	-3.15725	0.00419661	0.0264494	-2.68639
PH_hs_0038319	TMPO	1.91112	0.934422	9.81364	3.15497	0.00421993	0.0265735	-2.69166
PH_hs_0003918	STEAP1|LOC100290317	1.83907	0.878979	10.583	3.15485	0.00422109	0.0265735	-2.69192
PH_hs_0035659	CEP135	1.57038	0.651113	12.8725	3.15375	0.00423241	0.0266297	-2.69447
PH_hs_0028155	HLA-DRB5|HLA-DRB3|LOC100294275|LOC100290966|HLA-DRB1|LOC100294276	2.58119	1.36804	8.12082	3.15282	0.00424197	0.0266748	-2.69661
PH_hs_0027072	MACROD1	1.61242	0.68923	7.94318	3.15134	0.00425717	0.0267552	-2.70002
PH_hs_0025128	ABHD14A	1.66652	0.736839	9.29039	3.1507	0.00426379	0.0267728	-2.70149
PH_hs_0031374	KLF5	-3.45606	-1.78913	6.14347	-3.1506	0.00426478	0.0267728	-2.70172
PH_hs_0002223	ARAP3	1.69301	0.75959	7.78886	3.15026	0.00426836	0.0267761	-2.70251
PH_hs_0014679	PCDHGB7|PCDHGC4|PCDHGC5|PCDHGC3|PCDHGA5|PCDHGB5|PCDHGB6|PCDHGB2|PCDHGB3|PCDHGB4|PCDHGA11|PCDHGA8|PCDHGA1|PCDHGB1|PCDHGA2|PCDHGA3|PCDHGA9|PCDHGA10|PCDHGA4|PCDHGA6|PCDHGA7|PCDHGA12	1.70413	0.769038	10.9576	3.14972	0.00427393	0.0267761	-2.70376
PH_hs_0026055	ABHD4	-1.62476	-0.700224	7.88627	-3.14966	0.00427459	0.0267761	-2.7039
PH_hs_0032079	SREBF1	1.81632	0.861015	10.6681	3.14962	0.00427493	0.0267761	-2.70398
PH_hs_0028462	MYH3	-1.62438	-0.699888	7.86333	-3.14753	0.00429672	0.0268974	-2.70881
PH_hs_0022760	LOC729538|C9orf30	1.60554	0.683057	11.2836	3.14705	0.00430163	0.026913	-2.7099
PH_hs_0022207	MBOAT2	-1.56136	-0.642799	11.0473	-3.14566	0.00431624	0.0269893	-2.71312
PH_hs_0042751	BRI3BP	1.90084	0.926635	7.21322	3.1432	0.00434194	0.0271347	-2.71877
PH_hs_0022902	PLEKHG4	1.70934	0.773441	7.52122	3.14281	0.0043461	0.0271454	-2.71968
PH_hs_0037498	CTAGE5|LOC100289604|LOC647288|LOC341689|CTAGE9|LOC100292039|CTAGE4	-1.62142	-0.697256	6.36791	-3.14232	0.00435121	0.0271621	-2.7208
PH_hs_0002356	CAPS	1.83353	0.87462	8.47388	3.14057	0.00436975	0.0272625	-2.72484
PH_hs_0040683	NCAPG2	1.81387	0.859072	9.32106	3.14029	0.00437273	0.0272658	-2.72549
PH_hs_0022737	C8orf46	-3.08314	-1.6244	5.46175	-3.13946	0.00438153	0.0273054	-2.7274
PH_hs_0000819	NRCAM	-3.72293	-1.89644	7.59855	-3.13778	0.00439935	0.0274011	-2.73126
PH_hs_0032652	NPAS2	-1.81195	-0.857542	8.67078	-3.13749	0.00440246	0.0274051	-2.73193
PH_hs_0023730	ADAM15	1.61087	0.687839	12.6616	3.13614	0.00441681	0.0274713	-2.73503
PH_hs_0048745	EFNA5	1.91944	0.940682	9.79822	3.13603	0.00441803	0.0274713	-2.73529
PH_hs_0023756	KIF15	2.79209	1.48135	7.00739	3.13577	0.00442086	0.0274735	-2.7359
PH_hs_0045651	KPNA2	1.68612	0.753704	13.7148	3.1328	0.00445267	0.0276558	-2.74271
PH_hs_0004072	SNX27	1.69996	0.765503	10.6772	3.13224	0.0044588	0.0276784	-2.74402
PH_hs_0023501	2013-09-09	2.04962	1.03535	12.2162	3.13148	0.00446697	0.0277035	-2.74576
PH_hs_0032255	C21orf58	1.81079	0.856618	6.13732	3.1314	0.00446782	0.0277035	-2.74594
PH_hs_0004842	LOC441228|XPOT	-1.6967	-0.762733	11.4666	-3.13106	0.00447146	0.0277106	-2.74671
PH_hs_0033861	LUZP1	-1.54303	-0.625767	9.38706	-3.12976	0.00448554	0.0277799	-2.7497
PH_hs_0024020	FBP1	-2.60748	-1.38266	8.16569	-3.12957	0.00448764	0.0277799	-2.75015
PH_hs_0006413	AIFM2	-1.83869	-0.878679	8.7329	-3.1288	0.00449596	0.0278159	-2.75191
PH_hs_0000422	HPCAL1	1.75838	0.814246	11.8484	3.12807	0.004504	0.0278502	-2.7536
PH_hs_0025396	ACTL6A	1.54418	0.626843	12.0289	3.12769	0.0045081	0.02786	-2.75447
PH_hs_0040526	SLC46A3	-2.03241	-1.02319	6.69128	-3.12718	0.00451368	0.027879	-2.75564
PH_hs_0016753	AC090673.1	3.8722	1.95316	5.10903	3.12621	0.00452431	0.0279291	-2.75788
PH_hs_0000401	CASP6	1.48562	0.571063	12.3182	3.12598	0.0045268	0.0279291	-2.7584
PH_hs_0040192	MFSD3	-1.92544	-0.945192	6.32446	-3.12565	0.0045304	0.0279358	-2.75916
PH_hs_0012894	IGF1R	-1.94139	-0.95709	7.21941	-3.12461	0.00454178	0.0279776	-2.76154
PH_hs_0022692	OSR2	1.74347	0.801961	8.32388	3.12457	0.0045422	0.0279776	-2.76163
PH_hs_0032271	SERPINH1	-1.74339	-0.801896	15.3303	-3.12201	0.00457042	0.0281282	-2.76752
PH_hs_0010596	GUCY1A2	-2.04945	-1.03524	6.63847	-3.12183	0.00457243	0.0281282	-2.76793
PH_hs_0022995	POLA2	1.83388	0.874902	10.3347	3.12167	0.00457425	0.0281282	-2.76831
PH_hs_0029286	MOCS2	1.73114	0.791721	8.13998	3.11986	0.00459424	0.0282328	-2.77245
PH_hs_0029231	MKL2	1.823	0.866318	7.2111	3.11967	0.00459633	0.0282328	-2.77289
PH_hs_0029719	ZNF430	1.59546	0.67397	10.3071	3.11925	0.004601	0.0282459	-2.77385
PH_hs_0023498	IFI6	1.80903	0.855214	9.91059	3.11719	0.00462405	0.0283717	-2.7786
PH_hs_0043639	ATL1	1.95441	0.966735	9.97865	3.11268	0.00467467	0.0286665	-2.78894
PH_hs_0007978	ARHGAP26	2.21514	1.1474	6.34627	3.1101	0.00470391	0.0288225	-2.79486
PH_hs_0020125	SBSN	1.87986	0.910624	9.58443	3.10998	0.00470529	0.0288225	-2.79514
PH_hs_0048766	OSBPL1A	1.70939	0.773483	9.00864	3.1097	0.00470847	0.0288261	-2.79578
PH_hs_0028084	PCYOX1	1.78416	0.835243	7.99949	3.10816	0.00472601	0.0289176	-2.79931
PH_hs_0029180	RPL39L	1.70142	0.766736	11.3461	3.10643	0.00474572	0.0290222	-2.80327
PH_hs_0021391	C6orf132	-1.92334	-0.943611	6.03131	-3.1058	0.00475291	0.0290502	-2.8047
PH_hs_0034630	APH1B	1.62049	0.69643	10.2002	3.10501	0.00476206	0.0290901	-2.80653
PH_hs_0006057	C6orf48	-1.61873	-0.694867	13.9993	-3.10389	0.00477494	0.0291396	-2.80909
PH_hs_0044985	ASAH2C	-1.77409	-0.827083	7.66406	-3.10385	0.00477539	0.0291396	-2.80918
PH_hs_0038377	LOC100133775|C7orf28A|C7orf28B	-1.55922	-0.640828	11.8041	-3.10305	0.00478462	0.0291799	-2.81102
PH_hs_0026353	PYCR1	-1.85601	-0.892205	11.1698	-3.10244	0.00479166	0.0292068	-2.81241
PH_hs_0015282	ALDH6A1	1.4747	0.560421	7.74056	3.10167	0.00480058	0.0292362	-2.81418
PH_hs_0034288	HSD11B1L	1.61082	0.687792	9.42537	3.10157	0.00480174	0.0292362	-2.81441
PH_hs_0033319	NPC2	1.72181	0.783923	11.6161	3.10124	0.00480559	0.0292437	-2.81517
PH_hs_0023271	GUSB	1.55719	0.638943	9.50452	3.10062	0.0048127	0.0292709	-2.81657
PH_hs_0024845	LRP8	1.75631	0.812551	8.14095	3.10006	0.00481929	0.0292949	-2.81787
PH_hs_0023636	CARS	-1.99537	-0.996658	12.2756	-3.09916	0.00482974	0.0293425	-2.81993
PH_hs_0049317	MXRA5	-1.79431	-0.843431	12.1836	-3.09877	0.00483433	0.0293543	-2.82083
PH_hs_0027196	ACCN3	1.76682	0.821153	9.13757	3.09823	0.00484059	0.0293763	-2.82206
PH_hs_0045529	SEPP1	2.18055	1.12469	10.4423	3.09727	0.00485176	0.029428	-2.82424
PH_hs_0010150	PDGFRL	2.04763	1.03396	10.3177	3.09631	0.00486304	0.0294804	-2.82645
PH_hs_0003556	BARD1	1.98409	0.988478	8.91166	3.09414	0.00488861	0.0296174	-2.83142
PH_hs_0023726	PPAT	1.74579	0.803882	7.43834	3.09394	0.00489098	0.0296174	-2.83188
PH_hs_0047283	ASPHD2	-1.79378	-0.843005	7.05122	-3.09262	0.00490647	0.0296951	-2.83488
PH_hs_0034614	LRIG1	1.65437	0.726286	10.2039	3.09129	0.00492221	0.0297742	-2.83792
PH_hs_0031381	ZNF135	-1.55688	-0.638662	8.39934	-3.09056	0.00493088	0.0298104	-2.83959
PH_hs_0028369	FZR1	1.67765	0.746442	8.85785	3.08898	0.00494969	0.0298836	-2.84321
PH_hs_0029032	IMMP2L	1.62193	0.697714	8.53936	3.08893	0.00495037	0.0298836	-2.84334
PH_hs_0016853	MRAS	-1.50366	-0.588474	7.79536	-3.08887	0.00495105	0.0298836	-2.84347
PH_hs_0023014	DNMT1	1.82398	0.86709	11.4401	3.08849	0.00495564	0.0298951	-2.84435
PH_hs_0023181	MEGF9	1.51149	0.595967	9.13105	3.08738	0.00496887	0.0299587	-2.84688
PH_hs_0022918	GOPC	-1.56351	-0.644786	7.26936	-3.08707	0.00497254	0.0299645	-2.84757
PH_hs_0017061	LOC100129387	1.64544	0.718472	7.15702	3.0862	0.00498297	0.0300111	-2.84956
PH_hs_0000987	SGK269	-1.94122	-0.956962	9.81681	-3.08531	0.00499369	0.0300594	-2.8516
PH_hs_0026866	CCDC77	2.03211	1.02298	7.64266	3.08338	0.00501696	0.0301831	-2.85601
PH_hs_0004020	LOXL1	1.83781	0.877991	11.5317	3.08291	0.00502266	0.0301877	-2.85709
PH_hs_0045729	AFF2	-2.04577	-1.03264	6.30771	-3.08287	0.00502314	0.0301877	-2.85718
PH_hs_0027316	SCCPDH	1.57708	0.657253	7.34601	3.08104	0.00504529	0.0302933	-2.86135
PH_hs_0049187	LYRM7	1.76578	0.820306	9.57911	3.08097	0.00504615	0.0302933	-2.86152
PH_hs_0009733	TNFRSF21	1.63525	0.709513	9.11146	3.08029	0.00505444	0.0303266	-2.86307
PH_hs_0017317	GPR125	1.59456	0.67316	7.793	3.07834	0.00507825	0.0304531	-2.86753
PH_hs_0004217	ABCB4	-2.02759	-1.01977	6.27359	-3.07719	0.00509235	0.030512	-2.87016
PH_hs_0015569	HABP4	1.53888	0.621877	12.5259	3.07709	0.00509356	0.030512	-2.87038
PH_hs_0001011	SS18L2	1.68386	0.751776	10.6013	3.07678	0.00509733	0.0305181	-2.87108
PH_hs_0003653	SHOX2	1.64659	0.719478	7.02323	3.07458	0.0051244	0.0306637	-2.87611
PH_hs_0012945	ATL1	1.86464	0.898895	9.40348	3.07392	0.0051325	0.0306911	-2.8776
PH_hs_0045975	2013-09-06	1.72975	0.790562	7.78627	3.07376	0.00513449	0.0306911	-2.87797
PH_hs_0020101	NPC2	1.62387	0.699436	13.6621	3.07325	0.00514087	0.0306963	-2.87915
PH_hs_0030991	IDH1	1.54916	0.631483	11.947	3.07325	0.00514089	0.0306963	-2.87915
PH_hs_0018817	RRP7B	-1.63005	-0.704919	9.59699	-3.07215	0.00515444	0.0307562	-2.88165
PH_hs_0023583	ATAD2	2.03159	1.02261	8.71785	3.07199	0.00515645	0.0307562	-2.88202
PH_hs_0005221	MINPP1	1.55733	0.639077	9.42666	3.07175	0.00515936	0.0307571	-2.88255
PH_hs_0045209	LGMN	-1.99813	-0.998654	11.8938	-3.07091	0.00516986	0.0308032	-2.88448
PH_hs_0012263	ELOVL6	1.69851	0.76427	8.35758	3.0705	0.00517495	0.0308122	-2.88541
PH_hs_0002078	HSD3B7	1.61329	0.690009	12.2489	3.07024	0.00517821	0.0308122	-2.88601
PH_hs_0019278	ATP9A	1.54059	0.623479	12.5097	3.06992	0.00518221	0.0308122	-2.88674
PH_hs_0024441	GLT25D2	-2.10887	-1.07647	6.89793	-3.0699	0.00518245	0.0308122	-2.88679
PH_hs_0045707	DLG3	-1.44865	-0.534706	8.62138	-3.0686	0.00519864	0.0308919	-2.88974
PH_hs_0012793	NUF2	2.68855	1.42683	6.48284	3.06794	0.00520697	0.0309249	-2.89126
PH_hs_0022637	EIF1AX	1.72755	0.788725	9.22519	3.0654	0.00523878	0.0310972	-2.89703
PH_hs_0043029	KBTBD13	-1.78701	-0.837552	8.74416	-3.06455	0.00524954	0.0311298	-2.89898
PH_hs_0004665	LPIN1	2.12637	1.08839	11.5296	3.06452	0.00524987	0.0311298	-2.89904
PH_hs_0046151	AZI2	-1.48735	-0.57274	8.7002	-3.06409	0.00525529	0.0311454	-2.90002
PH_hs_0025588	ATP10D	-1.90467	-0.929539	8.85019	-3.06333	0.005265	0.0311863	-2.90177
PH_hs_0049353	SGPL1	-1.62886	-0.703862	9.26949	-3.06272	0.00527264	0.0312149	-2.90314
PH_hs_0032627	CMAS	1.60593	0.683413	8.70922	3.06146	0.00528865	0.0312931	-2.90601
PH_hs_0043793	HSPD1	1.53581	0.618997	12.6824	3.06041	0.00530199	0.0313396	-2.9084
PH_hs_0025898	ADCY4	-1.67338	-0.742761	8.58201	-3.0604	0.00530216	0.0313396	-2.90843
PH_hs_0044492	LIG3	-1.62883	-0.703839	8.46912	-3.05854	0.00532586	0.031463	-2.91266
PH_hs_0027035	GSTT2B|GSTT2	1.68173	0.749947	9.73838	3.05747	0.00533963	0.0315277	-2.91511
PH_hs_0024393	UBE4B	1.77801	0.830264	11.5904	3.0567	0.00534956	0.0315695	-2.91687
PH_hs_0001069	FAM46A	1.86145	0.896424	11.4018	3.05508	0.00537037	0.0316755	-2.92054
PH_hs_0015272	GARS	-1.69984	-0.765396	11.3204	-3.05432	0.00538023	0.0317169	-2.92228
PH_hs_0000249	PGM1	-1.82812	-0.870359	13.0188	-3.05395	0.00538494	0.0317278	-2.92311
PH_hs_0044660	RUNX1	-1.66989	-0.739751	13.0277	-3.05238	0.00540533	0.031831	-2.92669
PH_hs_0013492	C19orf48	1.78585	0.836614	11.6474	3.05082	0.00542564	0.0319338	-2.93024
PH_hs_0044215	C14orf1	1.53384	0.61715	12.1029	3.05049	0.00542992	0.031942	-2.93099
PH_hs_0048069	PRRX1	1.82386	0.866998	12.9572	3.05014	0.00543441	0.0319516	-2.93177
PH_hs_0027698	UNG	1.68459	0.752401	9.49764	3.04617	0.00548644	0.0322264	-2.9408
PH_hs_0043866	VKORC1	1.58494	0.66443	13.9	3.04613	0.00548695	0.0322264	-2.94089
PH_hs_0013823	DIS3L	-1.58839	-0.667564	7.7919	-3.04587	0.00549039	0.0322296	-2.94148
PH_hs_0027291	NUP85	1.60723	0.684577	11.2713	3.04469	0.00550595	0.0323028	-2.94416
PH_hs_0014100	CABC1	1.60417	0.681828	9.89271	3.04448	0.00550884	0.0323028	-2.94466
PH_hs_0003743	STK32B	-2.95484	-1.56308	5.38826	-3.04427	0.00551156	0.0323028	-2.94512
PH_hs_0002694	HEPH	1.93856	0.954989	10.7324	3.04352	0.0055215	0.0323439	-2.94683
PH_hs_0002449	SLC25A29	1.6718	0.741405	6.76833	3.04168	0.00554584	0.0324694	-2.95099
PH_hs_0031750	SLC37A4	1.59803	0.676291	7.78252	3.0405	0.00556156	0.0325443	-2.95367
PH_hs_0014161	PQLC3	1.6923	0.758986	9.49678	3.04006	0.00556754	0.0325622	-2.95469
PH_hs_0043049	TMEFF1	1.92218	0.942745	7.01079	3.03932	0.00557732	0.0326023	-2.95635
PH_hs_0049636	PAIP1|LOC645139	-1.81379	-0.859004	6.56941	-3.03872	0.00558537	0.0326214	-2.95772
PH_hs_0048154	CACNB3	1.64969	0.722196	10.0453	3.03864	0.00558645	0.0326214	-2.9579
PH_hs_0000322	PHKA1	1.70816	0.772442	7.84042	3.03748	0.00560198	0.0326764	-2.96053
PH_hs_0047888	SLC6A15	2.20302	1.13948	7.88066	3.03739	0.00560329	0.0326764	-2.96075
PH_hs_0032387	FAM19A2	2.37237	1.24633	6.80784	3.03728	0.00560468	0.0326764	-2.96099
PH_hs_0001753	C14orf142	1.635	0.709291	9.96082	3.03587	0.00562366	0.0327641	-2.96419
PH_hs_0048642	PITPNM3	-1.81314	-0.858489	6.30881	-3.03573	0.00562562	0.0327641	-2.96452
PH_hs_0043290	EBF3	1.91408	0.936652	10.3475	3.03331	0.00565832	0.0329373	-2.97
PH_hs_0001322	SNX5	1.60724	0.684586	8.88043	3.03108	0.00568858	0.0330858	-2.97505
PH_hs_0048085	ENOSF1	1.77593	0.828575	9.69521	3.031	0.00568978	0.0330858	-2.97525
PH_hs_0042203	B4GALNT4	2.66231	1.41268	6.00788	3.03031	0.00569909	0.0331226	-2.9768
PH_hs_0022256	PRPS2	1.71324	0.776728	9.84455	3.03006	0.00570255	0.0331254	-2.97737
PH_hs_0042019	FAM132A	1.74394	0.802352	8.55455	3.02976	0.00570661	0.0331317	-2.97804
PH_hs_0029963	PPA1	1.54848	0.630856	13.2022	3.029	0.00571702	0.0331748	-2.97977
PH_hs_0009356	PRKCD	1.60652	0.683935	10.5271	3.02662	0.00574979	0.0333476	-2.98518
PH_hs_0023679	IGF1	-2.69564	-1.43063	7.61393	-3.02611	0.00575675	0.0333548	-2.98632
PH_hs_0033244	WHAMML1|WHAMML2	-2.30951	-1.20758	6.26252	-3.02589	0.00575978	0.0333548	-2.98682
PH_hs_0031199	SLC6A15	2.66858	1.41607	6.0241	3.02587	0.00576004	0.0333548	-2.98686
PH_hs_0048119	CD109	1.9517	0.964732	11.5089	3.02553	0.00576477	0.0333649	-2.98764
PH_hs_0048208	AZI1	1.69579	0.761958	8.26928	3.02508	0.00577103	0.0333837	-2.98867
PH_hs_0024590	C13orf27	1.59454	0.673141	9.97485	3.02459	0.00577773	0.0334051	-2.98976
PH_hs_0031200	WDFY1	-1.71354	-0.776979	9.59178	-3.02265	0.00580463	0.0335182	-2.99416
PH_hs_0042138	TOP1MT	1.74843	0.806058	10.7987	3.02244	0.00580761	0.0335182	-2.99464
PH_hs_0010344	IARS	-1.79576	-0.844597	12.2854	-3.02232	0.00580919	0.0335182	-2.9949
PH_hs_0040804	CWC27	1.63593	0.710109	8.16793	3.02231	0.00580934	0.0335182	-2.99493
PH_hs_0025158	VRK1	2.06004	1.04268	7.40625	3.02176	0.00581701	0.033545	-2.99617
PH_hs_0028864	GREM1	-1.89822	-0.924648	12.2346	-3.02064	0.0058327	0.0336069	-2.99872
PH_hs_0029658	THEM4	1.62279	0.698478	9.02809	3.02056	0.00583378	0.0336069	-2.9989
PH_hs_0047619	HNRNPU	1.71957	0.782045	7.66609	3.01991	0.00584283	0.0336417	-3.00036
PH_hs_0040761	SAV1	1.82275	0.866116	7.1772	3.01693	0.0058846	0.0338646	-3.0071
PH_hs_0030468	RIMBP3C|RIMBP3B|RIMBP3	1.49592	0.581031	6.4999	3.01671	0.00588778	0.0338654	-3.00761
PH_hs_0029092	HSPB8	-1.54714	-0.629601	7.66708	-3.01643	0.00589175	0.0338707	-3.00825
PH_hs_0026155	MESP1	1.65173	0.723981	7.1491	3.01527	0.00590808	0.0339328	-3.01087
PH_hs_0005127	SPOCK1	-2.05489	-1.03906	12.6326	-3.01523	0.00590866	0.0339328	-3.01096
PH_hs_0003223	C4orf27	1.65955	0.730794	10.7084	3.01212	0.0059528	0.0341687	-3.018
PH_hs_0014290	CD59	1.62067	0.696589	13.0536	3.01137	0.0059634	0.0342119	-3.01968
PH_hs_0004626	KRT15	1.52826	0.611886	7.51785	3.00886	0.0059994	0.0344007	-3.02537
PH_hs_0044448	VWA5A	1.79596	0.844757	7.11246	3.00844	0.00600536	0.0344171	-3.02631
PH_hs_0027447	SIDT2	-1.90016	-0.92612	11.3132	-3.008	0.00601169	0.0344357	-3.0273
PH_hs_0033268	VHL	-1.71581	-0.778894	11.1629	-3.00695	0.00602676	0.0345042	-3.02967
PH_hs_0014488	NUDT16	1.57559	0.655888	9.42116	3.00669	0.00603055	0.0345081	-3.03027
PH_hs_0011680	PFKFB4	1.77362	0.826698	8.40979	3.00597	0.00604098	0.0345396	-3.0319
PH_hs_0045452	TMEM167A	-1.76587	-0.820379	9.68409	-3.00576	0.00604389	0.0345396	-3.03236
PH_hs_0014725	PLEKHG5	1.90544	0.930125	7.4734	3.00566	0.00604536	0.0345396	-3.03258
PH_hs_0024735	PBX1	-1.62228	-0.698025	8.72116	-3.00511	0.00605334	0.0345674	-3.03383
PH_hs_0009186	GBAS	1.57148	0.652121	11.3814	3.00414	0.00606737	0.0346298	-3.03602
PH_hs_0008382	UAP1L1	1.88337	0.913319	7.01921	3.00278	0.00608709	0.0347134	-3.03909
PH_hs_0015421	SH3BP5L	-1.70751	-0.771897	7.58104	-3.0027	0.00608827	0.0347134	-3.03927
PH_hs_0010686	NUP35	1.6746	0.743817	9.38037	3.00106	0.00611214	0.0348317	-3.04297
PH_hs_0048717	CCDC21	1.68419	0.752052	9.33205	3.00024	0.00612413	0.0348674	-3.04482
PH_hs_0026413	HS3ST3A1	1.68239	0.750508	10.6955	3.00021	0.00612467	0.0348674	-3.0449
PH_hs_0042447	CHAC2	1.95798	0.969369	8.91937	2.99736	0.0061665	0.0350876	-3.05134
PH_hs_0042979	C3orf71	-1.78885	-0.839034	8.37276	-2.99633	0.0061817	0.035156	-3.05366
PH_hs_0001840	ZWILCH	1.86562	0.899653	7.8289	2.99569	0.00619103	0.0351911	-3.05509
PH_hs_0047476	HIPK2	1.68077	0.749125	11.5151	2.99534	0.00619619	0.0351947	-3.05587
PH_hs_0031756	SYPL2	-1.65327	-0.725318	7.55582	-2.99522	0.00619799	0.0351947	-3.05615
PH_hs_0046378	ZNF773	-1.75864	-0.814462	6.3889	-2.99464	0.00620669	0.0352261	-3.05747
PH_hs_0047608	CCNG1	1.5991	0.677262	11.5975	2.99402	0.00621578	0.0352544	-3.05886
PH_hs_0001269	B4GALT4	-1.68408	-0.751957	9.44556	-2.99387	0.00621801	0.0352544	-3.05919
PH_hs_0004450	QSOX1	-1.50179	-0.586688	10.5925	-2.99354	0.00622295	0.0352645	-3.05995
PH_hs_0019776	ANXA4	1.50555	0.590293	13.2921	2.9925	0.00623833	0.0353336	-3.06228
PH_hs_0048115	SHOX2	1.72745	0.788646	10.3867	2.99193	0.00624684	0.0353515	-3.06357
PH_hs_0034639	MEMO1|MEMO1P2	1.8664	0.900261	8.2705	2.99187	0.00624785	0.0353515	-3.06372
PH_hs_0004570	CCNG1	1.8032	0.85056	9.84311	2.99074	0.00626466	0.0354286	-3.06626
PH_hs_0048496	AKAP12	1.7253	0.786847	7.85456	2.98972	0.00627992	0.0354968	-3.06855
PH_hs_0024155	CDKN1A	-1.54455	-0.627185	11.9741	-2.98921	0.00628759	0.0355085	-3.06971
PH_hs_0023813	C13orf34	1.76926	0.823149	8.37399	2.98916	0.00628837	0.0355085	-3.06982
PH_hs_0028366	HIF1A	-1.8656	-0.899642	10.9099	-2.98886	0.00629286	0.0355159	-3.0705
PH_hs_0022930	CMBL	1.56743	0.6484	9.073	2.98716	0.00631842	0.0356421	-3.07433
PH_hs_0000487	GCC1	-1.7586	-0.814426	8.96477	-2.98553	0.00634295	0.0357623	-3.07799
PH_hs_0020138	FSTL1	-1.63008	-0.704939	14.0347	-2.98508	0.0063498	0.0357828	-3.07901
PH_hs_0042294	C16orf42	1.63266	0.70722	10.6879	2.9844	0.00636008	0.0358226	-3.08053
PH_hs_0000305	MMP10	1.96477	0.974359	6.39333	2.98239	0.00639061	0.0359763	-3.08505
PH_hs_0001423	PECI	1.59086	0.669805	12.6746	2.98214	0.00639444	0.0359796	-3.08562
PH_hs_0003266	CSPG5	1.50008	0.585042	8.72922	2.98167	0.00640158	0.0360016	-3.08667
PH_hs_0049619	AURKAPS1|AURKA	1.86343	0.897962	9.99023	2.9803	0.00642261	0.0361016	-3.08977
PH_hs_0000960	NUP54	1.67494	0.744111	10.0079	2.97976	0.00643081	0.036115	-3.09098
PH_hs_0048609	NFATC2IP	1.60059	0.678602	10.8593	2.97972	0.00643148	0.036115	-3.09107
PH_hs_0048698	SLC31A1	-1.64218	-0.715616	10.3915	-2.97842	0.00645147	0.036209	-3.094
PH_hs_0036525	LOC723972|ANP32A	1.65651	0.728148	9.76303	2.9766	0.0064794	0.0363474	-3.09808
PH_hs_0002372	THAP10	1.53779	0.620856	8.12264	2.976	0.00648869	0.0363811	-3.09943
PH_hs_0004448	MCM5	1.9301	0.948677	10.4715	2.97569	0.00649351	0.0363898	-3.10014
PH_hs_0039389	CA5B	1.7813	0.83293	8.5828	2.97427	0.0065155	0.0364947	-3.10333
PH_hs_0005961	CCDC3	-2.47898	-1.30975	5.91853	-2.97333	0.00653011	0.0365581	-3.10544
PH_hs_0023443	WDFY2	1.47989	0.565495	7.68427	2.96971	0.00658659	0.0368378	-3.11357
PH_hs_0047919	SPSB1	1.68876	0.755967	8.23385	2.96971	0.0065867	0.0368378	-3.11358
PH_hs_0038811	USP13	1.87047	0.903402	7.1574	2.96932	0.00659281	0.0368535	-3.11446
PH_hs_0016999	ATP6V0E2	1.78049	0.832278	10.4542	2.96866	0.00660316	0.0368928	-3.11594
PH_hs_0047356	KIAA1841	2.12229	1.08562	8.97341	2.96823	0.00660992	0.036912	-3.11691
PH_hs_0005919	KAZ	-2.11137	-1.07818	5.72057	-2.96662	0.00663519	0.0370346	-3.12051
PH_hs_0004593	TFDP1	1.53196	0.615376	13.1115	2.96446	0.00666939	0.0372068	-3.12536
PH_hs_0021261	C1orf112	2.04602	1.03282	6.69267	2.96392	0.00667797	0.0372359	-3.12657
PH_hs_0032039	TNNC2	-1.97448	-0.981471	6.41766	-2.96354	0.0066841	0.0372515	-3.12744
PH_hs_0036071	IFI6	1.69515	0.761412	8.95458	2.96046	0.00673326	0.0375067	-3.13435
PH_hs_0047873	LOC400931	1.75189	0.808914	8.26287	2.95994	0.0067415	0.0375338	-3.1355
PH_hs_0025635	GAS6|LOC732446	-1.92881	-0.947712	12.4792	-2.95704	0.00678823	0.0377751	-3.14202
[truncated: 186 more rows]
