# Supplementary material for: FGF2-induced effects on transcriptome associated with regeneration competence in adult human fibroblasts
Source: BMC Genomics. 2013 Sep 26;14:656. doi: 10.1186/1471-2164-14-656 (PMC3849719; doi:10.1186/1471-2164-14-656)
Supplement: Additional file 4 — Plastic FvsU. List of significantly differentially expressed genes due to FGF2 treatment of adult human dermal fibroblasts cultured on tissue culture plastic. [file 1471-2164-14-656-S4.xlsx]

## Sheet: plastic
Probe	Gene	FoldChange	log2FoldChange	AveExpr	t	P.Value	adj.P.Val	B
PH_hs_0002234	PI16	-43.3293	-5.43727	9.51401	-23.1298	3.89811e-18	3.02173e-14	30.9748
PH_hs_0025581	COL4A1	-24.4253	-4.61031	10.8249	-22.8041	5.43282e-18	3.02173e-14	30.6763
PH_hs_0030035	ACTG2	-64.3304	-6.00743	9.11572	-20.9076	4.10984e-17	1.52393e-13	28.8344
PH_hs_0027340	C16orf80	-19.6919	-4.29953	12.1941	-20.6074	5.7474e-17	1.59835e-13	28.5256
PH_hs_0032351	ITGA11	-20.3297	-4.34552	9.58998	-20.2497	8.62089e-17	1.91798e-13	28.1512
PH_hs_0048460	ELN	-26.4926	-4.72752	10.3325	-20.0838	1.04267e-16	1.9331e-13	27.975
PH_hs_0013642	CRISPLD2	-26.2102	-4.71206	10.1846	-18.8675	4.3942e-16	6.71175e-13	26.6338
PH_hs_0049480	IGF2|INS-IGF2	-71.2926	-6.15568	8.06854	-18.7904	4.82686e-16	6.71175e-13	26.5457
PH_hs_0004922	DEPDC6	-17.2207	-4.10607	8.45267	-18.2718	9.15985e-16	1.13216e-12	25.9431
PH_hs_0016483	FNDC1	-16.6411	-4.05668	11.0521	-17.6354	2.05488e-15	2.28584e-12	25.1791
PH_hs_0023990	RDH10	-13.8381	-3.79058	9.96092	-17.2185	3.53741e-15	3.57729e-12	24.6631
PH_hs_0025731	COL11A1	-19.3728	-4.27596	9.73443	-16.9791	4.85662e-15	4.50209e-12	24.3612
PH_hs_0024799	SULF1	-30.9986	-4.95413	10.633	-16.903	5.37535e-15	4.59964e-12	24.2644
PH_hs_0013491	ITGA11	-19.927	-4.31665	10.8188	-16.7052	7.01142e-15	5.57107e-12	24.0106
PH_hs_0000726	SCRG1	-43.5845	-5.44574	9.06867	-16.5824	8.2805e-15	6.14082e-12	23.8516
PH_hs_0030859	MYH2|MYH4	-14.4915	-3.85714	8.30842	-16.4199	1.03365e-14	7.18646e-12	23.6392
PH_hs_0004751	MMP1	20.6063	4.36501	11.6628	16.2729	1.26518e-14	8.27874e-12	23.4455
PH_hs_0011498	WISP1	-20.3517	-4.34708	8.25995	-15.9745	1.91618e-14	1.18099e-11	23.0468
PH_hs_0048686	ELN	-18.5613	-4.21423	13.0488	-15.9379	2.01715e-14	1.18099e-11	22.9975
PH_hs_0005016	CXCL5	16.779	4.06859	8.87512	15.7893	2.4876e-14	1.3836e-11	22.7957
PH_hs_0027599	KRT7	-234.794	-7.87525	7.91985	-15.6964	2.83811e-14	1.43156e-11	22.6688
PH_hs_0049203	FAM46C	21.2579	4.40993	8.04625	15.6876	2.87398e-14	1.43156e-11	22.6567
PH_hs_0049395	DACT1	-13.6049	-3.76605	8.54119	-15.6669	2.95991e-14	1.43156e-11	22.6283
PH_hs_0043528	MYH2	-44.6636	-5.48103	7.09675	-15.3963	4.36411e-14	2.02277e-11	22.2537
PH_hs_0006487	ACTC1	-20.8267	-4.38036	7.78568	-14.8301	1.00183e-13	4.45775e-11	21.4495
PH_hs_0010403	ODZ2	-8.74286	-3.12811	9.81888	-14.341	2.09689e-13	8.50013e-11	20.7319
PH_hs_0028860	RARRES2	-18.2048	-4.18625	8.48925	-14.3301	2.13204e-13	8.50013e-11	20.7157
PH_hs_0004001	CLIC3	-11.6326	-3.5401	9.36997	-14.3278	2.13955e-13	8.50013e-11	20.7123
PH_hs_0035765	GDF15	-15.9414	-3.99471	8.20586	-14.3031	2.22225e-13	8.52424e-11	20.6754
PH_hs_0002882	NFIX	9.03838	3.17606	11.3209	14.1472	2.82567e-13	1.04776e-10	20.4414
PH_hs_0000358	HAPLN1	-23.0968	-4.52962	9.12827	-14.1187	2.95303e-13	1.05966e-10	20.3984
PH_hs_0013981	ADAMTS8	9.94237	3.31359	7.93798	13.8149	4.74835e-13	1.65065e-10	19.935
PH_hs_0019975	G0S2	-10.9889	-3.45798	10.4231	-13.6524	6.14218e-13	2.0235e-10	19.6835
PH_hs_0048348	COMP	-10.9283	-3.45	13.8574	-13.648	6.18473e-13	2.0235e-10	19.6767
PH_hs_0027533	COMP	-11.8708	-3.56934	11.6034	-13.5948	6.73285e-13	2.13989e-10	19.5937
PH_hs_0006765	AMIGO2	-21.0218	-4.39382	7.69493	-13.3074	1.06919e-12	3.30379e-10	19.1409
PH_hs_0023894	TRIB3	-10.0874	-3.33448	11.5741	-13.2481	1.1774e-12	3.53985e-10	19.0464
PH_hs_0000019	FGF9	-143.026	-7.16013	6.46121	-13.2258	1.22114e-12	3.57473e-10	19.0107
PH_hs_0031258	MEGF6	-10.7699	-3.42893	8.13958	-13.1125	1.46962e-12	4.19182e-10	18.829
PH_hs_0004398	EFEMP1	-8.20594	-3.03667	10.6642	-12.9714	1.85444e-12	5.1572e-10	18.6007
PH_hs_0028035	ELN	-25.3052	-4.66136	7.30556	-12.9362	1.96577e-12	5.16664e-10	18.5435
PH_hs_0015649	PPP1R3C	-8.03495	-3.00629	10.1794	-12.9273	1.9951e-12	5.16664e-10	18.5289
PH_hs_0009512	C1QTNF5|MFRP	-5.34142	-2.41722	9.72685	-12.9267	1.99717e-12	5.16664e-10	18.5279
PH_hs_0012721	KCND3	-62.8215	-5.97319	6.21898	-12.8725	2.18524e-12	5.50879e-10	18.4395
PH_hs_0043183	RARRES2	-16.0218	-4.00196	9.90699	-12.8593	2.23378e-12	5.50879e-10	18.4179
PH_hs_0005978	KLF2	-12.3895	-3.63105	10.6478	-12.8476	2.278e-12	5.50879e-10	18.3987
PH_hs_0002943	SGCG	-7.72059	-2.94871	8.63794	-12.8067	2.43897e-12	5.77257e-10	18.3316
PH_hs_0001534	TPD52L1	-10.4727	-3.38856	8.20362	-12.6674	3.0809e-12	7.13999e-10	18.1018
PH_hs_0033264	TSC22D3	-7.06609	-2.82091	10.9474	-12.6471	3.18816e-12	7.15749e-10	18.0681
PH_hs_0025329	RNF157	12.0957	3.59642	7.8937	12.6417	3.21714e-12	7.15749e-10	18.0592
PH_hs_0044524	ADARB1	-7.44767	-2.89679	9.1347	-12.5471	3.77574e-12	8.23555e-10	17.9017
PH_hs_0048147	GPR133	-7.01012	-2.80944	10.5631	-12.4579	4.39459e-12	9.40105e-10	17.7522
PH_hs_0013209	ADRA2A	-12.8357	-3.68209	6.60085	-12.415	4.72873e-12	9.92499e-10	17.68
PH_hs_0042519	OR4K2	4.67123	2.2238	7.20775	12.3218	5.54846e-12	1.14298e-09	17.5225
PH_hs_0002883	TMEM158	10.3592	3.37285	13.5444	12.2659	6.10906e-12	1.23558e-09	17.4276
PH_hs_0049284	KCNE4	-6.23385	-2.64012	9.57553	-12.2114	6.71182e-12	1.33326e-09	17.3348
PH_hs_0042923	C17orf107	-5.81929	-2.54084	7.4684	-12.156	7.38872e-12	1.44197e-09	17.24
PH_hs_0020144	PKIA	11.114	3.47431	8.106	12.12	7.86616e-12	1.50867e-09	17.1782
PH_hs_0026023	SORBS2	-8.83645	-3.14347	7.67771	-12.0706	8.57336e-12	1.61644e-09	17.0932
PH_hs_0048569	SORBS2	-34.9505	-5.12724	5.39246	-12.022	9.33439e-12	1.7306e-09	17.0093
PH_hs_0000285	ACAN	-8.27837	-3.04935	8.85614	-11.9498	1.0594e-11	1.93193e-09	16.8843
PH_hs_0016122	SLC1A4	-5.82079	-2.54121	10.2739	-11.8208	1.33033e-11	2.38686e-09	16.6593
PH_hs_0004018	CLEC3B	5.24057	2.38972	10.0159	11.7822	1.42481e-11	2.5158e-09	16.5915
PH_hs_0024786	JAG1	-7.02359	-2.81221	7.59944	-11.6746	1.72576e-11	2.99959e-09	16.4019
PH_hs_0023263	MAP7	7.45938	2.89906	7.92064	11.6593	1.7737e-11	3.03549e-09	16.3748
PH_hs_0004209	ANKRD2	6.29245	2.65362	8.11808	11.6323	1.86168e-11	3.13778e-09	16.3269
PH_hs_0048019	RNF157	10.7891	3.4315	7.76664	11.59	2.00845e-11	3.33463e-09	16.2519
PH_hs_0031357	MMD	5.54869	2.47215	8.02631	11.5201	2.27779e-11	3.72154e-09	16.1273
PH_hs_0049129	AFF3	-13.3189	-3.73541	7.18352	-11.5064	2.33502e-11	3.72154e-09	16.1027
PH_hs_0024665	CIT	6.87588	2.78154	10.5946	11.5048	2.34186e-11	3.72154e-09	16.0998
PH_hs_0004802	LOC728264	-10.6896	-3.41813	8.38641	-11.4761	2.46643e-11	3.86431e-09	16.0485
PH_hs_0045754	IGF1	-13.0874	-3.71011	6.994	-11.4363	2.65097e-11	4.09575e-09	15.9771
PH_hs_0010714	TNFSF4	-7.12888	-2.83368	7.62294	-11.4241	2.71007e-11	4.12971e-09	15.9552
PH_hs_0028902	GATA6	-13.1025	-3.71176	8.51066	-11.4038	2.81205e-11	4.2272e-09	15.9187
PH_hs_0023149	CPXM1	8.85636	3.14671	7.77613	11.3844	2.91284e-11	4.32032e-09	15.8838
PH_hs_0027209	GADD45B	-5.3298	-2.41408	13.5653	-11.3485	3.10986e-11	4.55185e-09	15.8189
PH_hs_0010283	BHLHE40	-7.59441	-2.92494	8.16044	-11.3189	3.2827e-11	4.74244e-09	15.7653
PH_hs_0035313	HLA-DPA1	5.97082	2.57793	7.89821	11.3098	3.33762e-11	4.75996e-09	15.7489
PH_hs_0048718	PEAR1	-6.81661	-2.76905	6.97267	-11.2783	3.53563e-11	4.97852e-09	15.6918
PH_hs_0002906	WFDC1	-23.3904	-4.54785	7.44032	-11.2412	3.78428e-11	5.26204e-09	15.6244
PH_hs_0031292	BMP4	9.42467	3.23644	8.70815	11.2092	4.01366e-11	5.51209e-09	15.5661
PH_hs_0047871	RDH10	-36.8684	-5.20431	7.45823	-11.1738	4.28392e-11	5.81151e-09	15.5014
PH_hs_0044011	FAM19A5	-6.86697	-2.77967	7.13786	-11.1633	4.36785e-11	5.85397e-09	15.4822
PH_hs_0000374	S100P	-13.5113	-3.7561	6.81396	-11.142	4.54259e-11	6.01569e-09	15.4433
PH_hs_0006019	CRYL1	5.06231	2.3398	10.8731	11.1224	4.71028e-11	6.16437e-09	15.4074
PH_hs_0047229	ADAMTS5	-7.40387	-2.88828	9.23796	-11.052	5.36675e-11	6.94183e-09	15.2779
PH_hs_0042460	C10orf116	5.46109	2.44919	13.6968	10.9114	6.97676e-11	8.88519e-09	15.0175
PH_hs_0014431	LMCD1	-6.20382	-2.63316	10.97	-10.9074	7.02892e-11	8.88519e-09	15.0101
PH_hs_0047964	KIAA1199	-9.70397	-3.27857	12.6904	-10.8903	7.25795e-11	9.07162e-09	14.9783
PH_hs_0048051	MRVI1	-7.62467	-2.93068	7.34827	-10.8468	7.87628e-11	9.73508e-09	14.8971
PH_hs_0024544	ID4	-8.19691	-3.03508	8.11986	-10.8397	7.9812e-11	9.75635e-09	14.8839
PH_hs_0009370	CHAC1	-14.9954	-3.90645	7.66083	-10.7907	8.75487e-11	1.05858e-08	14.792
PH_hs_0003036	PPAPDC1A	-6.56243	-2.71423	9.57258	-10.6925	1.05431e-10	1.26109e-08	14.6074
PH_hs_0000933	ADAM12	-6.60642	-2.72387	8.40158	-10.6716	1.09708e-10	1.29829e-08	14.5679
PH_hs_0006090	NTSR1	56.0738	5.80926	6.19766	10.6537	1.13493e-10	1.32404e-08	14.5341
PH_hs_0035462	ID3	-6.78909	-2.76322	13.2994	-10.6502	1.14265e-10	1.32404e-08	14.5274
PH_hs_0023865	QPRT	5.06567	2.34075	10.2272	10.5771	1.31361e-10	1.50645e-08	14.3888
PH_hs_0022649	ADARB1	-7.80206	-2.96386	8.25282	-10.5701	1.33145e-10	1.51133e-08	14.3754
PH_hs_0001939	SMOC2	-6.97111	-2.80139	8.78222	-10.5196	1.46664e-10	1.64797e-08	14.2792
PH_hs_0044329	GLS	-6.85674	-2.77752	9.36003	-10.4969	1.53192e-10	1.70411e-08	14.2359
PH_hs_0018139	APCDD1	5.8284	2.5431	11.2106	10.4836	1.57183e-10	1.73119e-08	14.2103
PH_hs_0018877	ACVR2A	-5.48823	-2.45634	9.79773	-10.4515	1.67188e-10	1.82333e-08	14.1489
PH_hs_0049126	SLC1A2	5.65039	2.49835	9.18243	10.371	1.95353e-10	2.10982e-08	13.994
PH_hs_0009352	STC2	-6.03838	-2.59416	9.96527	-10.32	2.15664e-10	2.30678e-08	13.8956
PH_hs_0015623	WNT4	-9.71463	-3.28016	7.32222	-10.3036	2.22656e-10	2.35888e-08	13.8638
PH_hs_0030708	SSTR1	-5.27986	-2.4005	7.99799	-10.2751	2.35368e-10	2.47003e-08	13.8086
PH_hs_0003267	TMEM35	9.85804	3.3013	9.63879	10.2201	2.6202e-10	2.72403e-08	13.7017
PH_hs_0043571	FGF18	-7.54974	-2.91643	7.71903	-10.1991	2.73004e-10	2.81194e-08	13.6609
PH_hs_0001716	FZD4	-5.04638	-2.33525	10.4391	-10.1407	3.06174e-10	3.12466e-08	13.5467
PH_hs_0045633	HGF	9.81389	3.29483	7.37788	10.0746	3.48762e-10	3.52694e-08	13.4169
PH_hs_0044516	ATP10A	-5.44249	-2.44427	9.47722	-10.0502	3.65936e-10	3.65852e-08	13.369
PH_hs_0014708	WIF1	71.2711	6.15525	7.59582	10.0469	3.68352e-10	3.65852e-08	13.3625
PH_hs_0044631	WLS	4.14768	2.05231	10.1087	10.0176	3.90317e-10	3.8117e-08	13.3048
PH_hs_0005021	WNT2	-6.45165	-2.68967	9.61852	-10.0172	3.90627e-10	3.8117e-08	13.304
PH_hs_0023622	DOK6	-5.89343	-2.55911	8.3054	-9.98908	4.13034e-10	3.99529e-08	13.2484
PH_hs_0030966	ADAMTS1	-8.32098	-3.05675	7.29775	-9.96952	4.29394e-10	4.11774e-08	13.2097
PH_hs_0042472	C13orf16	4.56586	2.19089	7.557	9.95003	4.46355e-10	4.24381e-08	13.171
PH_hs_0013072	CD68	3.44058	1.78265	10.7664	9.88257	5.1059e-10	4.81339e-08	13.037
PH_hs_0048259	SLC7A11	-8.43671	-3.07668	9.93335	-9.8666	5.27145e-10	4.9277e-08	13.0052
PH_hs_0016798	KCNE4	-4.31204	-2.10837	7.03343	-9.85404	5.40554e-10	5.01094e-08	12.9802
PH_hs_0030222	JUB	-4.85911	-2.28069	9.99553	-9.8324	5.64494e-10	5.18961e-08	12.9369
PH_hs_0049563	PLAC8|LOC100288611|LOC100294494	-5.51061	-2.46221	6.67502	-9.82811	5.69365e-10	5.19149e-08	12.9284
PH_hs_0012817	COL5A3	-4.71617	-2.23762	7.9906	-9.81768	5.81404e-10	5.2317e-08	12.9075
PH_hs_0044602	TPM1	-5.11373	-2.35438	13.9473	-9.81616	5.83181e-10	5.2317e-08	12.9045
PH_hs_0024819	CTGF	-6.49075	-2.69838	13.6715	-9.79892	6.03711e-10	5.37254e-08	12.87
PH_hs_0010871	SLC7A5	-12.5747	-3.65245	10.224	-9.78811	6.16954e-10	5.44682e-08	12.8483
PH_hs_0024474	ALPK2	-4.89302	-2.29072	10.0775	-9.7524	6.62897e-10	5.80635e-08	12.7767
PH_hs_0034019	OSBP2	5.43519	2.44233	7.20539	9.73686	6.83987e-10	5.94427e-08	12.7454
PH_hs_0043886	GLRX	-4.67528	-2.22505	7.50374	-9.67932	7.68263e-10	6.62493e-08	12.6295
PH_hs_0023718	ITGBL1	-4.96907	-2.31298	10.3305	-9.66157	7.96354e-10	6.77865e-08	12.5937
PH_hs_0022523	JPH2	-5.53013	-2.46731	6.40377	-9.66038	7.98277e-10	6.77865e-08	12.5913
PH_hs_0002495	EXPH5	-6.42311	-2.68327	7.05517	-9.61217	8.80287e-10	7.41842e-08	12.4937
PH_hs_0043812	TAGLN	-4.97715	-2.31532	12.4843	-9.59566	9.10322e-10	7.61385e-08	12.4602
PH_hs_0042427	C4orf49	-4.38629	-2.133	9.47358	-9.56411	9.70709e-10	8.05833e-08	12.3961
PH_hs_0045286	LOC653550	-17.2812	-4.11113	7.54434	-9.54946	1.00013e-09	8.24107e-08	12.3663
PH_hs_0022773	THBS1	-4.44117	-2.15094	13.1301	-9.53826	1.02324e-09	8.36953e-08	12.3435
PH_hs_0022414	GLS	-5.38611	-2.42924	10.6849	-9.52743	1.04612e-09	8.49421e-08	12.3215
PH_hs_0036211	SLC7A6	-3.84914	-1.94454	6.88998	-9.43361	1.26776e-09	1.02192e-07	12.1296
PH_hs_0004783	CTSK	4.17077	2.06031	11.6041	9.40869	1.33441e-09	1.06554e-07	12.0785
PH_hs_0006599	GPC3	3.75712	1.90963	7.32154	9.40629	1.34102e-09	1.06554e-07	12.0735
PH_hs_0000460	DAB1	-5.29426	-2.40443	9.02983	-9.39511	1.37223e-09	1.0826e-07	12.0505
PH_hs_0004760	LOXL2	-4.45847	-2.15655	14.4044	-9.35252	1.49817e-09	1.17364e-07	11.9629
PH_hs_0042387	CXCL6	5.63776	2.49512	10.5068	9.32512	1.58545e-09	1.23333e-07	11.9063
PH_hs_0044519	WISP1	-7.45028	-2.89729	6.96665	-9.31664	1.6135e-09	1.24258e-07	11.8888
PH_hs_0001558	DHRS3	-4.33057	-2.11456	13.9122	-9.31337	1.62448e-09	1.24258e-07	11.882
PH_hs_0003939	F3	-9.07844	-3.18244	10.3146	-9.30905	1.63905e-09	1.24258e-07	11.8731
PH_hs_0024018	GINS1	6.18382	2.6285	7.71995	9.30818	1.64203e-09	1.24258e-07	11.8713
PH_hs_0044515	SERPINA3	-10.2551	-3.35827	6.42023	-9.3033	1.65868e-09	1.2467e-07	11.8612
PH_hs_0026240	ADM2	-6.74613	-2.75406	6.81605	-9.23566	1.90868e-09	1.41463e-07	11.721
PH_hs_0000113	HLA-DPA1	4.30942	2.10749	8.3262	9.23408	1.91493e-09	1.41463e-07	11.7177
PH_hs_0047441	STC2	-5.7754	-2.52992	11.7738	-9.23275	1.92025e-09	1.41463e-07	11.7149
PH_hs_0047269	ESCO2	5.59437	2.48398	7.08545	9.19258	2.08782e-09	1.52795e-07	11.6313
PH_hs_0024432	PPARG	4.53276	2.18039	8.08275	9.18333	2.1285e-09	1.54755e-07	11.612
PH_hs_0035847	PLAC8|LOC100288611|LOC100294494	-5.15729	-2.36661	6.72929	-9.17208	2.17907e-09	1.57402e-07	11.5886
PH_hs_0049564	PLAC8|LOC100288611|LOC100294494	-5.98968	-2.58248	7.2367	-9.15494	2.25851e-09	1.62088e-07	11.5528
PH_hs_0001829	CNN1	-5.8608	-2.5511	9.26602	-9.12096	2.42494e-09	1.72917e-07	11.4818
PH_hs_0014007	FBXO5	4.1213	2.0431	8.12352	9.11087	2.47673e-09	1.75485e-07	11.4606
PH_hs_0047318	LIMCH1	-6.69714	-2.74354	9.13716	-9.10718	2.49597e-09	1.75729e-07	11.4529
PH_hs_0004373	PCK2	-4.46654	-2.15916	13.1829	-9.074	2.67594e-09	1.87215e-07	11.3833
PH_hs_0009290	F2RL1	7.83468	2.96987	6.65841	9.061	2.75007e-09	1.91199e-07	11.356
PH_hs_0042870	C1orf133	-4.92268	-2.29944	7.76218	-9.05481	2.78612e-09	1.92502e-07	11.343
PH_hs_0042231	CCDC85A	-3.63578	-1.86226	6.92933	-9.02702	2.95398e-09	2.0284e-07	11.2845
PH_hs_0044683	RIMS1	-7.41405	-2.89026	6.7125	-9.01592	3.02387e-09	2.05703e-07	11.2611
PH_hs_0018570	AC007390.5	9.30173	3.2175	7.58831	9.01454	3.03266e-09	2.05703e-07	11.2582
PH_hs_0009308	CYP1B1	-5.41965	-2.4382	12.4426	-8.98757	3.21027e-09	2.16236e-07	11.2013
PH_hs_0022510	TPM1	-6.20601	-2.63367	8.08607	-8.98514	3.22683e-09	2.16236e-07	11.1962
PH_hs_0006020	RAB38	5.05647	2.33813	8.84032	8.95382	3.44771e-09	2.29655e-07	11.13
PH_hs_0048665	NALCN	-22.5444	-4.4947	5.30338	-8.92523	3.66296e-09	2.4254e-07	11.0694
PH_hs_0047518	FAM26E	-3.75238	-1.90781	9.02028	-8.9095	3.78726e-09	2.49287e-07	11.0361
PH_hs_0004409	ALDH1A1	-5.02315	-2.32859	9.54053	-8.89327	3.92009e-09	2.56512e-07	11.0016
PH_hs_0008717	CDCP1	6.68039	2.73993	8.20788	8.87458	4.0789e-09	2.65343e-07	10.9619
PH_hs_0031203	HIST1H4C	4.28912	2.10068	12.6189	8.87107	4.1095e-09	2.6578e-07	10.9544
PH_hs_0004635	DPT	-5.79099	-2.53381	11.2534	-8.86511	4.16196e-09	2.67616e-07	10.9417
PH_hs_0026738	IL6	-33.5878	-5.06986	5.14029	-8.84962	4.3015e-09	2.74999e-07	10.9088
PH_hs_0027544	OXTR	-27.191	-4.76506	5.08555	-8.82282	4.55443e-09	2.89506e-07	10.8516
PH_hs_0044632	NTNG1	3.84052	1.9413	10.5848	8.81044	4.67637e-09	2.95568e-07	10.8252
PH_hs_0033148	RHOB	-5.68339	-2.50675	8.77724	-8.77708	5.02195e-09	3.15616e-07	10.7539
PH_hs_0049458	ZNF367	4.20206	2.0711	8.87143	8.77057	5.09243e-09	3.18248e-07	10.7399
PH_hs_0028863	MLF1IP	4.01379	2.00496	8.8761	8.76238	5.18252e-09	3.22069e-07	10.7224
PH_hs_0020054	PGA5|PGA3|PGA4	3.82207	1.93435	9.73081	8.73728	5.46891e-09	3.3719e-07	10.6686
PH_hs_0005170	E2F8	5.3396	2.41673	7.10946	8.73541	5.4909e-09	3.3719e-07	10.6646
PH_hs_0027552	DHRS13	4.38012	2.13097	7.4243	8.73224	5.52847e-09	3.3719e-07	10.6578
PH_hs_0028200	CENPI	3.60811	1.85124	8.25162	8.73067	5.54709e-09	3.3719e-07	10.6544
PH_hs_0047583	ITGA10	6.138	2.61777	7.19654	8.66036	6.45245e-09	3.90093e-07	10.5032
PH_hs_0046147	SMOC2	-7.23241	-2.85448	8.02546	-8.63574	6.80433e-09	4.09143e-07	10.45
PH_hs_0010286	PVR	-4.35244	-2.12182	10.476	-8.6314	6.86847e-09	4.10779e-07	10.4406
PH_hs_0023937	HLA-DMA	5.74954	2.52345	7.17063	8.60481	7.27458e-09	4.3274e-07	10.3832
PH_hs_0020153	FSTL3	-5.15523	-2.36604	8.29418	-8.60175	7.32291e-09	4.33298e-07	10.3765
PH_hs_0035502	ESCO2	4.89341	2.29084	7.38988	8.59516	7.42809e-09	4.37196e-07	10.3623
PH_hs_0047925	KREMEN1	3.98087	1.99308	10.7691	8.58998	7.51171e-09	4.39791e-07	10.3511
PH_hs_0001815	SORCS2	-3.74012	-1.90309	8.13594	-8.58625	7.57267e-09	4.41039e-07	10.343
PH_hs_0047965	PHLDA1	5.60059	2.48558	9.58599	8.57406	7.7752e-09	4.50476e-07	10.3166
PH_hs_0036173	PHLDA1	6.8803	2.78247	8.54761	8.56379	7.95015e-09	4.56315e-07	10.2943
PH_hs_0034601	NES	5.00869	2.32443	10.2476	8.56334	7.95803e-09	4.56315e-07	10.2933
PH_hs_0014797	PSAT1	-3.78055	-1.9186	13.4464	-8.55865	8.03924e-09	4.57869e-07	10.2832
PH_hs_0033521	C9orf150	-3.59546	-1.84618	7.19496	-8.55704	8.06746e-09	4.57869e-07	10.2797
PH_hs_0001751	MAMLD1	-4.04118	-2.01478	10.3361	-8.50682	8.99725e-09	5.08048e-07	10.1705
PH_hs_0037464	SLC38A1	-7.30906	-2.86969	9.54707	-8.50353	9.06187e-09	5.09112e-07	10.1633
PH_hs_0045130	ANTXR1	-2.94377	-1.55767	10.9727	-8.48029	9.53231e-09	5.32851e-07	10.1127
PH_hs_0035332	PAFAH1B3	4.12911	2.04583	10.7521	8.46606	9.83264e-09	5.46891e-07	10.0816
PH_hs_0012692	E2F2	4.08269	2.02952	9.20843	8.42253	1.08132e-08	5.98438e-07	9.9865
PH_hs_0014581	TUFT1	-3.57093	-1.8363	7.74732	-8.4127	1.10481e-08	6.08412e-07	9.96499
PH_hs_0003671	RAB33A	-3.90263	-1.96445	7.69166	-8.39758	1.142e-08	6.24897e-07	9.93185
PH_hs_0004220	BMP2	5.06445	2.34041	6.04489	8.39599	1.14598e-08	6.24897e-07	9.92837
PH_hs_0022420	TES	-3.73578	-1.90141	8.21918	-8.36608	1.22363e-08	6.63982e-07	9.86274
PH_hs_0028708	SOX9	-3.54059	-1.82399	7.59758	-8.35909	1.24254e-08	6.70972e-07	9.84739
PH_hs_0003183	SULF2	-4.84301	-2.2759	7.72737	-8.33945	1.29731e-08	6.93122e-07	9.80421
PH_hs_0023210	ATP5J	-5.61494	-2.48927	8.59709	-8.33831	1.30056e-08	6.93122e-07	9.8017
PH_hs_0047381	NCAM1	3.07407	1.62015	8.37524	8.33671	1.30515e-08	6.93122e-07	9.79818
PH_hs_0048613	EPAS1	-3.85855	-1.94806	12.3907	-8.33555	1.30848e-08	6.93122e-07	9.79563
PH_hs_0001414	SRPX	3.78556	1.92051	12.2014	8.32499	1.33923e-08	7.05305e-07	9.77238
PH_hs_0000216	CENPA	4.26114	2.09124	11.2094	8.32332	1.34416e-08	7.05305e-07	9.76869
PH_hs_0048756	CAMK2N1	3.17995	1.669	13.5995	8.31517	1.36846e-08	7.14685e-07	9.75076
PH_hs_0031572	KCNG1	-4.10725	-2.03817	8.96091	-8.31033	1.38312e-08	7.18963e-07	9.74009
PH_hs_0013740	RGS17	21.5521	4.42976	5.71603	8.30769	1.3912e-08	7.198e-07	9.73426
PH_hs_0024012	SOX4	-4.26031	-2.09096	10.3371	-8.29578	1.42817e-08	7.3551e-07	9.708
PH_hs_0024014	TCF4	3.68175	1.88039	10.8685	8.27456	1.49659e-08	7.64204e-07	9.66116
PH_hs_0027659	HSPB7	-4.51711	-2.1754	14.2672	-8.274	1.49843e-08	7.64204e-07	9.65993
PH_hs_0026662	EDN1	-3.53711	-1.82257	7.5283	-8.27217	1.5045e-08	7.64204e-07	9.65588
PH_hs_0000279	PTGER2	4.27398	2.09558	7.7579	8.2661	1.5248e-08	7.70992e-07	9.64247
PH_hs_0043629	ADH1B	8.51587	3.09015	8.93466	8.23549	1.63149e-08	8.20771e-07	9.57476
PH_hs_0005069	PRR15	-3.85086	-1.94518	9.9949	-8.23369	1.638e-08	8.20771e-07	9.57077
PH_hs_0039636	RPSAP52	14.9295	3.90009	6.99723	8.22599	1.66611e-08	8.31113e-07	9.55373
PH_hs_0024000	TNFAIP8L1	14.97	3.904	5.16483	8.20753	1.73562e-08	8.61722e-07	9.51281
PH_hs_0024010	LYPD6B	-28.3725	-4.82642	6.87312	-8.20563	1.74296e-08	8.61722e-07	9.50858
PH_hs_0002187	CORO2B	3.05702	1.61212	10.4311	8.20014	1.76428e-08	8.684e-07	9.49641
PH_hs_0002182	PPAP2C	3.97534	1.99108	8.5662	8.19666	1.77795e-08	8.71272e-07	9.48868
PH_hs_0043953	GK	3.85133	1.94536	8.31345	8.19023	1.80348e-08	8.79909e-07	9.47441
PH_hs_0009558	MOCOS	-3.3747	-1.75476	8.87383	-8.18333	1.83128e-08	8.8948e-07	9.45909
PH_hs_0003170	OLFML2B	3.18394	1.67081	10.9543	8.17967	1.84621e-08	8.8948e-07	9.45096
PH_hs_0024670	PAWR	-13.7503	-3.78139	6.46818	-8.17946	1.84709e-08	8.8948e-07	9.45049
PH_hs_0024257	CCND2	-4.04902	-2.01757	8.469	-8.17741	1.85551e-08	8.89687e-07	9.44593
PH_hs_0026016	PLXDC2	-9.59314	-3.262	7.34526	-8.16891	1.89083e-08	9.02728e-07	9.42705
PH_hs_0031411	UBE2C|LOC283711|LOC730173	4.12909	2.04582	12.3678	8.16617	1.90238e-08	9.04361e-07	9.42095
PH_hs_0022325	PCSK6	-4.175	-2.06178	7.13804	-8.15748	1.93945e-08	9.16965e-07	9.40163
PH_hs_0044528	PCK2	-5.18426	-2.37414	11.8798	-8.15611	1.94538e-08	9.16965e-07	9.39857
PH_hs_0040428	CXCL5	23.964	4.5828	5.40168	8.15352	1.9566e-08	9.18362e-07	9.39281
PH_hs_0045089	TPM1	-5.49588	-2.45835	8.90745	-8.14208	2.00702e-08	9.37173e-07	9.36733
PH_hs_0026107	ASNS	-3.7251	-1.89728	13.8334	-8.14062	2.01352e-08	9.37173e-07	9.3641
PH_hs_0008763	KY	14.6115	3.86903	7.08058	8.12961	2.06346e-08	9.56416e-07	9.33956
PH_hs_0025199	AC109642.1	-6.10164	-2.6092	7.21036	-8.11666	2.12384e-08	9.80314e-07	9.31069
PH_hs_0049240	TANC1	-4.18919	-2.06667	7.61006	-8.11406	2.13614e-08	9.8192e-07	9.3049
PH_hs_0034867	OPN3	3.46173	1.79149	7.44257	8.08135	2.2978e-08	1.05188e-06	9.23185
PH_hs_0024462	GFRA1	-4.63083	-2.21127	6.42715	-8.05727	2.42477e-08	1.1033e-06	9.17799
PH_hs_0048375	SDC2	-4.51232	-2.17387	9.23896	-8.05631	2.42995e-08	1.1033e-06	9.17585
PH_hs_0032140	NUAK1	-4.40926	-2.14054	10.075	-8.04377	2.49906e-08	1.13006e-06	9.14777
PH_hs_0004637	STAT4	-2.85562	-1.5138	7.54064	-8.03257	2.56248e-08	1.15405e-06	9.12267
PH_hs_0023967	SYBU	-3.55267	-1.8289	8.15905	-8.02964	2.57938e-08	1.15698e-06	9.11609
PH_hs_0046297	SYNPO2	-4.62682	-2.21002	6.68242	-8.02687	2.59541e-08	1.1589e-06	9.10989
PH_hs_0048522	PDE7B	3.10849	1.63622	8.86254	8.02531	2.6045e-08	1.1589e-06	9.10638
PH_hs_0047674	SLC14A1	16.1601	4.01436	5.2723	8.02291	2.61854e-08	1.16051e-06	9.101
PH_hs_0014783	STMN3	3.75883	1.91028	10.4562	7.99592	2.78184e-08	1.22798e-06	9.04042
PH_hs_0046575	LOC100131554	3.61662	1.85464	9.32879	7.99068	2.81473e-08	1.23759e-06	9.02865
PH_hs_0023155	CXCR7	-4.79912	-2.26277	6.94777	-7.98671	2.83995e-08	1.24376e-06	9.01971
PH_hs_0011466	LEP	-3.95314	-1.983	7.17256	-7.96885	2.95616e-08	1.28958e-06	8.97955
PH_hs_0027695	HPGD	35.7963	5.16174	6.26798	7.96024	3.01396e-08	1.30966e-06	8.96015
PH_hs_0020408	LOC100134361	6.42659	2.68405	6.59252	7.95582	3.044e-08	1.31757e-06	8.95022
PH_hs_0024025	F10	6.67796	2.73941	9.43039	7.94926	3.08928e-08	1.33198e-06	8.93543
PH_hs_0048471	MEGF6	-6.77112	-2.75939	6.73304	-7.94155	3.14335e-08	1.35006e-06	8.91806
PH_hs_0010165	C9orf91	-3.31335	-1.72829	8.37088	-7.9376	3.17139e-08	1.35687e-06	8.90916
PH_hs_0023577	WLS	3.08034	1.62309	9.10253	7.92973	3.22813e-08	1.37585e-06	8.8914
PH_hs_0045713	EDN1	-5.5172	-2.46394	6.73697	-7.92038	3.29686e-08	1.39978e-06	8.8703
PH_hs_0016741	C16orf75	3.54152	1.82437	8.87421	7.91589	3.33033e-08	1.40862e-06	8.86018
PH_hs_0043068	DENND2A	4.5555	2.18761	8.69761	7.8879	3.54747e-08	1.48985e-06	8.79692
PH_hs_0036168	KLF6	4.87173	2.28443	11.103	7.88768	3.54917e-08	1.48985e-06	8.79644
PH_hs_0044458	CDCP1	10.0257	3.32564	7.04198	7.86975	3.69587e-08	1.5456e-06	8.75588
PH_hs_0049267	CDK1	4.23978	2.08399	10.9195	7.85421	3.8281e-08	1.5949e-06	8.72067
PH_hs_0032455	INHBE	-15.3036	-3.9358	5.0801	-7.80894	4.24146e-08	1.75724e-06	8.61796
PH_hs_0031592	TRMU|GTSE1	4.15055	2.0533	8.14063	7.80812	4.24935e-08	1.75724e-06	8.6161
PH_hs_0049483	DHFR|DHFRL1|LOC100291317	3.44909	1.78622	10.685	7.80532	4.2764e-08	1.76188e-06	8.60974
PH_hs_0042369	PECR	6.33881	2.66421	9.37354	7.7933	4.39472e-08	1.80395e-06	8.58241
PH_hs_0049362	KCTD15	-3.90604	-1.96571	11.0934	-7.78673	4.4607e-08	1.82429e-06	8.56748
PH_hs_0016573	ARHGEF2	-3.48981	-1.80315	12.8714	-7.76766	4.65827e-08	1.89812e-06	8.52407
PH_hs_0000326	SOD3	3.1641	1.66179	13.2933	7.74819	4.8693e-08	1.97472e-06	8.47969
PH_hs_0047219	SERAC1	-3.55351	-1.82924	9.26475	-7.74706	4.88177e-08	1.97472e-06	8.47713
PH_hs_0043546	PCNA	3.06206	1.6145	12.4276	7.73943	4.96739e-08	2.00207e-06	8.45971
PH_hs_0014128	ROR1	-3.78927	-1.92192	8.65743	-7.71383	5.26579e-08	2.11049e-06	8.40128
PH_hs_0024222	HMGA2	5.11084	2.35356	8.17137	7.71312	5.27433e-08	2.11049e-06	8.39965
PH_hs_0000274	PTX3	-3.17723	-1.66777	14.8291	-7.69713	5.47034e-08	2.18108e-06	8.3631
PH_hs_0036396	LCE2A	4.69242	2.23033	7.93377	7.68511	5.62264e-08	2.23379e-06	8.3356
PH_hs_0004160	PRSS21	3.55306	1.82906	6.90129	7.67765	5.71927e-08	2.2641e-06	8.31853
PH_hs_0030526	ID2|ID2B	-3.5031	-1.80863	12.7606	-7.67602	5.74062e-08	2.26449e-06	8.31479
PH_hs_0020061	FAM101A	-5.88343	-2.55666	6.53084	-7.67045	5.81414e-08	2.28539e-06	8.30205
PH_hs_0023435	GRAMD3	-3.53402	-1.82131	7.75112	-7.65698	5.99614e-08	2.34863e-06	8.27117
PH_hs_0048306	WARS	-3.47244	-1.79595	11.6026	-7.65328	6.04713e-08	2.35511e-06	8.26269
PH_hs_0044834	AG2	-3.67745	-1.8787	6.93419	-7.65154	6.07126e-08	2.35511e-06	8.2587
PH_hs_0044594	UBE2C	3.61472	1.85388	13.0958	7.65118	6.07621e-08	2.35511e-06	8.25788
PH_hs_0011503	GPRC5A	-3.86424	-1.95019	8.53164	-7.64639	6.14317e-08	2.3728e-06	8.24691
PH_hs_0048730	FAT4	-3.16412	-1.6618	9.38512	-7.64474	6.16648e-08	2.37356e-06	8.24311
PH_hs_0047293	COL14A1	4.74304	2.24581	12.1927	7.64083	6.2219e-08	2.38663e-06	8.23415
PH_hs_0045879	SRPX	4.11589	2.0412	12.4293	7.63545	6.29906e-08	2.3974e-06	8.2218
PH_hs_0047833	MFAP3L	-19.2125	-4.26397	5.26579	-7.63494	6.30643e-08	2.3974e-06	8.22063
PH_hs_0017020	NANOS1	-4.40626	-2.13955	7.97925	-7.63438	6.31463e-08	2.3974e-06	8.21933
PH_hs_0026823	TGM2	-4.51278	-2.17402	8.80284	-7.62857	6.39913e-08	2.41434e-06	8.20601
PH_hs_0022812	PLEK2	5.37149	2.42532	7.74023	7.62696	6.42284e-08	2.41434e-06	8.20231
PH_hs_0031371	NPTX1	4.42211	2.14473	6.71405	7.62686	6.42436e-08	2.41434e-06	8.20207
PH_hs_0000559	GPM6B	4.17488	2.06173	8.64269	7.62062	6.51691e-08	2.44088e-06	8.18774
PH_hs_0024428	CD9	3.24822	1.69965	12.122	7.61226	6.64311e-08	2.4798e-06	8.16853
PH_hs_0022438	FAM55C	3.12081	1.64192	8.85898	7.60966	6.68274e-08	2.48625e-06	8.16257
PH_hs_0009316	SERAC1	-4.17552	-2.06196	8.68378	-7.59973	6.83679e-08	2.53508e-06	8.13974
PH_hs_0031540	GNG2	4.27917	2.09733	7.05599	7.57071	7.30825e-08	2.70089e-06	8.07294
PH_hs_0024141	VLDLR	-5.52903	-2.46703	8.10573	-7.56078	7.47718e-08	2.75418e-06	8.05005
PH_hs_0022963	PYCARD	3.39583	1.76376	10.125	7.55087	7.64969e-08	2.80842e-06	8.0272
PH_hs_0042028	CCK	22.5464	4.49483	5.9353	7.54445	7.76359e-08	2.84086e-06	8.0124
PH_hs_0016060	SLC43A2	-5.19688	-2.37765	8.43505	-7.53493	7.93579e-08	2.89435e-06	7.99042
PH_hs_0014698	CCDC85A	-4.23813	-2.08343	7.18162	-7.52307	8.15572e-08	2.95382e-06	7.96304
PH_hs_0025423	ASPN	-10.3074	-3.3656	4.81055	-7.52207	8.17448e-08	2.95382e-06	7.96073
PH_hs_0016443	CDK1	4.4258	2.14594	11.3582	7.52051	8.20392e-08	2.95382e-06	7.95713
PH_hs_0017080	CDC42EP3	-4.86235	-2.28165	12.0031	-7.52045	8.20505e-08	2.95382e-06	7.95699
PH_hs_0001793	KIFC1	4.15851	2.05607	9.87388	7.51779	8.25551e-08	2.9624e-06	7.95085
PH_hs_0018161	ANKRD29	6.82992	2.77187	6.98302	7.49811	8.63916e-08	3.0901e-06	7.90535
PH_hs_0047401	CCPG1	-3.5788	-1.83948	8.90492	-7.49632	8.67501e-08	3.09298e-06	7.9012
PH_hs_0010373	C5orf46	-6.59848	-2.72213	6.31887	-7.49237	8.75442e-08	3.1059e-06	7.89207
PH_hs_0031071	GABRE	-3.52383	-1.81714	8.85315	-7.49043	8.79374e-08	3.1059e-06	7.88758
PH_hs_0003661	TMSB15A	5.22773	2.38618	7.05072	7.48938	8.81519e-08	3.1059e-06	7.88514
PH_hs_0024602	CNIH3	5.53154	2.46768	7.54293	7.489	8.82295e-08	3.1059e-06	7.88426
PH_hs_0015079	PPM1K	3.88456	1.95775	7.53731	7.46624	9.29951e-08	3.26334e-06	7.83156
PH_hs_0010102	BAALC	3.46787	1.79405	8.3388	7.46321	9.36498e-08	3.27598e-06	7.82454
PH_hs_0024652	NEIL3	3.696	1.88597	8.31055	7.45395	9.5679e-08	3.33647e-06	7.80306
PH_hs_0044354	SPC24	3.763	1.91188	7.10283	7.4441	9.78853e-08	3.40044e-06	7.78022
PH_hs_0009158	WNT5A	-4.00427	-2.00154	9.90292	-7.44305	9.81249e-08	3.40044e-06	7.77778
PH_hs_0025002	THBS4	4.11361	2.04041	10.9381	7.44113	9.85613e-08	3.40496e-06	7.77333
PH_hs_0025326	PTPRB	-16.1006	-4.00905	5.90759	-7.42367	1.02632e-07	3.53028e-06	7.73279
PH_hs_0047589	PRSS23	-5.24471	-2.39086	10.3265	-7.42286	1.02824e-07	3.53028e-06	7.73092
PH_hs_0002685	CLDN11	3.26194	1.70573	13.8913	7.42086	1.03303e-07	3.53581e-06	7.72626
PH_hs_0040619	MXD3	4.86118	2.28131	10.3989	7.39909	1.08655e-07	3.70761e-06	7.67566
PH_hs_0014425	NUSAP1	3.99121	1.99682	12.1757	7.37924	1.13784e-07	3.87075e-06	7.62946
PH_hs_0001739	ERI1	2.74068	1.45453	8.92247	7.35671	1.19907e-07	4.06659e-06	7.57695
PH_hs_0048988	PTPRJ	-3.33733	-1.7387	8.88248	-7.3548	1.20439e-07	4.07223e-06	7.57252
PH_hs_0030887	ADH1B|ADH1C|ADH1A	5.0496	2.33617	7.42358	7.34792	1.22384e-07	4.12547e-06	7.55646
PH_hs_0027184	PTGFR	4.07279	2.02602	8.93918	7.33482	1.26178e-07	4.23903e-06	7.52589
PH_hs_0042403	FAM64A	3.57012	1.83597	9.95514	7.33367	1.26516e-07	4.23903e-06	7.52321
PH_hs_0049432	ST8SIA1	3.64839	1.86726	7.41487	7.33148	1.27164e-07	4.24797e-06	7.51809
PH_hs_0013732	MN1	-3.86693	-1.95119	10.1818	-7.31643	1.31703e-07	4.3766e-06	7.48295
PH_hs_0028423	HMGB2	3.47941	1.79884	12.5074	7.31611	1.31802e-07	4.3766e-06	7.48221
PH_hs_0047847	HIF3A	16.0235	4.00211	6.57262	7.31175	1.33151e-07	4.39652e-06	7.472
PH_hs_0012290	COL13A1	3.06884	1.61769	10.4946	7.31162	1.33192e-07	4.39652e-06	7.4717
PH_hs_0045536	EGFR	3.99513	1.99824	7.36331	7.30937	1.33893e-07	4.4066e-06	7.46643
PH_hs_0004905	ARHGAP22	3.82097	1.93394	10.9557	7.30182	1.36272e-07	4.46106e-06	7.44879
PH_hs_0035316	CENPA	4.56448	2.19045	10.0881	7.30158	1.3635e-07	4.46106e-06	7.44822
PH_hs_0023423	CA12	2.90926	1.54065	12.1371	7.29935	1.37061e-07	4.47115e-06	7.44301
PH_hs_0002121	RASGRP3	4.18716	2.06597	8.5243	7.29735	1.37703e-07	4.47898e-06	7.43833
PH_hs_0045100	NTRK2	-17.9112	-4.16279	5.27077	-7.29289	1.39145e-07	4.5057e-06	7.42789
PH_hs_0005685	NTN4	-3.39035	-1.76143	9.37454	-7.2923	1.39335e-07	4.5057e-06	7.42653
PH_hs_0044174	CCDC34	3.84496	1.94297	10.3146	7.29003	1.40077e-07	4.51655e-06	7.42121
PH_hs_0022027	GALNT6	2.97525	1.57301	8.12547	7.28254	1.42551e-07	4.57125e-06	7.40367
PH_hs_0005700	FILIP1	3.13383	1.64793	8.23925	7.28241	1.42595e-07	4.57125e-06	7.40336
PH_hs_0031653	LIMS2	-6.07322	-2.60246	10.8578	-7.2804	1.43265e-07	4.57953e-06	7.39867
PH_hs_0033227	TMEM107	3.6941	1.88522	7.46541	7.27915	1.43683e-07	4.57974e-06	7.39575
PH_hs_0025961	GFRA1	-4.85159	-2.27846	7.63904	-7.27509	1.45056e-07	4.59072e-06	7.38622
PH_hs_0013673	DSN1	3.13448	1.64823	8.02901	7.27485	1.45136e-07	4.59072e-06	7.38567
PH_hs_0002369	C1orf198	-3.25376	-1.70211	14.0462	-7.27447	1.45266e-07	4.59072e-06	7.38477
PH_hs_0003135	SLC7A14	25.2811	4.65999	7.01297	7.27177	1.46185e-07	4.6067e-06	7.37845
PH_hs_0031298	PF4V1	6.62558	2.72805	6.9216	7.2674	1.47688e-07	4.64089e-06	7.36821
PH_hs_0024156	ABTB2	-3.91672	-1.96964	7.09324	-7.26285	1.49265e-07	4.67727e-06	7.35756
PH_hs_0017510	DUT	2.97086	1.57088	9.81887	7.2587	1.50724e-07	4.69807e-06	7.34783
PH_hs_0009827	MMP27	3.72454	1.89706	6.29622	7.25856	1.50774e-07	4.69807e-06	7.34749
PH_hs_0024434	ITGA2	12.9245	3.69204	5.91765	7.25039	1.53685e-07	4.74095e-06	7.32834
PH_hs_0040775	GSN	5.54584	2.47141	7.37349	7.25021	1.53748e-07	4.74095e-06	7.32793
PH_hs_0012489	JHDM1D	-3.57403	-1.83755	9.65742	-7.25018	1.53759e-07	4.74095e-06	7.32785
PH_hs_0047616	RHOBTB1	-4.6766	-2.22546	9.70516	-7.24992	1.53855e-07	4.74095e-06	7.32723
PH_hs_0024850	ID1	-3.58261	-1.84101	14.1695	-7.24275	1.56458e-07	4.80784e-06	7.31043
PH_hs_0000005	PTN	15.2755	3.93315	5.46874	7.23999	1.57472e-07	4.82568e-06	7.30395
PH_hs_0000277	VDR	-3.32305	-1.73251	11.1738	-7.2191	1.65375e-07	5.05394e-06	7.2549
PH_hs_0011268	OIP5	3.88144	1.95659	8.86975	7.20391	1.71376e-07	5.22296e-06	7.2192
PH_hs_0043455	CDKN2AIPNL	3.24337	1.69749	11.0596	7.20151	1.72345e-07	5.23706e-06	7.21355
PH_hs_0001110	LAMA5	3.34705	1.74289	8.87847	7.20043	1.7278e-07	5.23706e-06	7.21103
PH_hs_0048770	FGF2	-5.12781	-2.35834	8.87931	-7.19428	1.75295e-07	5.29508e-06	7.19655
PH_hs_0013741	APOC1	3.99988	1.99995	6.89283	7.19343	1.75646e-07	5.29508e-06	7.19455
PH_hs_0036704	FAM101B	-3.58495	-1.84195	11.1997	-7.17794	1.82154e-07	5.47006e-06	7.15811
PH_hs_0020236	ARNTL2	4.89471	2.29122	6.83024	7.17729	1.82434e-07	5.47006e-06	7.15657
PH_hs_0005815	PBK	3.97893	1.99238	9.40151	7.17386	1.83911e-07	5.49954e-06	7.14849
PH_hs_0005844	AIM2	4.05662	2.02028	6.85284	7.16149	1.89341e-07	5.64673e-06	7.11934
PH_hs_0040083	LMNB1	3.22453	1.68909	8.16581	7.13987	1.99225e-07	5.9256e-06	7.06838
PH_hs_0042917	MT1M	3.4805	1.79929	11.4471	7.13382	2.02085e-07	5.98208e-06	7.0541
PH_hs_0026521	C15orf42	3.64183	1.86467	6.69611	7.13358	2.02199e-07	5.98208e-06	7.05353
PH_hs_0023462	COL5A2	-3.96054	-1.9857	10.6863	-7.12826	2.04748e-07	6.04143e-06	7.04099
PH_hs_0049176	FRAS1	-3.75451	-1.90862	9.91942	-7.12256	2.07519e-07	6.107e-06	7.02752
PH_hs_0015814	KRTAP1-5	-3.04455	-1.60623	7.79891	-7.12127	2.08153e-07	6.10947e-06	7.02447
PH_hs_0044624	ASTN1	2.83903	1.5054	6.58456	7.11815	2.0969e-07	6.1384e-06	7.0171
PH_hs_0032231	APOBEC3A|APOBEC3B	3.89098	1.96013	9.51845	7.11156	2.12971e-07	6.20176e-06	7.00155
PH_hs_0035772	CCL2	-3.45209	-1.78747	10.5226	-7.11064	2.13434e-07	6.20176e-06	6.99937
PH_hs_0025872	MXD3	4.55779	2.18834	8.23768	7.11046	2.13527e-07	6.20176e-06	6.99894
PH_hs_0039878	GFPT1	12.3847	3.63049	5.67412	7.10613	2.15716e-07	6.24903e-06	6.98872
PH_hs_0004723	KIAA0247	-2.63097	-1.3956	9.76169	-7.10397	2.16823e-07	6.26478e-06	6.98359
PH_hs_0001888	SLC22A15	-4.43325	-2.14836	7.44222	-7.10099	2.18354e-07	6.28408e-06	6.97655
PH_hs_0044859	LASS1	4.9701	2.31327	6.31557	7.10047	2.18621e-07	6.28408e-06	6.97532
PH_hs_0044171	ARHGAP11A	2.71731	1.44218	7.47772	7.09364	2.22173e-07	6.36972e-06	6.95918
PH_hs_0027353	ITGB1	-3.15422	-1.65728	10.5829	-7.08876	2.24747e-07	6.42124e-06	6.94764
PH_hs_0045864	BEST1	-4.70241	-2.2334	7.25721	-7.08805	2.25124e-07	6.42124e-06	6.94596
PH_hs_0007863	HIST1H4L	4.14073	2.04989	8.50939	7.08504	2.26731e-07	6.45054e-06	6.93884
PH_hs_0027162	SLC3A2	-3.78441	-1.92007	13.2509	-7.08057	2.29138e-07	6.48622e-06	6.92826
PH_hs_0001576	SH2D4A	-3.89366	-1.96113	10.2776	-7.08055	2.29152e-07	6.48622e-06	6.9282
PH_hs_0000690	NETO2	3.05093	1.60925	7.05767	7.06376	2.38426e-07	6.7316e-06	6.88847
PH_hs_0047902	SLC6A9	-4.0387	-2.01389	9.93426	-7.05719	2.4216e-07	6.79445e-06	6.8729
PH_hs_0043125	ULBP1	-4.38696	-2.13322	7.66872	-7.05669	2.4245e-07	6.79445e-06	6.8717
PH_hs_0049313	HAPLN1	-16.102	-4.00917	4.76217	-7.05663	2.42484e-07	6.79445e-06	6.87156
PH_hs_0028108	FGF2	-3.69174	-1.8843	8.98553	-7.04473	2.49407e-07	6.97087e-06	6.84337
PH_hs_0024245	MMP3	3.50776	1.81055	11.3716	7.03902	2.52804e-07	7.0481e-06	6.82982
PH_hs_0036025	AURKB	3.62007	1.85602	8.59265	7.03703	2.53996e-07	7.06363e-06	6.82511
PH_hs_0027522	DCK	2.81969	1.49553	9.31756	7.02267	2.62786e-07	7.28984e-06	6.79104
PH_hs_0042634	OR51L1	3.37202	1.75362	9.18917	7.01203	2.695e-07	7.4575e-06	6.76577
PH_hs_0030600	C5orf13	-3.30244	-1.72353	13.6308	-7.00816	2.71984e-07	7.50756e-06	6.75658
PH_hs_0033367	SQRDL	2.63681	1.39879	10.5082	6.99733	2.79064e-07	7.68394e-06	6.73084
PH_hs_0045506	BMP2K	-2.67299	-1.41845	7.69773	-6.98781	2.85442e-07	7.84015e-06	6.70821
PH_hs_0044932	MAD2L1	3.17851	1.66835	11.5573	6.9811	2.90032e-07	7.94659e-06	6.69224
PH_hs_0002239	SLC29A1	2.66758	1.41553	10.0847	6.97777	2.9233e-07	7.98989e-06	6.68433
PH_hs_0020827	CASC5	4.63403	2.21227	7.1114	6.96783	2.99318e-07	8.16082e-06	6.66067
PH_hs_0031238	CCL11|CCL2	-3.35391	-1.74584	7.15615	-6.9656	3.00909e-07	8.18414e-06	6.65537
PH_hs_0033083	PSG5|PSG2	-4.15678	-2.05547	6.9551	-6.95763	3.06672e-07	8.32053e-06	6.63637
PH_hs_0005583	AR	3.38195	1.75785	8.84735	6.95525	3.08409e-07	8.3473e-06	6.63071
PH_hs_0031701	GRB10	-3.00157	-1.58572	10.5081	-6.94958	3.12595e-07	8.44006e-06	6.61721
PH_hs_0025379	CDKN2D	3.67267	1.87683	11.0853	6.94559	3.15577e-07	8.49415e-06	6.6077
PH_hs_0013028	TIMP3	-2.78063	-1.47541	14.4257	-6.94486	3.16125e-07	8.49415e-06	6.60596
PH_hs_0000789	HIST1H1C	-4.29987	-2.10429	8.21905	-6.94041	3.19498e-07	8.55625e-06	6.59534
PH_hs_0004561	GEM	3.17131	1.66508	8.39825	6.93978	3.19975e-07	8.55625e-06	6.59384
PH_hs_0024291	GCA	2.28473	1.19203	7.50752	6.92751	3.29458e-07	8.7887e-06	6.5646
PH_hs_0009283	S1PR1	-3.29673	-1.72104	8.23375	-6.92589	3.30738e-07	8.79325e-06	6.56071
PH_hs_0035473	GAMT	2.83259	1.50212	10.0241	6.9249	3.31515e-07	8.79325e-06	6.55836
PH_hs_0000685	PAFAH1B3	3.64701	1.86671	10.2517	6.92429	3.32e-07	8.79325e-06	6.5569
PH_hs_0029669	KRT34	-4.11963	-2.04251	8.06052	-6.92325	3.32826e-07	8.7942e-06	6.55441
PH_hs_0025430	CDCA7	3.07005	1.61826	6.98	6.92011	3.35324e-07	8.82435e-06	6.54692
PH_hs_0000618	ARNT2	-3.27547	-1.7117	9.09749	-6.91982	3.35554e-07	8.82435e-06	6.54624
PH_hs_0002228	PRSS23	-3.81101	-1.93017	12.5534	-6.91864	3.36496e-07	8.82827e-06	6.54343
PH_hs_0045758	IL1RAP	-3.7653	-1.91277	7.75329	-6.91642	3.38283e-07	8.85427e-06	6.53812
PH_hs_0009360	TRIB2	-3.50187	-1.80812	10.8391	-6.91353	3.40625e-07	8.89464e-06	6.53121
PH_hs_0002675	SPINT2	-4.7795	-2.25686	6.43331	-6.911	3.42685e-07	8.92747e-06	6.52518
PH_hs_0024713	COL4A2	-5.27512	-2.3992	11.7696	-6.90811	3.45054e-07	8.96818e-06	6.51828
PH_hs_0020095	GINS2	2.91406	1.54303	11.1147	6.90479	3.47796e-07	9.01837e-06	6.51035
PH_hs_0011686	MCM10	2.88922	1.53068	6.77763	6.8904	3.59938e-07	9.3115e-06	6.47599
PH_hs_0005386	HYLS1	2.81556	1.49342	10.1947	6.87669	3.71914e-07	9.599e-06	6.44322
PH_hs_0013509	DBT	-3.60424	-1.8497	12.4175	-6.87408	3.74242e-07	9.63673e-06	6.43697
PH_hs_0009300	CBR3	2.76044	1.4649	11.2429	6.8657	3.81813e-07	9.80898e-06	6.41691
PH_hs_0023984	MARS	-2.62501	-1.39233	13.0767	-6.85749	3.89376e-07	9.98022e-06	6.39727
PH_hs_0027385	FAM101B	-3.72645	-1.8978	10.2525	-6.84996	3.96457e-07	1.01384e-05	6.37923
PH_hs_0047047	AC011484.1	-2.92478	-1.54833	6.38885	-6.8382	4.07764e-07	1.04036e-05	6.35107
PH_hs_0031106	EFNB3	2.72031	1.44377	7.39894	6.83141	4.14449e-07	1.055e-05	6.33479
PH_hs_0045612	PVR	-2.82818	-1.49988	7.4384	-6.82999	4.15855e-07	1.05616e-05	6.3314
PH_hs_0006963	OSR1	3.17713	1.66773	13.1164	6.81393	4.32166e-07	1.09508e-05	6.29288
PH_hs_0023854	CDH2	-4.13874	-2.04919	11.6045	-6.80659	4.39829e-07	1.11197e-05	6.27528
PH_hs_0048400	C14orf37	3.21702	1.68573	8.35007	6.80198	4.4472e-07	1.12178e-05	6.26421
PH_hs_0040147	NEK7	-4.053	-2.01899	10.6628	-6.79925	4.47636e-07	1.12659e-05	6.25766
PH_hs_0023142	RRM2	2.95565	1.56348	12.8943	6.79555	4.51626e-07	1.13406e-05	6.24878
PH_hs_0002639	TMEM51	15.0522	3.9119	5.25463	6.78841	4.59429e-07	1.15105e-05	6.23163
PH_hs_0002082	PRRT2	4.13017	2.0462	6.61647	6.78618	4.61894e-07	1.15463e-05	6.22627
PH_hs_0026600	MCAM	-5.56096	-2.47533	6.9196	-6.7815	4.67108e-07	1.16505e-05	6.21503
PH_hs_0049054	STEAP4	7.75142	2.95446	9.23046	6.76706	4.83596e-07	1.20347e-05	6.1803
PH_hs_0001652	SPRY2	3.46743	1.79387	8.97489	6.75568	4.96995e-07	1.23263e-05	6.15294
PH_hs_0004480	LY6E	3.05254	1.61001	11.425	6.75523	4.97531e-07	1.23263e-05	6.15186
PH_hs_0031875	NEK2	4.83751	2.27427	8.22896	6.74562	5.09153e-07	1.25784e-05	6.12874
PH_hs_0004122	FAM83D	3.76865	1.91405	9.9353	6.74496	5.09965e-07	1.25784e-05	6.12715
PH_hs_0032470	C12orf70	9.83277	3.2976	5.6201	6.73959	5.16597e-07	1.27138e-05	6.11421
PH_hs_0013286	ARHGAP6	2.94247	1.55703	7.29008	6.7383	5.18201e-07	1.27251e-05	6.11111
PH_hs_0022926	PPL	3.8749	1.95416	11.3594	6.73024	5.28346e-07	1.29456e-05	6.0917
PH_hs_0010124	TTK	3.44433	1.78422	8.1318	6.72561	5.3426e-07	1.30516e-05	6.08056
PH_hs_0003269	ARHGEF17	-2.49	-1.31615	9.91754	-6.72502	5.35018e-07	1.30516e-05	6.07914
PH_hs_0040283	BIRC5	3.45993	1.79074	9.73627	6.71765	5.44596e-07	1.32562e-05	6.06137
PH_hs_0031199	SLC6A15	8.79759	3.13711	6.0241	6.7034	5.63616e-07	1.36892e-05	6.02701
PH_hs_0043752	CCRL1	4.04725	2.01694	11.4019	6.7019	5.65651e-07	1.37087e-05	6.0234
PH_hs_0004184	CDKN2B	-3.87505	-1.95421	7.63804	-6.70072	5.67264e-07	1.37179e-05	6.02055
PH_hs_0047385	SGOL1	3.48202	1.79993	8.51235	6.69923	5.69306e-07	1.37374e-05	6.01695
PH_hs_0042901	C8orf85	-3.19215	-1.67453	7.54052	-6.69545	5.74514e-07	1.38174e-05	6.00784
PH_hs_0022792	BEST1	-3.59865	-1.84746	7.74952	-6.69503	5.75103e-07	1.38174e-05	6.00681
PH_hs_0035630	TK1	3.18429	1.67097	11.2249	6.69326	5.77555e-07	1.38464e-05	6.00255
PH_hs_0039135	SVEP1	-3.62852	-1.85938	11.0445	-6.69079	5.81007e-07	1.38992e-05	5.99659
PH_hs_0048435	PCSK1	-3.50275	-1.80849	6.88322	-6.68884	5.83752e-07	1.39349e-05	5.99187
PH_hs_0003682	LBH	-4.27226	-2.095	14.0146	-6.68373	5.90984e-07	1.40614e-05	5.97954
PH_hs_0044917	GATC	2.80075	1.48581	8.70034	6.68331	5.9158e-07	1.40614e-05	5.97853
PH_hs_0002437	SYT7	4.55738	2.18821	6.66803	6.68204	5.93393e-07	1.40744e-05	5.97547
PH_hs_0028482	NASP	2.89793	1.53502	11.4673	6.67028	6.10476e-07	1.44099e-05	5.94706
PH_hs_0048963	KCTD12	3.48439	1.80091	11.3171	6.66985	6.11113e-07	1.44099e-05	5.94602
PH_hs_0023798	ALDH1L2	-3.49917	-1.80701	7.86447	-6.66894	6.12449e-07	1.44099e-05	5.94383
PH_hs_0000098	BGN	-2.84783	-1.50986	12.7998	-6.66862	6.12918e-07	1.44099e-05	5.94306
PH_hs_0011624	FGF9	-17.5857	-4.13633	4.65907	-6.66788	6.14015e-07	1.44099e-05	5.94128
PH_hs_0048588	IRS2	-3.31827	-1.73043	9.71674	-6.66479	6.18622e-07	1.44875e-05	5.93379
PH_hs_0001403	TMEM194A	2.91578	1.54388	8.0288	6.65859	6.27941e-07	1.46748e-05	5.91883
PH_hs_0011508	CCNB2	3.30502	1.72466	11.1976	6.65533	6.32911e-07	1.476e-05	5.91094
PH_hs_0025786	FAM161A	2.97361	1.57221	7.49499	6.64416	6.50224e-07	1.5132e-05	5.88392
PH_hs_0012793	NUF2	8.51261	3.0896	6.48284	6.6432	6.51725e-07	1.51353e-05	5.88161
PH_hs_0028937	C6orf145	-3.25106	-1.70091	9.79002	-6.62935	6.73927e-07	1.56146e-05	5.84809
PH_hs_0025293	MYL9	-3.23484	-1.69369	11.4247	-6.62826	6.75697e-07	1.56146e-05	5.84546
PH_hs_0012271	PLA2G4A	14.1557	3.82331	6.11014	6.62725	6.77352e-07	1.56146e-05	5.84301
PH_hs_0029628	KLF6	3.76403	1.91228	8.92576	6.62686	6.77982e-07	1.56146e-05	5.84208
PH_hs_0019754	SPC25	3.43351	1.77968	11.4248	6.62567	6.79943e-07	1.56275e-05	5.83919
PH_hs_0000210	LHX2	3.55945	1.83165	7.70123	6.62065	6.88247e-07	1.57857e-05	5.82704
PH_hs_0025861	AURKB	3.48761	1.80224	9.70506	6.61814	6.92451e-07	1.58494e-05	5.82095
PH_hs_0028689	CXCL1	4.16612	2.0587	12.1643	6.6171	6.94195e-07	1.58567e-05	5.81843
PH_hs_0047605	TRERF1	3.759	1.91035	7.13211	6.6136	7.00096e-07	1.59588e-05	5.80996
PH_hs_0042080	DONSON	2.61689	1.38785	8.32143	6.61154	7.03588e-07	1.60056e-05	5.80498
PH_hs_0038988	LOC100290265	-2.9902	-1.58024	8.60698	-6.61014	7.05975e-07	1.60271e-05	5.80159
PH_hs_0004815	CCNA2	3.25022	1.70054	10.5932	6.60674	7.11804e-07	1.60998e-05	5.79336
PH_hs_0033906	PSG9|PSG1|PSG7|PSG8|PSG5|PSG4|PSG11|PSG6|PSG10|PSG3|PSG2	-3.31144	-1.72746	8.99392	-6.60659	7.12072e-07	1.60998e-05	5.79298
PH_hs_0023780	FAM167A	-4.77805	-2.25642	8.56576	-6.59925	7.24837e-07	1.63551e-05	5.7752
PH_hs_0039627	LOC646762	-3.11235	-1.638	6.95778	-6.59783	7.27328e-07	1.63781e-05	5.77176
PH_hs_0022968	HAX1	-3.4033	-1.76693	5.75411	-6.59443	7.33349e-07	1.64804e-05	5.76351
PH_hs_0032383	NR0B1	12.1002	3.59696	4.99977	6.57965	7.60092e-07	1.70469e-05	5.72767
PH_hs_0000852	SESN2	-3.16172	-1.66071	12.922	-6.57515	7.68419e-07	1.7199e-05	5.71676
PH_hs_0022175	HEXB	2.92524	1.54856	12.4017	6.56904	7.79899e-07	1.74209e-05	5.70192
PH_hs_0025441	IGFBP7	-3.88182	-1.95673	13.1056	-6.56664	7.84454e-07	1.74875e-05	5.69609
PH_hs_0036555	HSD17B7|HSD17B7P2	2.94836	1.55991	8.96625	6.56554	7.86549e-07	1.74991e-05	5.69343
PH_hs_0009230	ESPL1	3.70395	1.88907	10.6419	6.55792	8.01221e-07	1.779e-05	5.67493
PH_hs_0048432	BIRC5	3.58965	1.84384	8.96856	6.55676	8.03481e-07	1.78046e-05	5.67211
PH_hs_0045784	MT1A	3.50622	1.80992	9.11719	6.54799	8.20761e-07	1.81514e-05	5.65082
PH_hs_0035466	AKR1C3|AKR1C1	2.51591	1.33108	14.3543	6.54565	8.25445e-07	1.82188e-05	5.64512
PH_hs_0040024	CCNE2	3.30901	1.7264	7.08519	6.54458	8.2759e-07	1.82299e-05	5.64253
PH_hs_0020113	NUDT8	2.65332	1.4078	10.0307	6.54098	8.34853e-07	1.83536e-05	5.63378
PH_hs_0025860	TBC1D8	3.19687	1.67666	8.52094	6.52985	8.57743e-07	1.88196e-05	5.60671
PH_hs_0031573	ACTN1	-2.59772	-1.37724	13.0979	-6.52584	8.66131e-07	1.89662e-05	5.59698
PH_hs_0000920	FBLIM1	-2.66774	-1.41562	9.04415	-6.51965	8.79256e-07	1.92158e-05	5.58193
PH_hs_0045853	TTK	3.86004	1.94862	9.7681	6.51165	8.96535e-07	1.9555e-05	5.56245
PH_hs_0042230	GTSE1	3.17372	1.66617	10.4152	6.5025	9.167e-07	1.99557e-05	5.5402
PH_hs_0010360	TMTC4	2.97289	1.57187	8.65252	6.50009	9.22112e-07	2.00343e-05	5.53431
PH_hs_0018715	RP11-554D15.1	-19.1798	-4.26152	5.09708	-6.4943	9.35187e-07	2.02788e-05	5.52022
PH_hs_0004390	IER3	-3.38725	-1.76011	13.3891	-6.49162	9.41298e-07	2.03716e-05	5.5137
PH_hs_0006110	DDIT4	-3.93578	-1.97665	11.8761	-6.48763	9.50504e-07	2.05309e-05	5.50396
PH_hs_0003421	DACT1	-16.3648	-4.03252	5.15331	-6.47738	9.74529e-07	2.1009e-05	5.47899
PH_hs_0025020	H19	-2.61876	-1.38889	9.84255	-6.47115	9.89423e-07	2.12889e-05	5.46381
PH_hs_0043668	FGFR3	3.19149	1.67423	6.88317	6.46902	9.94566e-07	2.13582e-05	5.45863
PH_hs_0047926	MXD1	-2.31602	-1.21165	8.38413	-6.46465	1.00523e-06	2.15455e-05	5.44796
PH_hs_0006705	ASPM	3.18676	1.67209	9.11954	6.46297	1.00934e-06	2.15647e-05	5.44387
PH_hs_0049658	CIDECP|CIDEC	-2.65603	-1.40927	8.71359	-6.4627	1.01e-06	2.15647e-05	5.44322
PH_hs_0048089	TSPAN11	-2.55331	-1.35237	7.3883	-6.43881	1.07061e-06	2.26784e-05	5.38491
PH_hs_0002160	RAD51AP1	3.2588	1.70434	9.11751	6.43873	1.0708e-06	2.26784e-05	5.38473
PH_hs_0043556	HMGA1	2.87166	1.52188	13.9664	6.43851	1.07137e-06	2.26784e-05	5.3842
PH_hs_0010679	FERMT1	3.854	1.94636	7.16619	6.43836	1.07177e-06	2.26784e-05	5.38383
PH_hs_0042825	RFX8	6.87543	2.78145	10.3313	6.43789	1.07302e-06	2.26784e-05	5.38266
PH_hs_0004988	LMNB1	3.12657	1.64458	8.64395	6.43736	1.07439e-06	2.26784e-05	5.38138
PH_hs_0007483	SCARA3	3.13232	1.64723	11.1525	6.43049	1.09257e-06	2.30184e-05	5.3646
PH_hs_0014268	GPSM2	3.15923	1.65957	9.30313	6.4173	1.12832e-06	2.37268e-05	5.33239
PH_hs_0000684	DNAJB9	-2.87525	-1.52369	8.59588	-6.39903	1.17984e-06	2.47632e-05	5.28773
PH_hs_0038115	FAM134B	9.61458	3.26522	5.94535	6.39737	1.18463e-06	2.4817e-05	5.28367
PH_hs_0006297	COL8A1	-3.77478	-1.91639	11.0141	-6.39397	1.19452e-06	2.49507e-05	5.27536
PH_hs_0004498	GUCY1B3	4.24216	2.0848	7.10646	6.39364	1.1955e-06	2.49507e-05	5.27454
PH_hs_0004416	UBL4A	2.7633	1.46639	7.9293	6.39278	1.198e-06	2.49562e-05	5.27244
PH_hs_0000937	KIF11	3.99314	1.99753	8.64765	6.38901	1.20909e-06	2.51401e-05	5.26323
PH_hs_0010825	SLC1A5	-2.72684	-1.44723	13.0918	-6.38686	1.21548e-06	2.52257e-05	5.25796
PH_hs_0027714	WARS	-2.60277	-1.38005	10.7921	-6.38454	1.2224e-06	2.5322e-05	5.25228
PH_hs_0049300	HAUS3	14.2576	3.83366	6.21825	6.3799	1.23636e-06	2.55165e-05	5.24092
PH_hs_0049172	FOXC1	-4.37579	-2.12954	10.3705	-6.37989	1.23637e-06	2.55165e-05	5.24091
PH_hs_0008481	PDE1C	-14.011	-3.80849	5.84182	-6.37827	1.2413e-06	2.55708e-05	5.23693
PH_hs_0017079	TMEM149	2.8261	1.49881	11.0442	6.36572	1.28001e-06	2.63194e-05	5.20622
PH_hs_0042356	GALNTL4	2.62463	1.39212	10.4027	6.36141	1.29361e-06	2.655e-05	5.19564
PH_hs_0047296	PDGFD	-4.57318	-2.1932	8.75729	-6.35452	1.31561e-06	2.69518e-05	5.17878
PH_hs_0048427	SDPR	-2.81989	-1.49564	7.46534	-6.35019	1.32963e-06	2.7189e-05	5.16818
PH_hs_0025940	SYNE2	3.10938	1.63663	9.99261	6.34926	1.33268e-06	2.71982e-05	5.16588
PH_hs_0003687	STEAP3	2.9497	1.56057	10.6328	6.3479	1.33714e-06	2.71982e-05	5.16254
PH_hs_0000943	PCOLCE2	4.63982	2.21407	11.6624	6.34781	1.33742e-06	2.71982e-05	5.16234
PH_hs_0040528	CDC45	3.49605	1.80573	7.72369	6.34557	1.34477e-06	2.72979e-05	5.15685
PH_hs_0001010	ATF5	-4.26159	-2.09139	8.09255	-6.34194	1.35679e-06	2.74917e-05	5.14795
PH_hs_0017081	FANK1	-2.15059	-1.10473	8.95442	-6.32689	1.40779e-06	2.8469e-05	5.11105
PH_hs_0013273	HES1	-3.08002	-1.62294	7.71573	-6.32621	1.41014e-06	2.8469e-05	5.10938
PH_hs_0029969	CEBPD	-2.72273	-1.44506	14.3791	-6.31981	1.43248e-06	2.88675e-05	5.09366
PH_hs_0013577	NSMCE4A	2.44325	1.2888	11.3892	6.31792	1.4391e-06	2.89486e-05	5.08905
PH_hs_0004603	FBN2	-2.81899	-1.49518	10.7375	-6.31517	1.44885e-06	2.9092e-05	5.0823
PH_hs_0019841	AMOTL2	-4.80302	-2.26394	6.84903	-6.31219	1.45951e-06	2.92533e-05	5.07496
PH_hs_0045926	TSPAN3	-2.45102	-1.29338	6.44478	-6.30526	1.48454e-06	2.97014e-05	5.05796
PH_hs_0000293	CEBPG	-4.10406	-2.03705	8.63769	-6.29669	1.51612e-06	3.02383e-05	5.03691
PH_hs_0016565	SDSL	-2.3816	-1.25193	10.7386	-6.2965	1.51681e-06	3.02383e-05	5.03646
PH_hs_0037996	ZNF714	4.08057	2.02877	7.36258	6.28704	1.55246e-06	3.0839e-05	5.01322
PH_hs_0004527	PALM	-2.33903	-1.22591	9.15891	-6.28704	1.55248e-06	3.0839e-05	5.01321
PH_hs_0010861	ASPHD2	-2.73446	-1.45126	7.54527	-6.28622	1.55561e-06	3.0846e-05	5.0112
PH_hs_0006559	PXDN	-2.65735	-1.40999	13.8808	-6.28323	1.56707e-06	3.1018e-05	5.00385
PH_hs_0001608	CABLES1	-2.67612	-1.42014	8.25633	-6.2817	1.573e-06	3.10799e-05	5.00008
PH_hs_0023922	SLC1A2	6.97595	2.80239	6.25468	6.27152	1.61284e-06	3.1788e-05	4.97507
PH_hs_0047468	ACVR2A	-5.71176	-2.51393	8.27756	-6.27109	1.61455e-06	3.1788e-05	4.97401
PH_hs_0024372	CPXM2	2.78109	1.47565	8.56612	6.26146	1.65322e-06	3.2492e-05	4.95034
PH_hs_0044392	RAET1G	2.93917	1.55541	8.23424	6.25811	1.6669e-06	3.2703e-05	4.9421
PH_hs_0004396	CYP11A1	-2.54053	-1.34513	7.36403	-6.25521	1.67884e-06	3.28792e-05	4.93497
PH_hs_0015664	CCL2	-3.46322	-1.79212	11.6535	-6.25261	1.68962e-06	3.30322e-05	4.92857
PH_hs_0042325	HSCB	3.50178	1.80809	11.8755	6.24769	1.7102e-06	3.3376e-05	4.91646
PH_hs_0046589	LOC100291851	3.92779	1.97372	7.26591	6.23574	1.76128e-06	3.43126e-05	4.88704
PH_hs_0023883	DMC1	2.93489	1.55331	6.50866	6.2336	1.77059e-06	3.44337e-05	4.88176
PH_hs_0046287	ALDH1L2	-2.55263	-1.35199	12.3278	-6.22035	1.82931e-06	3.55135e-05	4.84915
PH_hs_0024008	OLFML2A	2.65668	1.40962	9.22936	6.21721	1.84356e-06	3.57277e-05	4.84139
PH_hs_0024936	COL18A1	2.63548	1.39807	7.68378	6.21548	1.85143e-06	3.58178e-05	4.83713
PH_hs_0001457	ABCA6	2.88113	1.52663	9.19859	6.21382	1.85899e-06	3.58804e-05	4.83306
PH_hs_0030094	LGALS3	2.38573	1.25443	14.4187	6.21336	1.86111e-06	3.58804e-05	4.83192
PH_hs_0023876	IL13RA2	3.56831	1.83524	11.6053	6.20577	1.89626e-06	3.64948e-05	4.81321
PH_hs_0031689	MIOX	-3.5005	-1.80756	6.49654	-6.20368	1.90605e-06	3.66199e-05	4.80807
PH_hs_0004174	HMMR	2.81935	1.49536	7.82889	6.18596	1.99124e-06	3.81907e-05	4.76435
PH_hs_0043296	ID2	-2.89985	-1.53598	13.2189	-6.18288	2.00644e-06	3.84159e-05	4.75675
PH_hs_0010094	TCF7	2.9549	1.56311	8.60599	6.18114	2.01506e-06	3.85146e-05	4.75247
PH_hs_0003403	SCFD2	2.70749	1.43696	9.82807	6.17835	2.02901e-06	3.87148e-05	4.74557
PH_hs_0028888	HIST1H4C	2.66893	1.41626	15.2598	6.17402	2.05079e-06	3.90634e-05	4.7349
PH_hs_0036700	MGC87042	2.59566	1.3761	10.2185	6.16376	2.10344e-06	3.99977e-05	4.70956
PH_hs_0004787	CDKN3	3.55773	1.83096	10.5239	6.16184	2.11342e-06	4.0119e-05	4.70483
PH_hs_0022406	CTSC	3.41261	1.77088	12.6656	6.1596	2.12513e-06	4.02725e-05	4.69931
PH_hs_0000615	DBC1	-4.28324	-2.0987	7.61075	-6.15883	2.1292e-06	4.0281e-05	4.6974
PH_hs_0004673	TNFRSF11B	-3.02063	-1.59485	12.836	-6.1566	2.14094e-06	4.04344e-05	4.6919
PH_hs_0024609	TMTC1	-2.4682	-1.30346	7.53485	-6.15445	2.15236e-06	4.05812e-05	4.68658
PH_hs_0000855	TSPAN5	2.75253	1.46076	10.8727	6.14929	2.18e-06	4.10327e-05	4.67383
PH_hs_0023610	YRDC	-2.969	-1.56998	8.27245	-6.14461	2.20535e-06	4.14063e-05	4.66227
PH_hs_0047852	BDH1	6.11837	2.61315	6.14977	6.14425	2.20729e-06	4.14063e-05	4.66139
PH_hs_0042793	RAB42	3.26177	1.70566	9.04954	6.14204	2.21939e-06	4.15632e-05	4.65593
PH_hs_0024620	MDGA1	5.19393	2.37683	6.5251	6.14022	2.22943e-06	4.16811e-05	4.65142
PH_hs_0028643	CAMK1	2.79733	1.48405	7.03583	6.13846	2.23914e-06	4.17923e-05	4.64708
PH_hs_0030141	NUDT6	3.14913	1.65495	7.50967	6.12968	2.28831e-06	4.26384e-05	4.62537
PH_hs_0043526	LRRFIP1	-2.44578	-1.29029	12.4747	-6.1277	2.29955e-06	4.27763e-05	4.62047
PH_hs_0025525	CLU	2.95684	1.56405	12.438	6.12441	2.31834e-06	4.30537e-05	4.61234
PH_hs_0013959	BTBD11	4.21199	2.0745	6.43697	6.12197	2.33236e-06	4.32419e-05	4.60631
PH_hs_0028276	PLCXD1	2.84046	1.50613	12.0348	6.12034	2.34181e-06	4.33196e-05	4.60227
PH_hs_0004615	MMD	10.073	3.33242	6.31547	6.1199	2.34434e-06	4.33196e-05	4.60119
PH_hs_0009233	LY75	3.1844	1.67102	7.57363	6.11675	2.36272e-06	4.35868e-05	4.59339
PH_hs_0032460	GSTM2	5.02967	2.33046	5.85972	6.11078	2.39789e-06	4.41625e-05	4.57862
PH_hs_0024040	SLC9A9	2.52939	1.33879	9.71471	6.10994	2.40287e-06	4.4181e-05	4.57655
PH_hs_0046180	WDR76	3.14074	1.65111	7.21863	6.10835	2.41236e-06	4.42824e-05	4.57261
PH_hs_0030902	PPT1	2.51801	1.33228	10.3806	6.10706	2.42008e-06	4.43508e-05	4.56942
PH_hs_0027108	CDCA3	3.34559	1.74226	10.487	6.10404	2.43819e-06	4.46093e-05	4.56196
PH_hs_0013269	ULBP2	-3.04161	-1.60483	8.34165	-6.09757	2.47759e-06	4.5224e-05	4.54594
PH_hs_0002554	COLEC12	2.42615	1.27867	13.7987	6.09719	2.47992e-06	4.5224e-05	4.54501
PH_hs_0022481	SLC38A1	-4.18624	-2.06566	8.74524	-6.09333	2.50374e-06	4.55836e-05	4.53545
PH_hs_0031553	AFAP1	-2.40626	-1.26679	8.37677	-6.09106	2.5179e-06	4.57666e-05	4.52982
PH_hs_0031774	PTPLAD2	5.02984	2.33051	6.35814	6.07606	2.61327e-06	4.74226e-05	4.49267
PH_hs_0019865	SCARF2	-2.67377	-1.41888	10.3417	-6.07142	2.64352e-06	4.78427e-05	4.48117
PH_hs_0045074	ITIH5	-2.6853	-1.42509	6.79473	-6.07119	2.64503e-06	4.78427e-05	4.4806
PH_hs_0003660	STAC	-2.73513	-1.45161	7.43611	-6.06761	2.66861e-06	4.81909e-05	4.47173
PH_hs_0043687	CENPM	3.12598	1.64431	12.1075	6.06662	2.67513e-06	4.82304e-05	4.46929
PH_hs_0003236	AAED1	2.55671	1.35429	7.31961	6.06389	2.69333e-06	4.84799e-05	4.46252
PH_hs_0024651	KIAA0564	-3.86733	-1.95134	9.86532	-6.06192	2.70654e-06	4.8639e-05	4.45763
PH_hs_0031046	C9orf140|LOC729983	3.75305	1.90806	8.43483	6.05424	2.75856e-06	4.94939e-05	4.43861
PH_hs_0025406	SQRDL	2.90039	1.53624	11.7321	6.05194	2.77435e-06	4.96605e-05	4.43291
PH_hs_0018571	PSMB9	2.84138	1.50659	11.6345	6.05159	2.77677e-06	4.96605e-05	4.43203
PH_hs_0008797	H2AFX	2.76622	1.46792	13.7206	6.04641	2.81271e-06	5.021e-05	4.41919
PH_hs_0047393	CDON	2.83683	1.50428	9.55621	6.04586	2.81653e-06	5.021e-05	4.41783
PH_hs_0049221	OAS3	4.2301	2.08069	7.77956	6.04114	2.84973e-06	5.07146e-05	4.40612
PH_hs_0025887	RFC5	2.97444	1.57262	8.85744	6.04055	2.85395e-06	5.07146e-05	4.40464
PH_hs_0032347	DTNA	8.91053	3.15551	5.88652	6.03616	2.88523e-06	5.11887e-05	4.39375
PH_hs_0045902	TJP2	3.43976	1.78231	9.18946	6.03079	2.92391e-06	5.17923e-05	4.38045
PH_hs_0048809	SGCD	-2.49964	-1.32172	11.5956	-6.02192	2.98906e-06	5.28622e-05	4.35843
PH_hs_0043295	PASK	6.085	2.60526	5.83577	6.02048	2.99976e-06	5.29673e-05	4.35486
PH_hs_0044671	HMGB2	2.68078	1.42265	13.0491	6.01977	3.00508e-06	5.29747e-05	4.3531
PH_hs_0042288	IDO1	5.98952	2.58244	5.34084	6.01915	3.00971e-06	5.29747e-05	4.35156
PH_hs_0029660	AKR1C3|AKR1C4|AKR1C2|AKR1C1	2.6189	1.38896	12.5525	6.01373	3.05051e-06	5.3608e-05	4.33811
PH_hs_0024970	DAAM2	-2.64204	-1.40165	9.25562	-6.0012	3.14708e-06	5.52178e-05	4.30697
PH_hs_0049024	CA12	2.71173	1.43921	12.4178	5.99376	3.2058e-06	5.61595e-05	4.28851
PH_hs_0023534	C11orf80	2.80297	1.48696	8.65652	5.99308	3.21125e-06	5.61665e-05	4.28681
PH_hs_0035651	PSMB8	2.2527	1.17165	10.9705	5.99089	3.22884e-06	5.63856e-05	4.28135
PH_hs_0003454	ORC6L	2.82291	1.49718	8.20736	5.98989	3.23683e-06	5.64366e-05	4.27888
PH_hs_0040288	ALDOC	2.97324	1.57204	8.62304	5.97383	3.36882e-06	5.86459e-05	4.23897
PH_hs_0047499	WNT5A	-4.28888	-2.1006	8.89575	-5.97044	3.39736e-06	5.90503e-05	4.23054
PH_hs_0009654	RHEBL1	2.37745	1.24941	7.47385	5.96918	3.40807e-06	5.91441e-05	4.2274
PH_hs_0047363	PLSCR1	2.44995	1.29275	9.75985	5.96421	3.4505e-06	5.97871e-05	4.21504
PH_hs_0025853	CDO1	2.48161	1.31128	8.02083	5.96073	3.48048e-06	6.02129e-05	4.2064
PH_hs_0039280	SH3PXD2A	-2.4674	-1.30299	11.1092	-5.95913	3.49443e-06	6.03603e-05	4.2024
PH_hs_0040319	STMN1	4.6361	2.21291	6.7045	5.95617	3.52025e-06	6.0712e-05	4.19505
PH_hs_0030751	SH3BP4	-3.64701	-1.86671	9.24006	-5.95369	3.54207e-06	6.09567e-05	4.18888
PH_hs_0001501	SPAG5	3.10784	1.63591	10.728	5.95332	3.5454e-06	6.09567e-05	4.18794
PH_hs_0046195	BRIP1	2.62629	1.39303	7.61155	5.94088	3.65697e-06	6.27781e-05	4.157
PH_hs_0000845	VSTM2L	-2.25505	-1.17316	7.73053	-5.93771	3.68599e-06	6.31377e-05	4.14911
PH_hs_0032255	C21orf58	3.08273	1.62421	6.13732	5.93735	3.68928e-06	6.31377e-05	4.14822
PH_hs_0002110	CCNB1	2.37158	1.24585	10.0695	5.93426	3.71784e-06	6.34745e-05	4.14052
PH_hs_0000213	BIRC5	3.45196	1.78741	11.7147	5.93399	3.72037e-06	6.34745e-05	4.13984
PH_hs_0000490	CDKN2C	2.62954	1.39481	13.1513	5.93177	3.74101e-06	6.37289e-05	4.13431
PH_hs_0020732	C5orf36	2.39983	1.26293	7.88481	5.92692	3.7865e-06	6.44052e-05	4.12224
PH_hs_0010039	FAT1	-2.71247	-1.43961	9.71572	-5.92467	3.80785e-06	6.46458e-05	4.11663
PH_hs_0005822	HJURP	3.30514	1.72471	10.5573	5.9242	3.81227e-06	6.46458e-05	4.11547
PH_hs_0022775	TK1	2.72975	1.44877	12.9198	5.92093	3.84351e-06	6.50684e-05	4.10732
PH_hs_0027095	SIAH2	-2.73744	-1.45283	8.82411	-5.92037	3.84888e-06	6.50684e-05	4.10593
PH_hs_0008730	CHEK2	2.58009	1.36742	10.1018	5.9157	3.89399e-06	6.5731e-05	4.09429
PH_hs_0031620	NBPF8	4.1286	2.04565	7.16271	5.91166	3.9334e-06	6.62957e-05	4.08424
PH_hs_0045061	OAS2	3.01898	1.59406	7.35422	5.91089	3.94098e-06	6.63229e-05	4.08232
PH_hs_0046304	RDM1	6.55905	2.71349	5.40375	5.90973	3.9524e-06	6.64146e-05	4.07943
PH_hs_0045444	GLRX	-3.09679	-1.63077	11.4001	-5.90356	4.01372e-06	6.73414e-05	4.06405
PH_hs_0045432	ECE2	3.11345	1.63852	7.77043	5.90297	4.01966e-06	6.73414e-05	4.06258
PH_hs_0000241	LIG1	2.72812	1.44791	9.2463	5.89694	4.08064e-06	6.82423e-05	4.04755
PH_hs_0022599	GPCPD1	-2.73315	-1.45056	8.59564	-5.89644	4.0857e-06	6.82423e-05	4.04631
PH_hs_0029657	SHMT1	2.67968	1.42206	9.76868	5.89194	4.13185e-06	6.89096e-05	4.03509
PH_hs_0017245	GPT2	-2.92667	-1.54926	9.78823	-5.89127	4.1388e-06	6.89222e-05	4.03341
PH_hs_0032895	ADH1B|ADH1C|ADH1A	3.28733	1.71692	6.73837	5.87895	4.2681e-06	7.09692e-05	4.0027
PH_hs_0016522	TMEFF1	2.92669	1.54927	7.69365	5.86303	4.44143e-06	7.3741e-05	3.96296
PH_hs_0010156	FOXO1	-2.70531	-1.43579	8.503	-5.86144	4.45906e-06	7.3871e-05	3.95901
PH_hs_0024622	FBXO32	-3.1198	-1.64145	6.72844	-5.86113	4.46254e-06	7.3871e-05	3.95823
PH_hs_0031227	LPXN	2.5606	1.35648	11.7712	5.85529	4.52821e-06	7.48467e-05	3.94365
PH_hs_0024540	FRY	-2.36994	-1.24485	8.30704	-5.84963	4.59277e-06	7.57182e-05	3.92952
PH_hs_0021937	ECD	2.52655	1.33717	10.396	5.84947	4.59455e-06	7.57182e-05	3.92913
PH_hs_0005616	CEP72	2.45027	1.29294	7.67128	5.83971	4.70807e-06	7.74742e-05	3.90477
PH_hs_0031085	RACGAP1P|RACGAP1	2.88828	1.53021	9.56244	5.83803	4.728e-06	7.76873e-05	3.90055
PH_hs_0047732	PRDM8	2.70508	1.43567	10.1632	5.83062	4.81645e-06	7.90239e-05	3.88205
PH_hs_0009437	TOP2A	2.751	1.45996	12.0076	5.82224	4.91857e-06	8.05806e-05	3.86111
PH_hs_0014712	FANCA	2.7165	1.44175	7.82279	5.82135	4.92956e-06	8.06418e-05	3.85888
PH_hs_0004680	KIAA0101	3.05464	1.611	12.8545	5.8201	4.94499e-06	8.07754e-05	3.85576
PH_hs_0001062	LIMA1	-2.75767	-1.46345	9.32938	-5.81111	5.05749e-06	8.2492e-05	3.83331
PH_hs_0014293	IFI27	2.42745	1.27944	8.34074	5.80987	5.07334e-06	8.26294e-05	3.83019
PH_hs_0016469	ANKRD13B	2.76186	1.46564	7.99269	5.80749	5.10364e-06	8.30013e-05	3.82425
PH_hs_0004893	ITGB3	5.16	2.36737	5.93734	5.79492	5.26687e-06	8.55309e-05	3.79283
PH_hs_0047777	LOC283070	2.34452	1.22929	8.14668	5.79369	5.2832e-06	8.56109e-05	3.78974
PH_hs_0020055	LAMC1	-2.53367	-1.34123	13.225	-5.79339	5.28719e-06	8.56109e-05	3.78899
PH_hs_0019658	TCN2	3.12941	1.64589	7.0813	5.78889	5.34712e-06	8.64554e-05	3.77774
PH_hs_0000201	SDC2	-2.50198	-1.32307	9.93389	-5.78158	5.44601e-06	8.76915e-05	3.75946
PH_hs_0023678	NCAPH	3.18943	1.6733	9.20092	5.7815	5.44714e-06	8.76915e-05	3.75925
PH_hs_0047586	INSIG1	2.41547	1.2723	12.2346	5.78149	5.44721e-06	8.76915e-05	3.75924
PH_hs_0034452	IGSF10	-3.33792	-1.73895	7.08138	-5.77894	5.48223e-06	8.81277e-05	3.75284
PH_hs_0039656	PVR	-2.6529	-1.40757	6.8444	-5.77685	5.51092e-06	8.84611e-05	3.74763
PH_hs_0000821	LOC730101	2.67832	1.42133	9.35852	5.77508	5.53552e-06	8.87279e-05	3.74319
PH_hs_0000342	NGF	-2.7264	-1.44699	9.05429	-5.76923	5.61732e-06	8.99094e-05	3.72855
PH_hs_0027449	NDC80	3.74685	1.90568	9.82664	5.76771	5.63877e-06	9.00787e-05	3.72475
PH_hs_0042730	TNFAIP8L3	2.47224	1.30582	9.99241	5.76733	5.64409e-06	9.00787e-05	3.72381
PH_hs_0048894	MYH1	-9.86157	-3.30182	4.36493	-5.76465	5.68228e-06	9.04764e-05	3.71708
PH_hs_0020913	NBL1	2.65037	1.40619	14.7071	5.76419	5.68873e-06	9.04764e-05	3.71595
PH_hs_0012717	ZEB1	3.3931	1.7626	9.28241	5.76387	5.69341e-06	9.04764e-05	3.71513
PH_hs_0038190	DTX4	-2.27673	-1.18696	7.13923	-5.75907	5.76226e-06	9.13837e-05	3.70314
PH_hs_0019260	C17orf60	2.83882	1.50529	6.69193	5.75845	5.77134e-06	9.13837e-05	3.70157
PH_hs_0032754	RBPJP6|RBPJ|LOC643845|RBPJP5|RBPJP7	2.46401	1.30101	14.4025	5.75818	5.77514e-06	9.13837e-05	3.70091
PH_hs_0019823	MTMR11	2.40347	1.26512	11.0108	5.75604	5.80635e-06	9.1747e-05	3.69553
PH_hs_0035561	CTSC	2.73173	1.44981	10.3323	5.75379	5.83923e-06	9.21356e-05	3.6899
PH_hs_0028988	AKR1C3	2.16634	1.11526	13.7695	5.75204	5.86484e-06	9.24086e-05	3.68553
PH_hs_0003884	XRCC6BP1	2.87574	1.52393	9.00848	5.75113	5.87834e-06	9.24903e-05	3.68324
PH_hs_0020943	PRKAR2A	2.38032	1.25116	7.88501	5.7481	5.92316e-06	9.30639e-05	3.67566
PH_hs_0022133	CH25H	-3.03439	-1.60141	9.9669	-5.74635	5.94925e-06	9.3342e-05	3.67127
PH_hs_0036800	H19	-3.09161	-1.62836	9.76816	-5.74508	5.96822e-06	9.34651e-05	3.6681
PH_hs_0025871	OAS1	2.58081	1.36782	5.96319	5.74459	5.97566e-06	9.34651e-05	3.66686
PH_hs_0042076	MND1	3.48125	1.79961	9.18577	5.74414	5.9823e-06	9.34651e-05	3.66575
PH_hs_0043224	NEFH	2.78804	1.47925	8.99573	5.73711	6.08882e-06	9.49389e-05	3.64814
PH_hs_0001378	CEP55	2.97227	1.57157	9.37485	5.73679	6.09371e-06	9.49389e-05	3.64734
PH_hs_0015263	BOK	-3.10087	-1.63267	9.46796	-5.73452	6.12854e-06	9.52662e-05	3.64165
PH_hs_0034162	PSG1|PSG9|PSG7|PSG8|PSG5|PSG4|PSG6|PSG10|PSG3|PSG2	-2.96508	-1.56807	9.03194	-5.73431	6.13184e-06	9.52662e-05	3.64112
PH_hs_0016308	GINS4	15.7516	3.97742	6.20388	5.73074	6.18709e-06	9.59905e-05	3.63217
PH_hs_0024058	C16orf52	2.4264	1.27882	9.60048	5.72822	6.22634e-06	9.64648e-05	3.62586
PH_hs_0030857	CXCL1|CXCL2|CXCL3	3.59517	1.84606	9.00262	5.72111	6.33861e-06	9.79534e-05	3.60803
PH_hs_0024897	C9orf3	-2.32686	-1.21838	10.6677	-5.72102	6.34002e-06	9.79534e-05	3.60781
PH_hs_0019221	PSRC1	3.32785	1.73459	10.37	5.71897	6.37278e-06	9.83229e-05	3.60267
PH_hs_0043779	NOVA1	2.74118	1.4548	9.2418	5.71528	6.43203e-06	9.90996e-05	3.59344
PH_hs_0045931	CITED2	-2.25053	-1.17026	13.737	-5.7136	6.45931e-06	9.93822e-05	3.58922
PH_hs_0000122	LOC100291980|IL32	-2.63905	-1.40002	7.30128	-5.7114	6.49508e-06	9.96659e-05	3.58371
PH_hs_0044705	FANCA	2.75312	1.46107	7.29466	5.71099	6.50185e-06	9.96659e-05	3.58267
PH_hs_0047929	KLHL29	-3.12687	-1.64472	8.01371	-5.71052	6.50947e-06	9.96659e-05	3.5815
PH_hs_0027204	ING2	2.32401	1.21662	10.3721	5.71027	6.51358e-06	9.96659e-05	3.58087
PH_hs_0043707	MEST	-16.514	-4.04562	5.14208	-5.70568	6.58912e-06	0.000100683	3.56937
PH_hs_0025739	PLTP	2.52437	1.33592	9.29429	5.69461	6.77521e-06	0.000103323	3.5416
PH_hs_0027976	CENPH	3.16065	1.66022	9.32786	5.6943	6.78045e-06	0.000103323	3.54082
PH_hs_0034204	LOC653391	3.85593	1.94708	7.64762	5.6931	6.80089e-06	0.000103493	3.53782
PH_hs_0020362	CDCA5	3.11587	1.63963	11.7347	5.68313	6.97362e-06	0.000105976	3.51281
PH_hs_0045835	SHMT2	-2.5577	-1.35484	10.5913	-5.68196	6.99427e-06	0.000106101	3.50986
PH_hs_0029066	NRN1	2.58417	1.3697	11.4482	5.68158	7.0009e-06	0.000106101	3.50891
PH_hs_0035318	PRL	-6.04108	-2.59481	5.48335	-5.67969	7.03427e-06	0.000106462	3.50417
PH_hs_0042257	HIST1H4H	-2.5625	-1.35755	8.79332	-5.67784	7.0671e-06	0.000106813	3.49953
PH_hs_0002080	SAC3D1	2.54517	1.34776	10.6914	5.67352	7.14428e-06	0.000107752	3.4887
PH_hs_0046169	VEPH1	-4.0945	-2.03369	9.36322	-5.67328	7.14862e-06	0.000107752	3.48809
PH_hs_0045217	RFC3	3.1745	1.66653	7.76218	5.67149	7.18089e-06	0.000108092	3.4836
PH_hs_0003748	ADAMTS5	-15.8396	-3.98546	5.15645	-5.66978	7.21187e-06	0.000108412	3.47931
PH_hs_0028994	PCNA	2.53331	1.34102	15.002	5.66386	7.32018e-06	0.000109809	3.46444
PH_hs_0049109	AP4E1	-2.24932	-1.16949	9.37479	-5.66361	7.32478e-06	0.000109809	3.46382
PH_hs_0012930	LTBP1	2.23517	1.16038	14.0685	5.66308	7.33445e-06	0.000109809	3.4625
PH_hs_0029801	RBPJP6|RBPJ|LOC643845|RBPJP5|RBPJP7	2.65934	1.41107	12.3405	5.65839	7.42168e-06	0.000110966	3.45071
PH_hs_0049714	FAM72B|FAM72A|FAM72D	2.86802	1.52006	9.2304	5.65624	7.46196e-06	0.000111364	3.44531
PH_hs_0003369	EXO1	2.75498	1.46204	9.77451	5.65554	7.47506e-06	0.000111364	3.44357
PH_hs_0000146	NR4A1	-3.37515	-1.75495	7.80428	-5.65537	7.47833e-06	0.000111364	3.44313
PH_hs_0027946	B3GALT2	-16.2379	-4.02129	5.42729	-5.6532	7.51924e-06	0.000111824	3.43769
PH_hs_0003086	PRKG2	9.32831	3.22162	5.9216	5.65196	7.54288e-06	0.000112025	3.43456
PH_hs_0026528	FAM101B	-2.5982	-1.37751	9.71855	-5.64556	7.66532e-06	0.000113692	3.4185
PH_hs_0000608	MANSC1	4.53538	2.18122	6.52396	5.64309	7.71327e-06	0.000114078	3.41229
PH_hs_0027863	LRRC45	3.62031	1.85611	9.44579	5.64274	7.72001e-06	0.000114078	3.41142
PH_hs_0007996	ANKRD35	2.83874	1.50525	8.82325	5.64263	7.72211e-06	0.000114078	3.41114
PH_hs_0049110	ODZ3	-2.75821	-1.46373	7.01987	-5.63794	7.81395e-06	0.000115282	3.39936
PH_hs_0004236	CD163	-3.78508	-1.92033	6.83487	-5.63314	7.90907e-06	0.000116531	3.38729
PH_hs_0022310	CTSH	4.22221	2.078	7.04802	5.63244	7.92299e-06	0.000116581	3.38554
PH_hs_0042081	MMP10	3.51693	1.81432	6.30721	5.62637	8.04508e-06	0.000118221	3.37029
PH_hs_0032773	DSP	-2.87936	-1.52575	10.5013	-5.6206	8.16295e-06	0.000119795	3.35579
PH_hs_0005972	DDIT4L	3.64078	1.86425	8.59921	5.61994	8.17648e-06	0.000119836	3.35414
PH_hs_0000004	ACAT1	2.10623	1.07466	9.54757	5.61789	8.21894e-06	0.000120145	3.34898
PH_hs_0038982	LOC100134259	2.67339	1.41867	7.3567	5.61787	8.21922e-06	0.000120145	3.34895
PH_hs_0023490	BUB1	4.75763	2.25024	5.94336	5.61457	8.28797e-06	0.000120991	3.34064
PH_hs_0045771	LTBP1	2.26626	1.18031	13.7263	5.60697	8.44831e-06	0.00012317	3.32154
PH_hs_0025141	BTBD19	-2.5284	-1.33822	7.91415	-5.60445	8.50218e-06	0.000123794	3.3152
PH_hs_0020166	IL17D	2.65127	1.40668	7.38291	5.60186	8.55792e-06	0.000124442	3.30869
PH_hs_0045292	LOC100291056	2.18155	1.12535	7.38611	5.59751	8.6524e-06	0.000125652	3.29775
PH_hs_0044521	ANTXR1	-3.01875	-1.59395	9.46462	-5.5964	8.67672e-06	0.000125841	3.29495
PH_hs_0042203	B4GALNT4	6.09813	2.60837	6.00788	5.59517	8.7035e-06	0.000126065	3.29188
PH_hs_0020019	UGCG	-3.49196	-1.80404	9.06902	-5.59153	8.78399e-06	0.000127057	3.2827
PH_hs_0000329	ANGPT1	-2.5473	-1.34897	8.3966	-5.59104	8.79484e-06	0.000127057	3.28147
PH_hs_0024758	ST8SIA1	3.26939	1.70902	7.08706	5.58965	8.82564e-06	0.000127336	3.27799
PH_hs_0024529	NFKBIZ	-3.27577	-1.71184	9.54329	-5.58908	8.83843e-06	0.000127356	3.27654
PH_hs_0028268	PDGFA	-5.44024	-2.44367	7.56992	-5.58506	8.92852e-06	0.000128386	3.26644
PH_hs_0004063	FAM171A1	-2.21464	-1.14707	9.77424	-5.58486	8.93298e-06	0.000128386	3.26594
PH_hs_0024235	ERAP2	3.81468	1.93156	6.58773	5.57955	9.05348e-06	0.000129858	3.25258
PH_hs_0004511	CPZ	-2.67213	-1.41799	10.1922	-5.57914	9.06287e-06	0.000129858	3.25155
PH_hs_0024168	PLAC8|LOC100288611|LOC100294494	-6.00956	-2.58726	6.23334	-5.57857	9.07585e-06	0.000129858	3.25012
PH_hs_0002818	CDCA4	2.73025	1.44904	11.7917	5.5783	9.08213e-06	0.000129858	3.24943
PH_hs_0024082	TBX3	2.59007	1.37299	10.384	5.57731	9.10487e-06	0.000130016	3.24694
PH_hs_0042785	NANOS3	-2.70246	-1.43428	7.55213	-5.57508	9.15612e-06	0.00013058	3.24135
PH_hs_0010292	SEMA3C	-2.82145	-1.49644	11.5399	-5.57349	9.19295e-06	0.000130938	3.23735
PH_hs_0028438	TULP3	2.80041	1.48564	7.97494	5.57181	9.23209e-06	0.000131327	3.23311
PH_hs_0034040	HPGD	10.101	3.33642	4.72007	5.56492	9.39404e-06	0.000133326	3.21578
PH_hs_0003600	PLCL2	2.16213	1.11246	8.56866	5.56482	9.39659e-06	0.000133326	3.21551
PH_hs_0035609	ETV1	10.8306	3.43704	6.53301	5.55943	9.52527e-06	0.00013498	3.20196
PH_hs_0009720	ABCD1	2.39832	1.26202	10.7625	5.5589	9.53808e-06	0.000134989	3.20062
PH_hs_0033453	KCTD11	-2.09028	-1.0637	8.71503	-5.55763	9.56871e-06	0.000135251	3.19742
PH_hs_0000691	KIAA1644	-2.33855	-1.22562	10.3542	-5.55059	9.74031e-06	0.000137502	3.17971
PH_hs_0031364	CITED2	-2.38786	-1.25572	12.1948	-5.54361	9.91378e-06	0.000139773	3.16212
PH_hs_0011979	HELLS	3.50491	1.80938	8.30887	5.54183	9.95836e-06	0.000140224	3.15765
PH_hs_0028992	RNF144A	2.2025	1.13914	7.86362	5.52462	1.0401e-05	0.000146272	3.11432
PH_hs_0044918	PHKG1	5.92556	2.56695	5.69566	5.52277	1.04498e-05	0.000146772	3.10966
PH_hs_0031250	FAM180A	2.968	1.56949	10.0139	5.52127	1.04895e-05	0.000147145	3.10587
PH_hs_0042622	OR4K17	2.4075	1.26754	8.66228	5.50877	1.08264e-05	0.000151679	3.07438
PH_hs_0027798	ADRA2C	-2.39474	-1.25987	6.52746	-5.50667	1.08842e-05	0.000152297	3.06908
PH_hs_0045768	LFNG	-2.51794	-1.33225	7.71055	-5.49499	1.12107e-05	0.000156668	3.03964
PH_hs_0014380	TUBG2	-6.53301	-2.70775	6.06351	-5.48851	1.13959e-05	0.000159057	3.02331
PH_hs_0002340	SDPR	-2.98486	-1.57766	7.36395	-5.48477	1.15043e-05	0.000160368	3.01388
PH_hs_0047873	LOC400931	2.82493	1.49822	8.26287	5.48221	1.15793e-05	0.000161209	3.00742
PH_hs_0049353	SGPL1	-2.3946	-1.25978	9.26949	-5.48172	1.15936e-05	0.000161209	3.00618
PH_hs_0023848	DAB1	-3.41271	-1.77092	7.07601	-5.47572	1.17711e-05	0.000163472	2.99105
PH_hs_0030369	PODNL1	-9.70751	-3.2791	5.37279	-5.46577	1.20713e-05	0.000167433	2.96597
PH_hs_0010482	CLSPN	2.78353	1.47692	6.84851	5.46443	1.21123e-05	0.000167792	2.9626
PH_hs_0002394	RASL12	2.23499	1.16027	6.76675	5.46149	1.22028e-05	0.000168835	2.95518
PH_hs_0044759	HSD17B7	3.14908	1.65493	7.07754	5.46043	1.22358e-05	0.000168921	2.95249
PH_hs_0045630	NRG1	-3.02118	-1.59511	6.7259	-5.46031	1.22393e-05	0.000168921	2.9522
PH_hs_0026059	SERTAD4	-6.7261	-2.74977	5.62	-5.45897	1.22812e-05	0.000169288	2.94881
PH_hs_0031336	PLAU	2.29206	1.19665	10.5878	5.45361	1.24489e-05	0.000171388	2.9353
PH_hs_0016830	MID2	-4.01263	-2.00455	6.37504	-5.45217	1.24944e-05	0.000171802	2.93166
PH_hs_0004780	PMEPA1	-2.64865	-1.40526	9.58173	-5.45056	1.25455e-05	0.000172291	2.9276
PH_hs_0039838	MIR155HG	2.38541	1.25424	6.87295	5.44551	1.27069e-05	0.000174093	2.91487
PH_hs_0010384	TMEM100	2.66078	1.41185	8.05337	5.44548	1.2708e-05	0.000174093	2.91478
PH_hs_0025554	KIAA0355	-2.32126	-1.21491	9.97075	-5.4426	1.28011e-05	0.000175153	2.90752
PH_hs_0010294	APBA1	1.83259	0.873888	7.76968	5.43583	1.30226e-05	0.000177964	2.89044
PH_hs_0016413	BEX1	-2.64486	-1.40319	6.60946	-5.4347	1.306e-05	0.000178171	2.88758
PH_hs_0030456	PSG5|PSG10|PSG3|PSG2	-3.16916	-1.6641	12.109	-5.43441	1.30697e-05	0.000178171	2.88684
PH_hs_0048794	HNMT	-3.33494	-1.73766	8.78383	-5.43254	1.31316e-05	0.000178796	2.88213
PH_hs_0024362	BLM	2.66881	1.41619	6.61741	5.43194	1.31516e-05	0.000178849	2.88062
PH_hs_0028059	WNT16	10.0583	3.33031	5.2891	5.42956	1.32314e-05	0.000179714	2.8746
PH_hs_0034346	PSG9|PSG1|PSG7|PSG8|PSG5|PSG4|PSG6|PSG10|PSG3	-3.2536	-1.70204	8.95084	-5.42892	1.32529e-05	0.000179787	2.87298
PH_hs_0047247	JUB	-12.1563	-3.60364	5.74297	-5.42832	1.32731e-05	0.000179841	2.87147
PH_hs_0029468	YARS	-2.33275	-1.22203	10.6328	-5.42777	1.32915e-05	0.000179859	2.87008
PH_hs_0003743	STK32B	-6.89956	-2.7865	5.38826	-5.42701	1.33169e-05	0.000179859	2.86818
PH_hs_0015254	LYSMD2	2.44169	1.28788	8.41766	5.42684	1.33229e-05	0.000179859	2.86774
PH_hs_0001464	GALNT14	6.72462	2.74945	5.90999	5.42339	1.344e-05	0.00018122	2.85902
PH_hs_0035727	CCPG1	-7.95019	-2.99099	6.02164	-5.42104	1.35202e-05	0.000182053	2.8531
PH_hs_0030080	HIST2H2AC	2.79801	1.4844	6.8809	5.42062	1.35345e-05	0.000182053	2.85204
PH_hs_0028850	TUBE1	-2.67625	-1.42021	7.2741	-5.41996	1.35573e-05	0.000182139	2.85037
PH_hs_0026661	DUSP8	-2.57022	-1.36189	7.51113	-5.41542	1.37142e-05	0.000184025	2.83891
PH_hs_0000979	PLEKHA4	2.50732	1.32614	9.69481	5.41053	1.38854e-05	0.000186098	2.82656
PH_hs_0049351	C17orf103	-2.28421	-1.1917	11.6299	-5.40993	1.39066e-05	0.000186158	2.82504
PH_hs_0014339	PSMC3IP	2.48523	1.31338	10.2586	5.40898	1.39402e-05	0.000186383	2.82265
PH_hs_0032047	CRABP2	2.67295	1.41843	11.0413	5.40535	1.4069e-05	0.000187691	2.81348
PH_hs_0009260	NT5E	3.04741	1.60758	12.3754	5.40527	1.40718e-05	0.000187691	2.81329
PH_hs_0047814	C11orf80	2.72673	1.44717	7.83171	5.40143	1.42096e-05	0.000189302	2.80359
PH_hs_0027156	GGH	2.41061	1.2694	13.577	5.39916	1.42918e-05	0.00019017	2.79784
PH_hs_0035309	ACAT1	2.33741	1.22491	10.6761	5.39824	1.4325e-05	0.000190384	2.79554
PH_hs_0046505	CCL14	-2.21892	-1.14986	6.68435	-5.39461	1.44577e-05	0.000191918	2.78636
PH_hs_0044496	FN1	-2.20441	-1.14039	10.4178	-5.39179	1.45614e-05	0.00019286	2.77924
PH_hs_0026055	ABHD4	-2.29529	-1.19868	7.88627	-5.39174	1.45634e-05	0.00019286	2.77911
PH_hs_0048583	ARSB	-2.63122	-1.39573	9.34222	-5.39098	1.45916e-05	0.000193004	2.77718
PH_hs_0026376	IFITM1	2.34151	1.22744	12.8635	5.38896	1.46666e-05	0.000193767	2.77208
PH_hs_0030700	CLEC11A	2.14814	1.10309	13.2063	5.38581	1.47842e-05	0.000195089	2.76413
PH_hs_0016478	FIP1L1	2.2525	1.17153	8.78245	5.38129	1.49547e-05	0.000197104	2.75272
PH_hs_0044664	FST	2.60813	1.38301	12.6503	5.37896	1.50434e-05	0.000198039	2.74683
PH_hs_0043093	NCRNA00219	-2.30061	-1.20202	12.9638	-5.37655	1.5136e-05	0.000199023	2.74072
PH_hs_0032531	CHEK2|LOC646096	2.19504	1.13425	10.3101	5.36906	1.54263e-05	0.000202599	2.72182
PH_hs_0022949	EBP	2.22759	1.15549	8.38413	5.36607	1.55439e-05	0.000203904	2.71426
PH_hs_0031365	RGS10	2.83103	1.50133	11.859	5.36379	1.56344e-05	0.000204673	2.70848
PH_hs_0027702	PPP1CC	2.04471	1.0319	12.9167	5.36366	1.56393e-05	0.000204673	2.70817
PH_hs_0030125	CTSL1	2.64807	1.40494	14.3414	5.36065	1.57595e-05	0.000206003	2.70055
PH_hs_0001798	NDST1	-3.08355	-1.62459	7.07336	-5.35888	1.58306e-05	0.000206689	2.69607
PH_hs_0001634	AK5	2.63893	1.39995	7.1583	5.35677	1.59154e-05	0.000207553	2.69075
PH_hs_0009662	LFNG	-2.31021	-1.20802	8.71622	-5.35466	1.60012e-05	0.000208428	2.6854
PH_hs_0014984	C16orf59	2.69088	1.42808	7.53879	5.34959	1.62084e-05	0.00021088	2.6726
PH_hs_0043875	UBE2E3	2.01947	1.01398	13.5127	5.34692	1.63187e-05	0.000212067	2.66585
PH_hs_0044334	CRIM1	-2.90032	-1.53621	12.5201	-5.33959	1.66254e-05	0.0002158	2.64733
PH_hs_0027120	ALX1	3.18463	1.67113	5.66849	5.33782	1.67005e-05	0.00021637	2.64284
PH_hs_0010296	TROAP	2.85387	1.51292	9.3533	5.33693	1.67382e-05	0.00021637	2.6406
PH_hs_0032652	NPAS2	-2.74858	-1.45869	8.67078	-5.3369	1.67397e-05	0.00021637	2.64051
PH_hs_0016832	FOXC1	-2.71225	-1.43949	8.3251	-5.33668	1.6749e-05	0.00021637	2.63995
PH_hs_0023973	ADK	2.73223	1.45008	12.441	5.33608	1.67746e-05	0.00021637	2.63844
PH_hs_0042082	GPCPD1	-2.49933	-1.32154	8.99831	-5.33581	1.6786e-05	0.00021637	2.63776
PH_hs_0005673	KCNJ8	-1.9898	-0.992623	8.79878	-5.33218	1.69416e-05	0.000218123	2.62858
PH_hs_0023540	ETS2	2.41585	1.27253	10.7998	5.33011	1.7031e-05	0.000219021	2.62334
PH_hs_0038496	FDPS	2.54126	1.34554	6.41348	5.32776	1.71329e-05	0.000220076	2.61741
PH_hs_0043086	MARS	-2.63385	-1.39717	10.6801	-5.3218	1.73947e-05	0.000223182	2.60232
PH_hs_0002372	THAP10	2.15746	1.10934	8.12264	5.31747	1.75871e-05	0.000225391	2.59138
PH_hs_0000909	RAPGEF3	2.40486	1.26595	7.79307	5.31654	1.76286e-05	0.000225662	2.58903
PH_hs_0024441	GLT25D2	-3.63996	-1.86392	6.89793	-5.31557	1.76723e-05	0.000225962	2.58657
PH_hs_0047870	LOC222699	-2.65592	-1.40921	7.15543	-5.31196	1.78352e-05	0.000227783	2.57744
PH_hs_0008455	LOC100134229	-5.681	-2.50615	6.52869	-5.3113	1.78653e-05	0.000227906	2.57576
PH_hs_0031177	C15orf59	-2.42124	-1.27575	8.90355	-5.30841	1.79972e-05	0.000229325	2.56845
PH_hs_0005570	CKAP2L	2.63235	1.39635	8.56574	5.30705	1.80592e-05	0.000229827	2.56502
PH_hs_0004692	PHLDA1	4.35038	2.12114	9.20554	5.30665	1.80779e-05	0.000229827	2.564
PH_hs_0018142	SPATA2L	2.93548	1.5536	6.11768	5.30576	1.81185e-05	0.00023008	2.56176
PH_hs_0026421	ABHD3	2.64657	1.40412	8.44643	5.30243	1.82726e-05	0.000231772	2.55334
PH_hs_0016986	PAQR4	2.47553	1.30774	8.26711	5.2988	1.84424e-05	0.000233607	2.54414
PH_hs_0008439	CNTN1	3.41538	1.77205	5.80213	5.29844	1.84592e-05	0.000233607	2.54323
PH_hs_0019951	SCPEP1	2.17023	1.11784	11.1546	5.29593	1.85776e-05	0.000234838	2.53687
PH_hs_0032406	CACNA1C	-2.33519	-1.22354	7.93671	-5.29537	1.86041e-05	0.000234906	2.53546
PH_hs_0019856	LRRN4CL	3.25181	1.70124	9.07623	5.29378	1.86795e-05	0.00023559	2.53143
PH_hs_0031061	LYPD6	-2.1312	-1.09166	6.61414	-5.29135	1.8795e-05	0.000236779	2.5253
PH_hs_0043736	STIL	2.14736	1.10257	11.18	5.29003	1.88581e-05	0.000237305	2.52197
PH_hs_0019597	SLC31A1	-2.57898	-1.3668	10.7039	-5.28894	1.89107e-05	0.000237698	2.5192
PH_hs_0003886	IL20RB	-2.44361	-1.28901	10.9681	-5.28754	1.89782e-05	0.000238276	2.51566
PH_hs_0041015	BEND6	2.57483	1.36448	8.3463	5.28651	1.90281e-05	0.000238634	2.51304
PH_hs_0045129	BMP1	-2.01254	-1.00902	9.18739	-5.28238	1.92292e-05	0.000240885	2.50259
PH_hs_0016853	MRAS	-2.0086	-1.00619	7.79536	-5.28143	1.92756e-05	0.000240899	2.50019
PH_hs_0047438	GRHL1	-3.36759	-1.75171	6.66544	-5.28116	1.9289e-05	0.000240899	2.4995
PH_hs_0033101	DDIT3	-3.7883	-1.92155	11.7305	-5.28103	1.92953e-05	0.000240899	2.49917
PH_hs_0040354	SSX2IP	9.07886	3.18251	5.89475	5.27959	1.93661e-05	0.000241511	2.49553
PH_hs_0026842	L2HGDH	2.96184	1.56649	7.35705	5.27881	1.94044e-05	0.000241718	2.49357
PH_hs_0022684	PLCB4	-3.36343	-1.74993	7.25683	-5.27576	1.95557e-05	0.00024333	2.48584
PH_hs_0046168	VEPH1	-4.29336	-2.10211	8.57463	-5.27323	1.96819e-05	0.000244627	2.47945
PH_hs_0044734	EDNRB	2.38805	1.25584	6.08616	5.26508	2.00945e-05	0.000249477	2.45881
PH_hs_0004651	MKI67	3.05735	1.61228	9.824	5.26422	2.01385e-05	0.000249744	2.45664
PH_hs_0028877	MTHFD1L	-2.71025	-1.43843	9.74888	-5.25493	2.06207e-05	0.000255306	2.43311
PH_hs_0005961	CCDC3	-4.97496	-2.31469	5.91853	-5.2547	2.06329e-05	0.000255306	2.43252
PH_hs_0002453	FNDC4	2.41333	1.27103	7.00667	5.25311	2.07166e-05	0.000256057	2.4285
PH_hs_0032101	ROPN1B|ROPN1	2.87461	1.52337	7.23637	5.251	2.08281e-05	0.000256991	2.42316
PH_hs_0031317	TUBA4A	2.4395	1.28658	8.20356	5.25081	2.08384e-05	0.000256991	2.42267
PH_hs_0025823	C7orf58	3.10276	1.63355	8.49807	5.24589	2.11007e-05	0.000259938	2.41023
PH_hs_0011210	TIMP4	2.87885	1.52549	7.68399	5.24545	2.11244e-05	0.000259942	2.40912
PH_hs_0022461	TDP1	2.31458	1.21075	6.99134	5.23986	2.14273e-05	0.000263378	2.39496
PH_hs_0013285	AURKA	2.56444	1.35864	11.1009	5.23814	2.15217e-05	0.000264247	2.39059
PH_hs_0000905	B3GNT1	2.14309	1.09969	12.3981	5.23745	2.15592e-05	0.00026435	2.38886
PH_hs_0024083	EHD3	2.39396	1.2594	7.51728	5.23683	2.15932e-05	0.00026435	2.38729
PH_hs_0048116	IL17RD	4.71517	2.23731	8.5657	5.23668	2.16014e-05	0.00026435	2.38691
PH_hs_0033244	WHAMML1|WHAMML2	-4.25293	-2.08846	6.26252	-5.23313	2.1798e-05	0.000266463	2.37791
PH_hs_0027596	TMEM55A	2.49767	1.32058	9.47474	5.2312	2.19052e-05	0.000267479	2.37303
PH_hs_0037398	SDCCAG8	2.36862	1.24404	9.79084	5.23046	2.19467e-05	0.000267692	2.37115
PH_hs_0004761	GNG11	2.609	1.3835	11.3646	5.22791	2.20899e-05	0.000269143	2.36469
PH_hs_0032390	RNF157	7.39655	2.88685	5.10806	5.22423	2.22978e-05	0.00027138	2.35537
PH_hs_0004735	PRIM1	2.77393	1.47193	8.79187	5.22361	2.2333e-05	0.00027151	2.35381
PH_hs_0014874	CCDC15	2.30211	1.20296	6.35967	5.21827	2.26391e-05	0.000274931	2.34027
PH_hs_0002574	SLIT2	2.37982	1.25086	11.6903	5.21356	2.29122e-05	0.000277944	2.32835
PH_hs_0048594	NEK7	-4.09947	-2.03544	10.2481	-5.21276	2.2959e-05	0.000277994	2.32633
PH_hs_0024885	TMEM38B	2.20567	1.14122	8.39942	5.21264	2.29662e-05	0.000277994	2.32601
PH_hs_0004423	C13orf15	2.8308	1.50121	12.6749	5.20306	2.35336e-05	0.000284313	2.30175
PH_hs_0002250	AGPAT6	2.00721	1.00519	9.15946	5.20271	2.35547e-05	0.000284313	2.30087
PH_hs_0045258	PTMA	7.52142	2.91101	6.3019	5.20254	2.3565e-05	0.000284313	2.30043
PH_hs_0048448	CTSC	3.39735	1.76441	8.56697	5.19894	2.37821e-05	0.000286622	2.29132
PH_hs_0049247	TMEM55A	2.54327	1.34668	8.68589	5.19584	2.39711e-05	0.000288587	2.28345
PH_hs_0039662	OSR1	9.70078	3.2781	5.18125	5.19476	2.40371e-05	0.000288942	2.28072
PH_hs_0042149	C20orf118	1.94593	0.960456	6.5429	5.19451	2.40525e-05	0.000288942	2.28008
PH_hs_0002954	STRA13	2.30519	1.20489	12.6521	5.19018	2.43198e-05	0.000291838	2.2691
PH_hs_0000185	EGR2	-6.95892	-2.79886	7.56316	-5.18685	2.4527e-05	0.000294007	2.26067
PH_hs_0010330	ARHGAP11A	3.02522	1.59704	7.24657	5.18423	2.46916e-05	0.000295372	2.25402
PH_hs_0024395	ICAM1	-3.06223	-1.61458	7.34605	-5.18419	2.4694e-05	0.000295372	2.25392
PH_hs_0031398	PTHLH	2.50951	1.3274	6.33782	5.18312	2.47612e-05	0.000295857	2.25122
PH_hs_0027048	NPTX2	3.09137	1.62825	7.15149	5.18249	2.48011e-05	0.000296016	2.24962
PH_hs_0035896	BCAS1	8.61742	3.10726	5.74281	5.18156	2.48599e-05	0.0002964	2.24727
PH_hs_0008343	CST6	2.37459	1.24768	7.05752	5.17965	2.49817e-05	0.000297266	2.24241
PH_hs_0004320	CPE	-2.90996	-1.541	10.4919	-5.17958	2.49859e-05	0.000297266	2.24224
PH_hs_0032387	FAM19A2	4.36205	2.12501	6.80784	5.17861	2.50475e-05	0.00029768	2.2398
PH_hs_0010928	SGPL1	-3.12153	-1.64225	9.46472	-5.17703	2.5149e-05	0.000298567	2.23578
PH_hs_0024571	B4GALT1	-2.78799	-1.47923	12.3947	-5.17658	2.51779e-05	0.000298591	2.23464
PH_hs_0002508	SSR3	2.86646	1.51927	12.3027	5.17597	2.52169e-05	0.000298736	2.2331
PH_hs_0044325	LNX1	2.30605	1.20542	6.47839	5.17378	2.53584e-05	0.000300093	2.22754
PH_hs_0048776	SEPT11	-2.18379	-1.12684	13.2238	-5.17313	2.54003e-05	0.000300268	2.2259
PH_hs_0049303	CCNA2	3.20554	1.68057	8.76336	5.16354	2.60296e-05	0.000307382	2.20158
PH_hs_0036062	PTPLAD1	2.3982	1.26195	8.20122	5.16291	2.60711e-05	0.000307545	2.2
PH_hs_0011155	TMEM176B	4.04902	2.01757	8.39283	5.16038	2.624e-05	0.000309175	2.19359
PH_hs_0020122	HEG1	-2.19397	-1.13354	9.5855	-5.15982	2.62775e-05	0.000309175	2.19217
PH_hs_0034175	OLFML1	6.40138	2.67838	6.21643	5.1596	2.62926e-05	0.000309175	2.19159
PH_hs_0043565	SPATA9	-2.83316	-1.50241	6.30744	-5.1576	2.64266e-05	0.000310422	2.18655
PH_hs_0040791	CEP76	2.15248	1.106	6.72854	5.15455	2.66331e-05	0.000312517	2.17881
PH_hs_0023387	MASTL	2.40433	1.26563	8.33183	5.15402	2.66696e-05	0.000312616	2.17745
PH_hs_0043838	LSS	2.09999	1.07038	12.2825	5.15041	2.69161e-05	0.000315173	2.16831
PH_hs_0044109	C11orf63	-2.0203	-1.01457	7.38073	-5.14878	2.70281e-05	0.000316152	2.16419
PH_hs_0043049	TMEFF1	3.01984	1.59447	7.01079	5.14044	2.76097e-05	0.000322616	2.14304
PH_hs_0009255	CHTF18	2.34309	1.22841	7.5017	5.1382	2.77681e-05	0.000324126	2.13736
PH_hs_0025577	ARHGAP9	-2.43922	-1.28642	6.86235	-5.13603	2.79225e-05	0.000325587	2.13185
PH_hs_0000262	CCNF	2.8623	1.51718	9.37603	5.13521	2.79813e-05	0.000325931	2.12976
PH_hs_0048035	GPM6B	3.54519	1.82586	6.50187	5.13333	2.81159e-05	0.000327156	2.12499
PH_hs_0027174	NFE2L1	-2.02469	-1.0177	12.9421	-5.12916	2.84161e-05	0.000329986	2.11444
PH_hs_0045058	SUV420H1	-2.00537	-1.00387	9.17183	-5.12913	2.84184e-05	0.000329986	2.11436
PH_hs_0004269	SHMT2	-2.60434	-1.38092	9.08024	-5.12806	2.84965e-05	0.000330547	2.11164
PH_hs_0000068	GOT1	-2.28964	-1.19512	11.4516	-5.12498	2.8721e-05	0.000332506	2.10384
PH_hs_0006287	CDC45	3.20296	1.67941	9.07868	5.12493	2.87251e-05	0.000332506	2.1037
PH_hs_0011672	CAMK2N1	3.6289	1.85953	10.7559	5.12255	2.88999e-05	0.000334181	2.09768
PH_hs_0044466	KIAA0101	2.78222	1.47624	11.0887	5.12004	2.90856e-05	0.000335979	2.09131
PH_hs_0044530	PHF19	2.46623	1.30231	10.1949	5.11873	2.91834e-05	0.00033652	2.08798
PH_hs_0018599	C6orf1	2.26824	1.18157	10.3208	5.1186	2.91929e-05	0.00033652	2.08765
PH_hs_0000175	SERPINA6	-2.59291	-1.37457	7.68217	-5.11771	2.92595e-05	0.000336939	2.08539
PH_hs_0013249	WDR76	2.99193	1.58108	9.54888	5.11654	2.93471e-05	0.000337598	2.08242
PH_hs_0023044	ROR2	-2.21224	-1.14551	7.50519	-5.11359	2.95689e-05	0.000339598	2.07495
PH_hs_0004564	QPCT	2.10762	1.07562	11.0435	5.11342	2.9582e-05	0.000339598	2.07451
PH_hs_0011720	TMEM97	3.33644	1.73831	11.0749	5.1128	2.96284e-05	0.000339726	2.07295
PH_hs_0034480	HLA-DRB4|LOC100294161|HLA-DRB5|HLA-DRB3|HLA-DRB6|LOC100294036|LOC100294189|LOC100294275|LOC100290966|HLA-DRB1|LOC100294468|LOC100294276	2.89919	1.53565	7.27	5.11246	2.96542e-05	0.000339726	2.07208
PH_hs_0043139	RNASET2	2.54452	1.3474	11.4915	5.11195	2.96932e-05	0.000339823	2.07078
PH_hs_0049415	FBLIM1	-2.39877	-1.26229	12.4297	-5.10651	3.01081e-05	0.000344216	2.057
PH_hs_0031197	SGOL2	2.7725	1.47119	7.44449	5.10297	3.03822e-05	0.000346994	2.048
PH_hs_0002944	GPR176	-2.39243	-1.25848	10.0778	-5.0983	3.07464e-05	0.000350792	2.03617
PH_hs_0045068	SPTBN1	-2.10391	-1.07307	10.5123	-5.09728	3.08263e-05	0.000351344	2.03359
PH_hs_0016484	SELENBP1	2.65494	1.40868	9.53691	5.09646	3.08915e-05	0.000351727	2.03149
PH_hs_0042905	SYCE1L	2.26106	1.177	6.42415	5.08978	3.14226e-05	0.000357326	2.01457
PH_hs_0031121	INHBA	-2.2864	-1.19308	10.7784	-5.08931	3.14607e-05	0.000357326	2.01337
PH_hs_0002521	CDC7	2.17646	1.12198	8.3983	5.08907	3.14797e-05	0.000357326	2.01277
PH_hs_0033142	PSRC1	2.84349	1.50766	7.71149	5.08768	3.1592e-05	0.000358236	2.00923
PH_hs_0014059	PLA2G2E	-2.01453	-1.01044	11.8639	-5.08698	3.16488e-05	0.000358439	2.00745
PH_hs_0043149	RIN1	2.24452	1.16641	10.5589	5.08666	3.16743e-05	0.000358439	2.00665
PH_hs_0024062	OSBPL10	-2.13357	-1.09327	8.17706	-5.08507	3.18031e-05	0.00035953	2.00262
PH_hs_0004860	CLGN	4.72273	2.23962	7.52289	5.08335	3.19432e-05	0.000360747	1.99825
PH_hs_0048234	SLC7A6	-2.53999	-1.34482	9.92178	-5.08122	3.2118e-05	0.000362354	1.99284
PH_hs_0016753	AC090673.1	9.0241	3.17378	5.10903	5.07993	3.22235e-05	0.000363175	1.98958
PH_hs_0023756	KIF15	5.27159	2.39824	7.00739	5.07668	3.24926e-05	0.000365837	1.98132
PH_hs_0023843	CD320	2.53569	1.34238	10.8574	5.07215	3.28712e-05	0.000369726	1.96982
PH_hs_0024777	COL15A1	-2.64212	-1.4017	12.208	-5.07138	3.2936e-05	0.000370081	1.96787
PH_hs_0035322	ACAT2	2.8908	1.53147	9.5379	5.06734	3.32775e-05	0.000373541	1.95763
PH_hs_0043456	LOC100134259	2.05017	1.03574	9.63032	5.0604	3.38731e-05	0.000379843	1.94002
PH_hs_0024448	RNASET2	2.55364	1.35256	10.6808	5.05544	3.43052e-05	0.000384301	1.92744
PH_hs_0013287	BDKRB2	2.41445	1.27169	8.97144	5.05332	3.44917e-05	0.000386002	1.92205
PH_hs_0004975	ERCC6L	2.93332	1.55253	7.79209	5.05247	3.45664e-05	0.000386449	1.91991
PH_hs_0023918	BAMBI	-3.19981	-1.67799	7.81114	-5.05078	3.47167e-05	0.000387739	1.9156
PH_hs_0022072	TGFBR1	-1.91407	-0.93664	6.91342	-5.04883	3.48898e-05	0.000389282	1.91066
PH_hs_0006768	FAM54A	3.57087	1.83628	6.81746	5.04792	3.49711e-05	0.000389798	1.90835
PH_hs_0014249	HYOU1	-2.56476	-1.35882	9.09512	-5.0473	3.50261e-05	0.00039002	1.9068
PH_hs_0000530	UBE2T	2.42815	1.27986	12.555	5.04505	3.52289e-05	0.000391887	1.90107
PH_hs_0028778	RHOBTB1	-5.69494	-2.50968	5.69632	-5.03769	3.58976e-05	0.000398926	1.88241
PH_hs_0040597	H2AFX	3.13805	1.64987	6.23435	5.03603	3.60505e-05	0.000400225	1.87819
PH_hs_0007383	F2R	2.49984	1.32184	9.01978	5.03484	3.61602e-05	0.000401043	1.87517
PH_hs_0006882	CDT1	2.56058	1.35647	9.47579	5.03406	3.62331e-05	0.000401451	1.87317
PH_hs_0002518	MAP3K2	-2.65008	-1.40604	8.88076	-5.03338	3.62955e-05	0.000401526	1.87147
PH_hs_0000678	GDPD5	-2.12426	-1.08696	9.65606	-5.0332	3.63121e-05	0.000401526	1.87101
PH_hs_0044572	TGM2	-2.40268	-1.26464	6.87401	-5.032	3.64241e-05	0.000402366	1.86795
PH_hs_0029177	MAMDC2	-7.49708	-2.90633	5.35856	-5.031	3.65176e-05	0.000402423	1.86541
PH_hs_0043583	F2RL1	12.1972	3.60848	5.80759	5.03078	3.65375e-05	0.000402423	1.86487
PH_hs_0035960	GINS2	2.90035	1.53623	9.24301	5.03078	3.65379e-05	0.000402423	1.86486
PH_hs_0046936	RP11-1398P2.1	-2.1967	-1.13534	8.608	-5.02775	3.6822e-05	0.000405152	1.85717
PH_hs_0022644	C16orf45	2.09004	1.06353	8.57605	5.02619	3.69691e-05	0.000406368	1.85322
PH_hs_0047664	GEN1	2.20721	1.14223	7.12152	5.02566	3.70194e-05	0.000406519	1.85187
PH_hs_0024443	DSE	-2.55585	-1.3538	9.95436	-5.02505	3.70771e-05	0.000406752	1.85032
PH_hs_0042609	EIF3F	-3.28408	-1.71549	6.3387	-5.02282	3.72896e-05	0.000408679	1.84465
PH_hs_0048798	OSBPL1A	2.06547	1.04647	9.43069	5.02129	3.74357e-05	0.000409877	1.84077
PH_hs_0049580	TMED7-TICAM2|TICAM2	2.11588	1.08126	10.1035	5.02051	3.75101e-05	0.000409922	1.8388
PH_hs_0022203	STK17B	2.15931	1.11057	9.29628	5.02048	3.75136e-05	0.000409922	1.83871
PH_hs_0035593	ARL6IP6	2.44084	1.28738	11.1074	5.0197	3.75878e-05	0.000410288	1.83675
PH_hs_0002622	GTF2H3	2.41125	1.26978	9.03965	5.01936	3.76208e-05	0.000410288	1.83588
PH_hs_0045743	NRG1	-2.24519	-1.16684	7.38219	-5.01826	3.77263e-05	0.000411036	1.8331
PH_hs_0008593	CCDC81	-2.44163	-1.28784	6.07211	-5.01641	3.79057e-05	0.000412586	1.82839
PH_hs_0002167	CKAP2	2.51197	1.32882	9.78136	5.01339	3.81996e-05	0.000415378	1.82073
PH_hs_0021146	ANXA3	-2.24231	-1.16499	7.59498	-5.01024	3.85082e-05	0.000418326	1.81275
PH_hs_0046556	LOC400950	-3.45233	-1.78757	5.55065	-5.00588	3.89403e-05	0.000422607	1.80168
PH_hs_0026880	RBM14	2.27233	1.18417	7.66722	5.00143	3.93868e-05	0.000427036	1.79037
PH_hs_0032570	CROCCP2|CROCC	6.64924	2.73319	5.88312	4.99963	3.95686e-05	0.000428589	1.7858
PH_hs_0027587	SH3BP4	-2.74391	-1.45623	6.66058	-4.99878	3.96545e-05	0.000428911	1.78365
PH_hs_0027241	MVK	2.48598	1.31382	6.90903	4.99857	3.96754e-05	0.000428911	1.78312
PH_hs_0042671	OR10A7	3.10972	1.63679	5.94536	4.99444	4.00971e-05	0.000432746	1.77264
PH_hs_0023592	TNFRSF25	3.69534	1.88571	9.52818	4.99434	4.0108e-05	0.000432746	1.77237
PH_hs_0045908	HS2ST1	7.67628	2.94041	6.25332	4.99297	4.02482e-05	0.000433839	1.7689
PH_hs_0004690	CITED2	-2.41666	-1.27302	12.314	-4.97743	4.18817e-05	0.000451008	1.72945
PH_hs_0018273	ITGB2	-10.1546	-3.34406	5.61643	-4.97169	4.2501e-05	0.000457236	1.71489
PH_hs_0031713	GPR133	-5.1913	-2.3761	5.76609	-4.96924	4.27688e-05	0.000459672	1.70866
PH_hs_0002594	ZHX2	-2.1603	-1.11123	8.10157	-4.96684	4.30325e-05	0.000462059	1.70256
PH_hs_0002224	RNASEH2A	2.87117	1.52164	11.2891	4.9664	4.30809e-05	0.000462133	1.70145
PH_hs_0036071	IFI6	2.42356	1.27713	8.95458	4.96562	4.31666e-05	0.000462467	1.69947
PH_hs_0031424	NFATC1	-2.35965	-1.23858	7.54745	-4.96536	4.31952e-05	0.000462467	1.69882
PH_hs_0001733	CTH	-4.03282	-2.01179	6.49065	-4.96097	4.36837e-05	0.000467248	1.68767
PH_hs_0048120	XAF1	-2.3207	-1.21456	9.69025	-4.95881	4.39259e-05	0.000469387	1.68218
PH_hs_0017518	DTYMK	2.59548	1.376	12.2126	4.95776	4.40442e-05	0.0004702	1.67952
PH_hs_0044309	MXRA7	-2.78287	-1.47657	11.7078	-4.94999	4.49287e-05	0.000479182	1.6598
PH_hs_0002468	FSD1	5.12648	2.35797	5.22656	4.94945	4.49909e-05	0.000479385	1.65843
PH_hs_0002091	C1orf93	2.56017	1.35624	7.40603	4.94697	4.52777e-05	0.000481652	1.65213
PH_hs_0005632	COL12A1	-2.22822	-1.15589	15.0913	-4.94686	4.52902e-05	0.000481652	1.65186
PH_hs_0044699	ABCB4	-2.04852	-1.03459	7.9429	-4.94611	4.5377e-05	0.000482115	1.64996
PH_hs_0027092	LOC728554|THOC3	2.16634	1.11526	11.429	4.94336	4.56976e-05	0.000485057	1.64298
PH_hs_0008016	IQGAP3	2.35147	1.23356	8.25829	4.94074	4.60057e-05	0.000487691	1.63631
PH_hs_0038727	SVEP1	-2.46644	-1.30243	6.89945	-4.9403	4.60575e-05	0.000487691	1.6352
PH_hs_0004653	ECM1	2.30836	1.20687	12.2244	4.94013	4.60772e-05	0.000487691	1.63478
PH_hs_0028691	SORD	2.02973	1.02129	9.83143	4.93946	4.61569e-05	0.00048807	1.63306
PH_hs_0044693	ADAM12	-2.23394	-1.15959	8.52903	-4.93887	4.62262e-05	0.000488338	1.63158
PH_hs_0040082	PLEK2	4.40559	2.13934	8.26408	4.93111	4.71547e-05	0.000497675	1.61186
PH_hs_0015519	RAC2	2.14744	1.10262	9.35442	4.92924	4.73804e-05	0.000499582	1.60713
PH_hs_0049316	COL5A1	-2.25363	-1.17225	15.304	-4.92724	4.76239e-05	0.000501675	1.60204
PH_hs_0004327	QDPR	1.9885	0.991678	10.7128	4.92647	4.77179e-05	0.000502189	1.60009
PH_hs_0006967	HAGHL	2.50818	1.32664	8.87015	4.92491	4.79089e-05	0.000503723	1.59613
PH_hs_0048879	FBN1	-2.50497	-1.32479	10.9767	-4.9206	4.84405e-05	0.000508831	1.58519
PH_hs_0028168	ZNF426	5.8013	2.53638	5.60914	4.92009	4.85042e-05	0.000509019	1.58389
PH_hs_0014420	CDKAL1	2.21728	1.14879	8.42216	4.91729	4.88537e-05	0.000511893	1.57677
PH_hs_0022520	MCM8	3.39788	1.76463	6.37314	4.91716	4.887e-05	0.000511893	1.57644
PH_hs_0047787	ARRDC4	-2.38603	-1.25461	8.85275	-4.91142	4.95935e-05	0.000518982	1.56188
PH_hs_0030716	AMMECR1L	-2.00593	-1.00427	9.248	-4.91105	4.96405e-05	0.000518986	1.56094
PH_hs_0049279	RRM2	2.42642	1.27883	12.5491	4.90883	4.99235e-05	0.000521455	1.5553
PH_hs_0043097	PXDN	-2.69854	-1.43218	12.8438	-4.90768	5.00703e-05	0.000522497	1.55239
PH_hs_0043113	CIITA	-2.14927	-1.10384	6.29175	-4.90525	5.03829e-05	0.000525267	1.54622
PH_hs_0023238	SLBP	1.93256	0.950516	8.01314	4.90217	5.0783e-05	0.000528561	1.53839
PH_hs_0040326	IDI1	2.26645	1.18043	10.7368	4.90208	5.0794e-05	0.000528561	1.53817
PH_hs_0040015	MASTL	2.75355	1.46129	6.62053	4.90136	5.08879e-05	0.000529044	1.53634
PH_hs_0001687	CDK2	2.70604	1.43618	10.9155	4.89375	5.18906e-05	0.000538964	1.51701
PH_hs_0001326	PPTC7	3.41865	1.77343	6.69099	4.89284	5.20105e-05	0.000539706	1.51472
PH_hs_0027160	NAIP	2.25836	1.17527	6.99334	4.88974	5.24261e-05	0.000543512	1.50683
PH_hs_0035535	NUDT7	2.40319	1.26495	7.44823	4.8855	5.29981e-05	0.000548249	1.49608
PH_hs_0040625	CTBP2|MGC70870	2.88018	1.52616	7.41648	4.88535	5.30195e-05	0.000548249	1.49568
PH_hs_0016481	FANCI	2.79478	1.48274	9.80543	4.88526	5.30309e-05	0.000548249	1.49547
PH_hs_0026363	CHPF	-2.29048	-1.19565	12.031	-4.88264	5.33883e-05	0.000551432	1.48881
PH_hs_0035670	NCRNA00103	2.34492	1.22954	7.86554	4.88141	5.35564e-05	0.000552655	1.4857
PH_hs_0048760	STX6	-2.06791	-1.04817	9.80111	-4.88014	5.37318e-05	0.00055395	1.48246
PH_hs_0030423	KIF24	2.90177	1.53694	8.07873	4.87797	5.40311e-05	0.00055652	1.47695
PH_hs_0044814	KIF4A	2.22948	1.15671	8.06794	4.87656	5.42262e-05	0.000558013	1.47338
PH_hs_0042616	OR4B1	2.40098	1.26363	11.076	4.87583	5.43279e-05	0.000558544	1.47152
PH_hs_0029225	FAM100B	2.57335	1.36365	11.1132	4.874	5.45832e-05	0.00056065	1.46688
PH_hs_0045755	RBPJ	3.75232	1.90778	7.99961	4.87338	5.46699e-05	0.000561022	1.46531
PH_hs_0015012	PCSK5	-1.99462	-0.996113	9.3099	-4.87111	5.49896e-05	0.000563783	1.45953
PH_hs_0049387	SEMA3A	3.73672	1.90177	6.89132	4.87038	5.5092e-05	0.000564313	1.45769
PH_hs_0027140	RAD54L	2.22057	1.15093	8.91981	4.86722	5.554e-05	0.000568378	1.44966
PH_hs_0006529	MRGPRF	2.22983	1.15693	13.0284	4.86666	5.56195e-05	0.000568668	1.44825
PH_hs_0049079	COL4A4	-5.06667	-2.34104	5.55547	-4.86472	5.58967e-05	0.000570978	1.44332
PH_hs_0025915	MYOM2	-2.95512	-1.56322	6.20607	-4.86107	5.64231e-05	0.000575826	1.43404
PH_hs_0005513	POLE2	2.63199	1.39615	8.1747	4.86071	5.64749e-05	0.000575827	1.43313
PH_hs_0001891	FADS3	-2.52783	-1.3379	11.9107	-4.85668	5.70604e-05	0.000581264	1.42291
PH_hs_0032008	LOC81691	2.23871	1.16267	7.30644	4.85346	5.7534e-05	0.00058524	1.41472
PH_hs_0047604	ANKRD12	6.23441	2.64025	5.99671	4.8531	5.75867e-05	0.00058524	1.41382
PH_hs_0003972	CA9	6.55774	2.7132	6.15244	4.85296	5.76085e-05	0.00058524	1.41344
PH_hs_0022716	LIMCH1	-5.00657	-2.32382	6.60793	-4.8515	5.78236e-05	0.000586889	1.40975
PH_hs_0040605	RNF41	-2.58223	-1.36862	7.30082	-4.85036	5.79933e-05	0.000588074	1.40685
PH_hs_0048801	ETS2	2.06978	1.04948	9.8546	4.84536	5.87414e-05	0.000595118	1.39415
PH_hs_0015041	FOXL2	2.00926	1.00666	9.63503	4.83814	5.98386e-05	0.000605682	1.37583
PH_hs_0035496	PTPN22	3.4487	1.78605	6.08783	4.83695	6.0021e-05	0.00060645	1.37281
PH_hs_0030939	AKR7A3|AFARP1|AKR7L|AKR7A2	2.14317	1.09974	7.97609	4.83694	6.00235e-05	0.00060645	1.37277
PH_hs_0016127	PPP1R13L	-2.21659	-1.14834	10.8058	-4.83556	6.02353e-05	0.000608037	1.36928
PH_hs_0012859	NGEF	2.24624	1.16751	7.02361	4.8334	6.05696e-05	0.000610339	1.3638
PH_hs_0000388	KIF14	5.37354	2.42587	6.11885	4.83304	6.06263e-05	0.000610339	1.36288
PH_hs_0028920	HMGA1	2.7955	1.48311	9.12939	4.83281	6.06625e-05	0.000610339	1.36228
PH_hs_0046587	LOC100290696	2.33628	1.22422	8.61363	4.83243	6.07211e-05	0.000610339	1.36133
PH_hs_0030453	RSRC1	2.14505	1.10101	7.34796	4.83232	6.07376e-05	0.000610339	1.36106
PH_hs_0040183	C5orf28	-2.55796	-1.35499	7.89132	-4.83132	6.08933e-05	0.000611351	1.35852
PH_hs_0032760	IL33	-6.03914	-2.59434	5.80208	-4.82971	6.11453e-05	0.000613327	1.35444
PH_hs_0031651	CEP70	2.1105	1.07758	6.90513	4.82746	6.14989e-05	0.000616053	1.34872
PH_hs_0045401	C9orf47	2.83099	1.5013	9.3682	4.82728	6.15277e-05	0.000616053	1.34826
PH_hs_0043702	IL4I1	6.40803	2.67988	5.91968	4.82641	6.1666e-05	0.000616882	1.34604
PH_hs_0019638	TMEM120A	2.33954	1.22623	7.82131	4.82563	6.17887e-05	0.00061731	1.34407
PH_hs_0010345	STARD5	2.05895	1.04191	8.25126	4.82542	6.18221e-05	0.00061731	1.34353
PH_hs_0049274	CCNE2	2.15885	1.11026	7.24426	4.82508	6.18753e-05	0.00061731	1.34268
PH_hs_0048831	IQCA1	-2.36748	-1.24335	6.68515	-4.82444	6.19778e-05	0.000617778	1.34104
PH_hs_0048792	ETV1	12.3224	3.62321	5.73381	4.82111	6.25085e-05	0.000622511	1.3326
PH_hs_0034823	TMED7-TICAM2|TICAM2	2.05469	1.03892	9.17267	4.82055	6.25994e-05	0.000622859	1.33116
PH_hs_0004207	KIF20A	2.39234	1.25842	9.7735	4.81761	6.30724e-05	0.000627004	1.32371
PH_hs_0030443	PAPPA	-2.36313	-1.2407	10.7333	-4.81571	6.33805e-05	0.000629504	1.31889
PH_hs_0015371	MLPH	4.56351	2.19014	6.97805	4.81475	6.35365e-05	0.000630491	1.31645
PH_hs_0013654	NAAA	2.36563	1.24223	8.31858	4.81429	6.36112e-05	0.000630669	1.31529
PH_hs_0043566	FAM54A	2.37889	1.25029	8.75521	4.8139	6.36748e-05	0.000630737	1.3143
PH_hs_0045290	RPL9	2.3246	1.21698	11.5834	4.8097	6.4365e-05	0.000637008	1.30362
PH_hs_0022044	ENPP2	2.0144	1.01035	12.8792	4.80474	6.51893e-05	0.000644592	1.29103
PH_hs_0025156	AIM1	2.27926	1.18856	9.72631	4.80338	6.54168e-05	0.000646267	1.28758
PH_hs_0048580	SLC8A1	-2.50272	-1.32349	8.62003	-4.8026	6.55483e-05	0.000646991	1.28559
PH_hs_0033102	SORT1	-2.18469	-1.12743	8.28919	-4.80177	6.56871e-05	0.000647787	1.2835
PH_hs_0003758	ABI3BP	2.48943	1.31582	9.61782	4.79921	6.61199e-05	0.000651477	1.277
PH_hs_0048815	RPA1	2.23478	1.16013	7.9783	4.79565	6.67261e-05	0.000656868	1.26796
PH_hs_0031050	SLC41A1	-2.24554	-1.16706	8.84261	-4.7945	6.69238e-05	0.000658232	1.26503
PH_hs_0027225	MLKL	1.99969	0.999775	8.72795	4.79061	6.75947e-05	0.000664243	1.25516
PH_hs_0045726	FLT1	-2.71773	-1.4424	6.39886	-4.7902	6.76662e-05	0.000664359	1.25411
PH_hs_0019247	RBBP7	2.29953	1.20134	9.95244	4.78786	6.80729e-05	0.000667763	1.24818
PH_hs_0000051	FLT3LG	2.04714	1.03361	8.51272	4.78291	6.89416e-05	0.000675689	1.23563
PH_hs_0042311	ACAP1	-2.34518	-1.2297	15.1101	-4.78039	6.93902e-05	0.000679486	1.22921
PH_hs_0027188	NPM3	2.30762	1.20641	8.99637	4.7781	6.97978e-05	0.000682456	1.22342
PH_hs_0037802	GPC6	-2.87176	-1.52193	9.73363	-4.778	6.98162e-05	0.000682456	1.22316
PH_hs_0001176	SST	-2.25368	-1.17228	6.77645	-4.77682	7.00284e-05	0.000683929	1.22015
PH_hs_0019789	U2AF1L4	-2.04842	-1.03451	9.30498	-4.77503	7.035e-05	0.000686354	1.21562
PH_hs_0003343	ULK1	-2.12954	-1.09054	10.3194	-4.77475	7.04e-05	0.000686354	1.21491
PH_hs_0048913	ME1	-2.15303	-1.10637	8.6714	-4.77352	7.0623e-05	0.000687925	1.21178
PH_hs_0002268	WNT4	-2.73421	-1.45112	5.78752	-4.77106	7.10695e-05	0.000691668	1.20555
PH_hs_0044446	WHSC1	1.86669	0.900479	9.38654	4.77001	7.12617e-05	0.000692497	1.20288
PH_hs_0042751	BRI3BP	2.65035	1.40618	7.21322	4.76986	7.129e-05	0.000692497	1.20248
PH_hs_0014995	METTL7A	2.95604	1.56367	10.1929	4.76957	7.13414e-05	0.000692497	1.20177
PH_hs_0033270	HIST1H4H|HIST1H4E	-2.08127	-1.05746	8.38507	-4.7676	7.17029e-05	0.000695399	1.19677
PH_hs_0026115	HIRIP3	2.51425	1.33013	8.44067	4.76416	7.23386e-05	0.000700953	1.18804
PH_hs_0005119	GPR19	8.78288	3.13469	5.01478	4.7625	7.26477e-05	0.000703266	1.18382
PH_hs_0023730	ADAM15	2.06262	1.04448	12.6616	4.7622	7.27037e-05	0.000703266	1.18305
PH_hs_0024985	HOXA13	2.58016	1.36746	6.06893	4.75988	7.31376e-05	0.000706848	1.17717
PH_hs_0002907	BUB1B	3.86597	1.95083	6.90093	4.75909	7.32868e-05	0.000707675	1.17515
PH_hs_0048769	IPO9	2.08202	1.05798	8.44506	4.75834	7.3427e-05	0.000708414	1.17326
PH_hs_0003556	BARD1	2.86526	1.51867	8.91166	4.75374	7.42993e-05	0.000716209	1.16157
PH_hs_0005126	UBE2C	2.73963	1.45398	7.63738	4.7486	7.52846e-05	0.000725079	1.14854
PH_hs_0015272	GARS	-2.28059	-1.18941	11.3204	-4.74635	7.57214e-05	0.000728654	1.14282
PH_hs_0031096	C17orf76	3.34033	1.73999	6.99133	4.74463	7.60565e-05	0.000731247	1.13845
PH_hs_0027715	RGS10	2.58908	1.37244	10.2136	4.74002	7.69601e-05	0.000739296	1.12677
PH_hs_0046261	ASB9	10.0373	3.3273	6.00504	4.73957	7.705e-05	0.00073952	1.12561
PH_hs_0027467	PDLIM7	-2.19076	-1.13143	9.47259	-4.73702	7.75557e-05	0.000743221	1.11914
PH_hs_0026612	SDCCAG8	3.46986	1.79488	6.59628	4.73695	7.75692e-05	0.000743221	1.11897
PH_hs_0000427	MFGE8	-2.29843	-1.20065	10.0373	-4.7366	7.76391e-05	0.00074325	1.11808
PH_hs_0004776	CKS2	2.53991	1.34478	11.6216	4.73616	7.77268e-05	0.00074345	1.11696
PH_hs_0024835	ESM1	3.41232	1.77075	8.19132	4.73558	7.7842e-05	0.000743913	1.11549
PH_hs_0009709	RPL13P5|LRRC23	2.21301	1.14601	7.23941	4.73451	7.80562e-05	0.000745319	1.11278
PH_hs_0047872	LMNB2	2.27948	1.18871	11.8999	4.73275	7.84087e-05	0.000748043	1.10832
PH_hs_0044238	C9orf21	2.22358	1.15288	9.42754	4.73242	7.84766e-05	0.000748049	1.10746
PH_hs_0025128	ABHD14A	2.15326	1.10652	9.29039	4.73145	7.86724e-05	0.000749273	1.105
PH_hs_0044985	ASAH2C	-2.39528	-1.26019	7.66406	-4.72921	7.91249e-05	0.000752939	1.09933
PH_hs_0042250	HMSD	7.959	2.99259	5.18171	4.72852	7.92643e-05	0.00075362	1.09759
PH_hs_0001647	CDC42BPA	-1.9689	-0.97739	11.1442	-4.72761	7.94498e-05	0.000754739	1.09527
PH_hs_0030926	CHST15	-2.45828	-1.29765	8.32105	-4.72674	7.96269e-05	0.000755776	1.09307
PH_hs_0022201	TYMS	2.38736	1.25542	14.1998	4.71944	8.11331e-05	0.000769258	1.07454
PH_hs_0011595	PTGS2	4.56233	2.18977	9.31587	4.71875	8.12779e-05	0.000769258	1.07278
PH_hs_0038228	RP4-756G23.5	-2.19705	-1.13557	7.18231	-4.71869	8.1289e-05	0.000769258	1.07264
PH_hs_0035164	RPL22L1	2.03103	1.02221	8.34294	4.71853	8.13239e-05	0.000769258	1.07222
PH_hs_0049748	LOC387646|LRRC37A3	-1.85146	-0.888662	8.16197	-4.71789	8.14557e-05	0.00076985	1.07061
PH_hs_0018068	CDCA2	3.17633	1.66736	9.02174	4.71639	8.17698e-05	0.000771699	1.06681
PH_hs_0025187	ZNF264	2.75847	1.46387	7.62756	4.7163	8.17901e-05	0.000771699	1.06656
PH_hs_0027633	USP18	2.08613	1.06083	7.85105	4.71454	8.21604e-05	0.000774141	1.0621
PH_hs_0047651	VCAN	-2.11168	-1.07839	12.0664	-4.71441	8.21881e-05	0.000774141	1.06176
PH_hs_0044179	FBXO4	2.00583	1.0042	11.0931	4.71094	8.29215e-05	0.000780388	1.05298
PH_hs_0035357	KLHDC8B	2.0285	1.02041	7.61837	4.70868	8.34046e-05	0.000784271	1.04723
PH_hs_0042338	ERICH1	2.06882	1.04881	7.88331	4.7078	8.35942e-05	0.00078539	1.04499
PH_hs_0016877	LONP1	-2.20208	-1.13887	12.4229	-4.70352	8.45173e-05	0.000793393	1.03413
PH_hs_0000972	TPX2	2.7682	1.46895	12.7008	4.70183	8.48847e-05	0.00079617	1.02984
PH_hs_0031616	MARCH3	2.17696	1.12232	8.71553	4.69589	8.61869e-05	0.000807703	1.01479
PH_hs_0010858	MELK	2.45438	1.29536	9.93525	4.69486	8.64147e-05	0.000809156	1.01218
PH_hs_0005438	FAT3	-1.89571	-0.922742	6.79566	-4.69397	8.66132e-05	0.000810029	1.00991
PH_hs_0003681	MCM2	2.5281	1.33805	10.0694	4.69379	8.66535e-05	0.000810029	1.00945
PH_hs_0048208	AZI1	2.26706	1.18082	8.26928	4.68803	8.79444e-05	0.000821406	0.994832
PH_hs_0009033	FOXS1	2.4296	1.28072	9.63093	4.68733	8.81008e-05	0.000821587	0.993076
PH_hs_0023786	C20orf72	2.07169	1.05081	12.2623	4.68697	8.81835e-05	0.000821587	0.992148
PH_hs_0009276	CHI3L2	3.13579	1.64883	6.28122	4.68696	8.81854e-05	0.000821587	0.992127
PH_hs_0046741	AC011043.1	3.25859	1.70425	6.34869	4.68566	8.84804e-05	0.000823645	0.988826
PH_hs_0024768	COL21A1	7.96936	2.99446	4.87261	4.68014	8.97413e-05	0.000834588	0.974838
PH_hs_0031183	ZWINT	2.17678	1.1222	11.346	4.67986	8.9806e-05	0.000834588	0.974126
PH_hs_0004233	CAV1	1.9864	0.990155	15.2251	4.67758	9.03346e-05	0.000838104	0.968325
PH_hs_0027514	PMAIP1	2.02025	1.01453	7.86483	4.67757	9.0335e-05	0.000838104	0.968321
PH_hs_0046498	HLA-DRB5	2.12862	1.08992	6.37062	4.67607	9.06849e-05	0.000840649	0.9645
PH_hs_0035081	C7orf61	2.31496	1.21099	6.51486	4.67142	9.17733e-05	0.00085003	0.952707
PH_hs_0047455	LOX	-2.66434	-1.41378	12.7482	-4.67014	9.20742e-05	0.000852108	0.949472
PH_hs_0003866	VWCE	2.30925	1.20743	10.0269	4.66133	9.41797e-05	0.000870869	0.927127
PH_hs_0043661	DEPDC1	2.69712	1.43142	9.51865	4.66008	9.44838e-05	0.000872955	0.923942
PH_hs_0046334	C14orf80	2.20529	1.14097	9.1404	4.65913	9.47135e-05	0.000874351	0.921542
PH_hs_0014286	ACAT2	2.62921	1.39463	9.12012	4.65816	9.49493e-05	0.000875801	0.919085
PH_hs_0005524	ZNF385D	2.42486	1.2779	9.28769	4.65682	9.52766e-05	0.000878092	0.915685
PH_hs_0042973	PPP1R3G	1.99788	0.998468	10.2149	4.65586	9.55131e-05	0.000879543	0.913235
PH_hs_0035899	TMTC1	-2.10981	-1.07711	7.9655	-4.6555	9.55998e-05	0.000879613	0.912339
PH_hs_0043265	STRADB	2.11227	1.07879	9.25495	4.65513	9.56906e-05	0.000879721	0.9114
PH_hs_0007400	MKX	-3.1292	-1.64579	7.37625	-4.65316	9.61751e-05	0.000883445	0.90641
PH_hs_0042294	C16orf42	2.14653	1.10201	10.6879	4.65036	9.68705e-05	0.000889099	0.899291
PH_hs_0035589	CPEB1	2.40001	1.26304	7.85485	4.64966	9.70444e-05	0.00088996	0.897519
PH_hs_0027870	PCDH10	2.10863	1.07631	6.72702	4.64737	9.76147e-05	0.00089387	0.891729
PH_hs_0004435	INA	2.51165	1.32864	6.81363	4.64731	9.76314e-05	0.00089387	0.89156
PH_hs_0026338	PKD2	-2.74966	-1.45926	8.83112	-4.6445	9.83378e-05	0.00089909	0.884437
PH_hs_0044969	GUSBL1	-2.10391	-1.07307	7.29684	-4.6444	9.83632e-05	0.00089909	0.884182
PH_hs_0049302	SEMA3D	-3.04354	-1.60575	6.81628	-4.64347	9.85974e-05	0.00090049	0.881833
PH_hs_0010738	C15orf23	2.19886	1.13676	11.3218	4.64274	9.87839e-05	0.000901454	0.879965
PH_hs_0047944	FAM84A	9.52627	3.25191	5.47577	4.64027	9.94117e-05	0.000906439	0.873707
PH_hs_0044554	SGCD	-2.30956	-1.20762	9.75112	-4.63712	0.000100218	0.000913044	0.865724
PH_hs_0025589	PREX1	2.48965	1.31594	7.69768	4.63457	0.000100877	0.00091829	0.859256
PH_hs_0022902	PLEKHG4	2.20197	1.1388	7.52122	4.6274	0.000102749	0.000934571	0.841087
PH_hs_0044832	ARL2	1.95313	0.96579	12.4058	4.62404	0.00010364	0.000941724	0.832563
PH_hs_0048643	ODZ4	2.63567	1.39817	9.84777	4.62379	0.000103705	0.000941724	0.831942
PH_hs_0048088	GALNT6	2.48854	1.3153	8.54333	4.61927	0.000104917	0.000951956	0.820463
PH_hs_0045120	DBF4B	2.34563	1.22997	6.39027	4.61526	0.000106003	0.000960302	0.810297
PH_hs_0014710	TSPYL4	-2.26026	-1.17649	8.54661	-4.61523	0.00010601	0.000960302	0.810232
PH_hs_0039289	UHRF1BP1	-2.54487	-1.34759	7.65581	-4.61401	0.000106342	0.000961882	0.807143
PH_hs_0045735	GM2A	2.67296	1.41844	7.13519	4.61396	0.000106357	0.000961882	0.807
PH_hs_0023414	POLD1	2.23921	1.16299	9.1152	4.61284	0.000106662	0.000963606	0.804175
PH_hs_0001269	B4GALT4	-2.2323	-1.15853	9.44556	-4.61263	0.000106721	0.000963606	0.803627
PH_hs_0016973	BPHL	2.03159	1.02261	9.8137	4.6123	0.00010681	0.000963633	0.802799
PH_hs_0003988	PROS1	2.25136	1.17079	10.4813	4.60862	0.000107825	0.000971996	0.793464
PH_hs_0045898	IL32	-2.28868	-1.19452	6.54622	-4.60739	0.000108163	0.000974257	0.790369
PH_hs_0019487	SCN1B	2.28739	1.1937	8.97066	4.60623	0.000108487	0.00097636	0.787414
PH_hs_0028471	FMOD	-2.21415	-1.14676	9.19969	-4.60592	0.000108572	0.00097636	0.786643
PH_hs_0045126	PSIP1	2.76048	1.46492	7.55804	4.60254	0.00010952	0.000984088	0.778059
PH_hs_0016106	WDR54	2.01461	1.0105	13.092	4.60027	0.00011016	0.000989042	0.772304
PH_hs_0047055	RP11-65F13.2	-1.96954	-0.977857	7.28461	-4.59816	0.000110757	0.000993597	0.76697
PH_hs_0049733	FOXO3|FOXO3B	-2.09095	-1.06416	11.1287	-4.59774	0.000110877	0.00099387	0.765902
PH_hs_0020138	FSTL1	-2.12119	-1.08487	14.0347	-4.59391	0.000111971	0.00100287	0.756205
PH_hs_0048698	SLC31A1	-2.14883	-1.10355	10.3915	-4.593	0.000112233	0.00100441	0.753894
PH_hs_0011496	PEA15	-2.01042	-1.00749	11.5144	-4.58951	0.000113243	0.00101263	0.745054
PH_hs_0000682	PRICKLE1	-1.86514	-0.899282	10.4056	-4.5876	0.000113801	0.00101681	0.740197
PH_hs_0031153	TUBE1	-2.2101	-1.14411	7.37544	-4.58575	0.000114342	0.00102082	0.735516
PH_hs_0000782	FKBP5	2.30032	1.20184	7.30369	4.58212	0.000115412	0.00102955	0.72632
PH_hs_0033778	SRGAP1	2.16637	1.11528	8.22782	4.58104	0.000115734	0.00103159	0.723573
PH_hs_0004952	SKA3	2.87912	1.52563	9.68361	4.57641	0.000117118	0.0010424	0.711842
PH_hs_0023158	REV3L	2.33351	1.2225	10.6924	4.57635	0.000117135	0.0010424	0.711698
PH_hs_0047281	NEXN	-3.37715	-1.75581	7.61668	-4.57439	0.000117725	0.00104561	0.706734
PH_hs_0008113	SKA1	2.17179	1.11889	9.2641	4.57424	0.000117771	0.00104561	0.706353
PH_hs_0034689	PIM3	2.03328	1.02381	11.1482	4.57422	0.000117777	0.00104561	0.7063
PH_hs_0044448	VWA5A	2.43531	1.28411	7.11246	4.5731	0.000118117	0.00104779	0.703455
PH_hs_0020488	TRIP13	2.31988	1.21405	10.7708	4.57244	0.000118316	0.00104872	0.701794
PH_hs_0001038	TM7SF3	3.57577	1.83825	6.3437	4.57166	0.000118553	0.00104999	0.699816
PH_hs_0008546	RIBC2	6.06267	2.59995	5.8181	4.56938	0.000119247	0.0010553	0.694053
PH_hs_0035753	SIGLEC15	3.26573	1.70741	5.76473	4.5678	0.000119732	0.00105874	0.69005
PH_hs_0047260	COL1A2	-1.8987	-0.925015	15.4529	-4.56611	0.000120254	0.00106251	0.685759
PH_hs_0034842	DDB2	1.97184	0.979541	11.1298	4.56548	0.000120449	0.00106339	0.684155
PH_hs_0003462	C21orf45	2.00986	1.0071	11.218	4.56121	0.000121775	0.00107425	0.673352
PH_hs_0049674	LOC729222|PPFIBP1	6.8408	2.77417	5.85701	4.55841	0.000122653	0.00108114	0.66626
PH_hs_0028610	DIAPH1	5.7775	2.53045	5.55844	4.55762	0.000122902	0.00108247	0.664263
PH_hs_0005114	PITX2	2.02544	1.01823	9.13985	4.55559	0.000123546	0.00108729	0.659099
PH_hs_0006617	NOP58	2.19387	1.13348	10.7375	4.5551	0.0001237	0.00108778	0.657874
PH_hs_0000410	PKIG	2.59639	1.37651	13.2973	4.55087	0.000125049	0.00109853	0.647168
PH_hs_0049094	CAMK1	2.8036	1.48728	7.72358	4.5505	0.000125169	0.00109853	0.646227
PH_hs_0009139	LRRC32	-2.34175	-1.22759	8.73505	-4.55034	0.000125219	0.00109853	0.645826
PH_hs_0049197	TNC	-1.87787	-0.909098	15.3391	-4.54737	0.000126177	0.00110607	0.638306
PH_hs_0004996	HCK	-2.03955	-1.02825	6.72202	-4.54625	0.000126542	0.00110839	0.635462
PH_hs_0026456	ENOSF1	2.01785	1.01282	9.4844	4.54575	0.000126705	0.00110894	0.63419
PH_hs_0002254	STC1	2.48792	1.31494	8.16692	4.54498	0.000126957	0.00111003	0.632231
PH_hs_0040958	ZNF585B	5.61641	2.48965	5.9309	4.54476	0.000127028	0.00111003	0.631674
PH_hs_0000031	KIF20B	2.9728	1.57182	6.59678	4.54407	0.000127251	0.0011111	0.629949
PH_hs_0042493	FOXH1	1.9723	0.979877	9.78539	4.54369	0.000127376	0.00111132	0.628977
PH_hs_0045501	EID3	2.26956	1.18242	8.51902	4.54233	0.000127823	0.00111434	0.625524
PH_hs_0023878	ATAD5	8.20436	3.03639	5.46457	4.5402	0.000128524	0.00111876	0.620128
PH_hs_0046023	RACGAP1	2.76327	1.46638	11.5487	4.54018	0.000128531	0.00111876	0.620074
PH_hs_0023270	MAN1A1	2.20935	1.14362	10.2863	4.53775	0.000129333	0.00112487	0.613931
PH_hs_0043874	LDB2	2.21666	1.14839	10.1404	4.53681	0.000129644	0.00112669	0.611565
PH_hs_0005355	MOBKL2C	2.28623	1.19297	8.04606	4.53531	0.000130144	0.00113015	0.607765
PH_hs_0022965	LRRC8D	-2.11694	-1.08198	9.30112	-4.53395	0.000130599	0.00113322	0.604323
PH_hs_0004346	TJP2	2.2711	1.18339	8.80348	4.53348	0.000130757	0.0011337	0.603132
PH_hs_0027088	RILP	2.03074	1.02201	8.64585	4.53071	0.000131693	0.00113872	0.596097
PH_hs_0047480	TM7SF3	2.27057	1.18305	8.72107	4.53058	0.000131736	0.00113872	0.595775
PH_hs_0023886	PENK	2.2544	1.17274	8.98476	4.53043	0.000131787	0.00113872	0.595389
PH_hs_0033183	CHAF1A	2.49153	1.31703	11.2188	4.52986	0.000131978	0.00113872	0.59396
PH_hs_0045725	FLT1	-2.72888	-1.44831	6.1462	-4.52982	0.000131994	0.00113872	0.593846
PH_hs_0028084	PCYOX1	2.32505	1.21726	7.99949	4.52976	0.000132014	0.00113872	0.593696
PH_hs_0005773	TACC3	2.63156	1.39592	10.2724	4.52964	0.000132052	0.00113872	0.593411
PH_hs_0043330	IFI44	3.08005	1.62295	7.55987	4.52855	0.000132423	0.00114104	0.590638
PH_hs_0044730	BRCA1	2.20561	1.14118	9.08466	4.5237	0.000134083	0.00115444	0.578353
PH_hs_0040554	TFAM	1.8905	0.918766	8.54519	4.52274	0.000134414	0.00115639	0.575923
PH_hs_0000936	NAGS	2.33998	1.2265	8.14193	4.52143	0.000134865	0.00115938	0.572619
PH_hs_0049244	ZNF281	-1.9056	-0.930246	9.75199	-4.52005	0.000135345	0.0011626	0.569116
PH_hs_0025534	MX1	2.31719	1.21238	8.36976	4.51738	0.000136274	0.00116969	0.562363
PH_hs_0032688	PLK1	2.74192	1.45519	8.25274	4.51605	0.000136739	0.00117258	0.559006
PH_hs_0040761	SAV1	2.45595	1.29628	7.1772	4.51532	0.000136996	0.00117258	0.557151
PH_hs_0010313	ADCY7	-1.97316	-0.980508	10.5842	-4.51524	0.000137026	0.00117258	0.556935
PH_hs_0002464	REEP2	4.02695	2.00969	6.28748	4.51522	0.000137033	0.00117258	0.556888
PH_hs_0024470	NEDD9	-9.079	-3.18253	5.83378	-4.51449	0.000137287	0.00117385	0.55506
PH_hs_0033470	APOBEC3C|APOBEC3D	2.23017	1.15715	8.60355	4.51383	0.000137522	0.00117496	0.553373
PH_hs_0033042	SYNM	2.01678	1.01206	7.77753	4.51307	0.000137789	0.00117633	0.551463
PH_hs_0027066	IFRD1	-1.98462	-0.988866	8.01547	-4.51005	0.000138862	0.00118459	0.543812
PH_hs_0019779	HCFC1R1	2.36366	1.24102	11.9092	4.50965	0.000139004	0.00118489	0.542803
PH_hs_0022466	SGCD	-2.7009	-1.43344	9.40443	-4.50935	0.000139111	0.00118489	0.542048
PH_hs_0004222	FAH	1.95785	0.969267	11.866	4.50864	0.000139364	0.00118614	0.540255
PH_hs_0030029	DNAJC9	2.30482	1.20466	12.552	4.50787	0.000139641	0.00118759	0.538297
PH_hs_0030611	TUBB3	2.19867	1.13663	11.6448	4.5051	0.000140638	0.00119515	0.531282
PH_hs_0007066	GHR	2.05317	1.03785	8.26628	4.50442	0.000140884	0.00119633	0.529553
PH_hs_0028696	C5	1.84501	0.883627	8.84765	4.50407	0.000141009	0.00119648	0.528683
PH_hs_0036117	KCNMB3|LRRFIP1	-1.94603	-0.960532	8.66599	-4.50226	0.000141667	0.00120022	0.524087
PH_hs_0021697	PIP5KL1	-3.30029	-1.72259	5.93297	-4.50222	0.000141681	0.00120022	0.523991
PH_hs_0023373	ANTXR1	-2.45877	-1.29794	11.2133	-4.50196	0.000141773	0.00120022	0.523351
PH_hs_0010137	HS2ST1	1.89649	0.923331	9.42908	4.50045	0.000142326	0.00120398	0.519515
PH_hs_0046157	TNS3	-2.73943	-1.45387	12.9006	-4.49769	0.000143338	0.00121162	0.512528
PH_hs_0004753	FASN|LY9	2.07821	1.05534	12.6179	4.4955	0.000144147	0.00121753	0.506981
PH_hs_0031556	WDR62	2.28409	1.19162	6.3709	4.49509	0.000144298	0.00121788	0.505948
PH_hs_0010633	MGC45800	-2.58734	-1.37147	6.13537	-4.48891	0.000146602	0.00123639	0.490326
PH_hs_0043570	C10orf78	2.1	1.07039	9.88294	4.484	0.000148463	0.00125114	0.47789
PH_hs_0047816	FMOD	-2.64196	-1.40161	11.8967	-4.48163	0.000149369	0.00125782	0.471892
PH_hs_0049437	TSPAN14	1.9866	0.990299	7.82152	4.48058	0.000149771	0.00125952	0.469247
PH_hs_0016619	TGFBR3	1.91653	0.938495	11.1975	4.48051	0.000149797	0.00125952	0.469074
PH_hs_0029599	DCPS	2.77801	1.47405	8.43674	4.478	0.000150767	0.00126671	0.462714
PH_hs_0000305	MMP10	2.75572	1.46243	6.39333	4.47632	0.000151417	0.00127121	0.458472
PH_hs_0027206	UHRF1	2.28212	1.19038	13.4383	4.47517	0.000151865	0.00127401	0.455561
PH_hs_0045697	COL11A1	-7.46358	-2.89987	4.27392	-4.47186	0.000153158	0.00128389	0.447205
PH_hs_0010359	COL1A1	-2.39635	-1.26084	14.9795	-4.4712	0.00015342	0.00128512	0.445518
PH_hs_0003683	NRM	2.53893	1.34422	9.57293	4.47062	0.000153646	0.00128605	0.444064
PH_hs_0005127	SPOCK1	-2.90674	-1.5394	12.6326	-4.46716	0.000155019	0.00129589	0.435296
PH_hs_0025290	COL5A1	-2.18754	-1.12931	15.3927	-4.46707	0.000155055	0.00129589	0.435068
PH_hs_0023600	KNTC1	2.29429	1.19805	9.33061	4.46676	0.000155177	0.00129594	0.434294
PH_hs_0022049	CHEK1	2.48361	1.31244	9.91951	4.46573	0.000155588	0.00129839	0.43169
PH_hs_0044681	MBP	1.89329	0.920899	9.40411	4.46527	0.00015577	0.00129894	0.430537
PH_hs_0010304	PLK4	4.97967	2.31605	6.03548	4.46435	0.000156139	0.00130104	0.428204
PH_hs_0009312	MTHFD2	-2.76758	-1.46863	12.7183	-4.46347	0.000156491	0.00130299	0.425986
PH_hs_0036058	IGFBP3	-1.77283	-0.826057	15.1612	-4.4623	0.000156962	0.00130594	0.423023
PH_hs_0027696	MAT2A	2.22653	1.1548	8.7844	4.45999	0.000157896	0.00131273	0.417176
PH_hs_0024484	ABCA9	4.97973	2.31607	5.93331	4.45927	0.000158187	0.00131417	0.415358
PH_hs_0046231	PALM2	-3.09747	-1.63109	6.84335	-4.45887	0.000158351	0.00131455	0.414336
PH_hs_0032020	PLAUR	1.9504	0.963766	11.5295	4.45722	0.000159022	0.00131913	0.410174
PH_hs_0019549	GRB14	7.18866	2.84572	4.97389	4.45532	0.000159798	0.00132458	0.405377
PH_hs_0045631	NF2	-2.33563	-1.22381	9.83098	-4.45499	0.000159934	0.00132473	0.404537
PH_hs_0003937	ANLN	2.33287	1.22211	10.1901	4.45325	0.000160649	0.00132966	0.400143
PH_hs_0009584	CHST3	-2.14585	-1.10155	11.4783	-4.45269	0.000160883	0.0013306	0.398709
PH_hs_0047419	SGEF	1.84418	0.88298	6.90103	4.4522	0.000161082	0.00133126	0.397488
PH_hs_0037682	CYB5RL	2.24078	1.164	6.66051	4.45078	0.00016167	0.00133513	0.393899
PH_hs_0007334	CLN8	2.79857	1.48469	6.32889	4.4504	0.000161831	0.00133546	0.39292
PH_hs_0030605	SRRM3	-2.35326	-1.23466	6.72994	-4.44785	0.000162891	0.00134243	0.386486
PH_hs_0029180	RPL39L	2.1403	1.09781	11.3461	4.44779	0.000162917	0.00134243	0.38633
PH_hs_0000660	CSRNP1	-3.03871	-1.60346	6.15103	-4.4451	0.000164046	0.00135074	0.379524
PH_hs_0047472	ECT2	2.33061	1.22071	10.717	4.44356	0.000164694	0.00135507	0.375642
PH_hs_0022531	MAVS	2.25426	1.17266	6.48364	4.43806	0.000167034	0.00137277	0.361741
PH_hs_0015407	SLC38A2	-2.14189	-1.09888	12.9091	-4.43756	0.000167248	0.00137277	0.360477
PH_hs_0014506	LOC100293962	2.61221	1.38527	5.90421	4.43739	0.000167321	0.00137277	0.360048
PH_hs_0025608	WRAP53	2.0901	1.06357	7.94641	4.43735	0.000167339	0.00137277	0.359944
PH_hs_0020106	PKDCC	-2.15813	-1.10979	11.3319	-4.43656	0.000167678	0.00137454	0.357951
PH_hs_0004722	CAPG	2.07794	1.05516	12.7646	4.43293	0.000169246	0.00138637	0.348782
PH_hs_0010802	MAOA	-8.36356	-3.06412	5.08028	-4.43091	0.000170127	0.00139257	0.343664
PH_hs_0044741	PLAUR	2.01851	1.01329	11.8795	4.42715	0.000171774	0.00140501	0.334178
PH_hs_0024379	WDHD1	2.98463	1.57755	6.8216	4.4265	0.000172062	0.00140633	0.332524
PH_hs_0024032	SEC16B	2.12982	1.09073	8.27155	4.42491	0.000172767	0.00141105	0.328502
PH_hs_0023167	SNX24	-2.00097	-1.0007	7.36512	-4.42457	0.000172915	0.00141123	0.327655
PH_hs_0003563	LAMC2	-1.72119	-0.783403	7.1175	-4.42297	0.000173628	0.00141601	0.323602
PH_hs_0029231	MKL2	2.3424	1.22799	7.2111	4.42207	0.000174026	0.00141821	0.321349
PH_hs_0002211	NET1	2.37557	1.24828	9.2879	4.42052	0.00017472	0.00142283	0.317427
PH_hs_0048670	CPEB1	2.32319	1.21611	7.16972	4.41968	0.0001751	0.00142488	0.315288
PH_hs_0014161	PQLC3	2.14793	1.10295	9.49678	4.41777	0.000175956	0.0014308	0.310482
PH_hs_0026403	MCM4	2.26654	1.18049	10.5274	4.4168	0.000176395	0.00143158	0.308032
PH_hs_0025269	LOH3CR2A	-4.46142	-2.1575	4.88608	-4.41674	0.000176422	0.00143158	0.307878
PH_hs_0031807	RIBC2	2.21341	1.14627	6.49492	4.41671	0.000176438	0.00143158	0.307792
PH_hs_0027808	TMX1	1.91968	0.940863	8.03528	4.41367	0.000177817	0.00144172	0.300124
PH_hs_0006329	RFC3	2.15506	1.10773	8.01118	4.41297	0.000178136	0.00144325	0.298361
PH_hs_0030960	HADH	2.13508	1.09429	11.4594	4.41268	0.000178268	0.00144327	0.297628
PH_hs_0040792	PDGFD	-6.59509	-2.72139	4.91689	-4.40901	0.000179956	0.00145588	0.288349
PH_hs_0021170	TNRC6B	5.68855	2.50806	6.02198	4.40797	0.000180435	0.00145869	0.285733
PH_hs_0048287	ADM2	-3.72045	-1.89548	8.76396	-4.40722	0.000180784	0.00146045	0.283827
PH_hs_0033144	CDC6	2.23558	1.16065	9.46303	4.40624	0.000181241	0.00146308	0.281343
PH_hs_0044943	CDC20	2.50281	1.32355	11.9572	4.40485	0.000181889	0.00146724	0.27783
PH_hs_0045718	FABP5	2.38018	1.25107	10.6374	4.40238	0.000183042	0.00147548	0.271607
PH_hs_0010150	PDGFRL	2.76989	1.46983	10.3177	4.40158	0.000183417	0.00147743	0.269589
PH_hs_0004961	CENPQ	2.50444	1.32449	8.85941	4.39997	0.000184178	0.00148249	0.265515
PH_hs_0049619	AURKAPS1|AURKA	2.50562	1.32516	9.99023	4.39817	0.000185031	0.00148827	0.260967
PH_hs_0032900	KAZ	-1.95933	-0.970361	7.33564	-4.394	0.000187021	0.00150319	0.250436
PH_hs_0016456	PACSIN3	2.06673	1.04735	9.24348	4.38923	0.000189322	0.00152059	0.238394
PH_hs_0047138	AL161915.1	4.85128	2.27836	5.59716	4.38839	0.00018973	0.00152277	0.236278
PH_hs_0001153	MID2	-2.60537	-1.38149	8.51824	-4.38541	0.000191186	0.00153335	0.228749
PH_hs_0044850	BEND5	5.57032	2.47776	5.27804	4.38482	0.000191473	0.00153349	0.227276
PH_hs_0023439	SYNE1	-2.15736	-1.10927	6.97005	-4.38481	0.000191479	0.00153349	0.227242
PH_hs_0027130	HIST2H4A|HIST2H4B	-1.89555	-0.922618	10.2157	-4.3837	0.000192026	0.00153673	0.224434
PH_hs_0027001	CHST15	-2.97135	-1.57112	6.31233	-4.38316	0.000192289	0.00153673	0.22309
PH_hs_0035511	FILIP1	9.5132	3.24993	5.69688	4.38314	0.000192298	0.00153673	0.223041
PH_hs_0024995	SERPINE1	-1.95403	-0.966453	14.8502	-4.38215	0.00019279	0.00153919	0.220528
PH_hs_0000651	TMEM132B	5.9475	2.57228	4.78874	4.38196	0.000192883	0.00153919	0.220055
PH_hs_0047661	RMND5A	-2.71663	-1.44182	8.45197	-4.37889	0.000194405	0.00155023	0.212314
PH_hs_0006918	SHCBP1	2.89329	1.53271	11.1884	4.37857	0.000194567	0.0015504	0.211497
PH_hs_0043767	HS6ST1	-2.08867	-1.06258	11.3449	-4.37825	0.000194727	0.00155052	0.210689
PH_hs_0047914	JDP2	-2.18417	-1.12708	7.81303	-4.37798	0.00019486	0.00155052	0.210014
PH_hs_0031474	CEP192	1.83554	0.876208	9.60445	4.37589	0.000195911	0.00155776	0.204723
PH_hs_0000367	PRKD1	-1.90103	-0.926782	8.68021	-4.37469	0.000196513	0.00156143	0.201704
PH_hs_0004296	ARL6IP1	2.04097	1.02926	11.9124	4.37269	0.000197522	0.00156833	0.196662
PH_hs_0006524	PBX4	2.37285	1.24662	6.20887	4.37211	0.000197817	0.00156956	0.19519
PH_hs_0000771	HAUS5	1.92105	0.941892	7.65019	4.37131	0.00019822	0.00157163	0.193188
PH_hs_0002490	C13orf37	2.2233	1.1527	9.40532	4.36909	0.000199354	0.0015795	0.187574
PH_hs_0035643	SERPINF1	1.86914	0.902377	13.9652	4.36835	0.000199734	0.00158138	0.1857
PH_hs_0003653	SHOX2	2.03035	1.02173	7.02323	4.3662	0.000200835	0.00158897	0.180291
PH_hs_0005668	TULP4	-2.15863	-1.11012	10.9028	-4.36549	0.000201203	0.00159075	0.17849
PH_hs_0043708	POLD2	1.88247	0.912624	10.2198	4.36293	0.000202527	0.00160008	0.172036
PH_hs_0023583	ATAD2	2.73606	1.4521	8.71785	4.36222	0.000202896	0.00160185	0.170247
PH_hs_0025521	PVRL3	2.55608	1.35393	7.87665	4.36122	0.000203418	0.00160484	0.167717
PH_hs_0001641	FAM167B	2.78057	1.47538	6.37658	4.35999	0.000204059	0.00160851	0.164622
PH_hs_0005604	LIG3	-1.94204	-0.957576	9.04576	-4.35977	0.000204172	0.00160851	0.164074
PH_hs_0023584	DUSP6	3.38366	1.75858	8.00228	4.35761	0.00020531	0.00161632	0.15861
PH_hs_0027158	TCEA1	-2.00415	-1.00299	12.9367	-4.35502	0.000206678	0.00162567	0.152074
PH_hs_0047454	VSIG10	2.18718	1.12907	7.36114	4.35459	0.000206904	0.00162567	0.150998
PH_hs_0024003	DAAM1	-2.41307	-1.27087	7.82	-4.35453	0.000206935	0.00162567	0.150849
PH_hs_0046057	NSMCE4A	2.39977	1.2629	9.50437	4.35365	0.000207404	0.00162816	0.148623
PH_hs_0049636	PAIP1|LOC645139	-2.34671	-1.23064	6.56941	-4.35338	0.000207545	0.00162816	0.147956
PH_hs_0025941	EZH2	2.43604	1.28454	9.96085	4.34921	0.000209777	0.00164451	0.137431
PH_hs_0023498	IFI6	2.28586	1.19274	9.91059	4.34743	0.000210734	0.00165085	0.132952
PH_hs_0049136	MAP3K2	-2.93533	-1.55352	7.17039	-4.34685	0.000211053	0.00165179	0.131467
PH_hs_0016810	TOP1MT	2.07743	1.0548	8.81204	4.34666	0.000211151	0.00165179	0.131009
PH_hs_0026963	PLXNA1	-2.11564	-1.08109	9.67342	-4.34616	0.000211426	0.00165278	0.129729
PH_hs_0035773	CC2D2A	2.80352	1.48724	6.63102	4.34483	0.000212146	0.00165724	0.126383
PH_hs_0044145	NCAPH2	2.37242	1.24636	7.88854	4.34367	0.000212776	0.00166099	0.12347
PH_hs_0025286	AMDHD2	2.53774	1.34355	5.75104	4.34226	0.00021355	0.00166587	0.119896
PH_hs_0038824	FLG-AS1	-2.06711	-1.04761	7.31702	-4.34073	0.000214389	0.00167124	0.116038
PH_hs_0045839	SLC16A1	-1.7336	-0.793774	8.7127	-4.3386	0.000215561	0.0016792	0.110675
PH_hs_0024288	FNIP2	-2.05659	-1.04026	7.00948	-4.33581	0.000217108	0.00169007	0.103642
PH_hs_0005382	C4orf22	3.12008	1.64158	6.3128	4.33532	0.000217378	0.00169099	0.102418
PH_hs_0005804	AQP9	7.39734	2.88701	5.16676	4.33465	0.000217753	0.00169184	0.100726
PH_hs_0010706	NCAPH2	2.09189	1.06481	8.59245	4.33458	0.000217792	0.00169184	0.10055
PH_hs_0046667	AC020763.1	6.71211	2.74677	4.80191	4.33388	0.000218186	0.00169372	0.0987706
PH_hs_0032200	STAG3L4	-1.75603	-0.812317	6.33379	-4.33229	0.000219074	0.00169943	0.0947741
PH_hs_0015176	C7orf60	-2.45852	-1.29779	7.80517	-4.3302	0.00022025	0.00170736	0.0895105
PH_hs_0031449	LOC100130348	-3.43858	-1.78181	6.7447	-4.32885	0.000221013	0.001711	0.086111
PH_hs_0010551	OXCT1	2.10186	1.07167	10.1388	4.32883	0.000221027	0.001711	0.0860458
PH_hs_0040804	CWC27	2.02365	1.01696	8.16793	4.3283	0.000221328	0.00171213	0.0847106
PH_hs_0010344	IARS	-2.31196	-1.20912	12.2854	-4.32673	0.000222219	0.00171783	0.0807596
PH_hs_0022121	SMG7	-1.97778	-0.983881	9.6597	-4.32564	0.000222842	0.00172145	0.0780061
PH_hs_0015451	FNDC3B	-2.17471	-1.12082	9.64151	-4.32496	0.000223228	0.00172324	0.0763035
PH_hs_0035343	CSRP2|LOC100129415	-2.14337	-1.09988	9.02567	-4.32427	0.000223625	0.00172511	0.074556
PH_hs_0026155	MESP1	2.05304	1.03776	7.1491	4.32211	0.000224867	0.00173317	0.0691089
PH_hs_0043433	FAM115A	2.42955	1.28069	7.38294	4.32191	0.000224982	0.00173317	0.0686062
PH_hs_0023443	WDFY2	1.76732	0.821562	7.68427	4.31446	0.000229317	0.00176534	0.0498428
PH_hs_0024735	PBX1	-2.00264	-1.0019	8.72116	-4.31336	0.000229966	0.00176886	0.0470636
PH_hs_0043682	COMT	-1.99671	-0.997625	8.12203	-4.31314	0.000230091	0.00176886	0.0465262
PH_hs_0005601	ALOX5AP	-4.77481	-2.25544	5.41263	-4.3107	0.000231536	0.00177763	0.0403723
PH_hs_0025139	FHL1|LOC100128164	-2.165	-1.11437	12.3092	-4.31067	0.000231552	0.00177763	0.040304
PH_hs_0031374	KLF5	-5.4542	-2.44737	6.14347	-4.30975	0.000232104	0.00178013	0.0379652
PH_hs_0003377	MCCC1	1.93832	0.954809	8.52484	4.30959	0.000232198	0.00178013	0.0375663
PH_hs_0009752	LGR4	-3.11733	-1.64031	6.90246	-4.30526	0.000234789	0.00179876	0.0266542
PH_hs_0024637	PCDH9	2.28569	1.19263	6.39258	4.30381	0.000235662	0.0018042	0.0230098
PH_hs_0018841	PANK3	-1.95043	-0.963794	7.50837	-4.30287	0.00023623	0.0018073	0.0206433
PH_hs_0025154	MPP1	1.7947	0.843739	8.12949	4.30156	0.000237023	0.00181212	0.0173482
PH_hs_0026333	KCNA4	-7.02158	-2.8118	4.7632	-4.29865	0.000238799	0.00182445	0.0100078
PH_hs_0021926	HOXA7	2.20073	1.13798	8.36736	4.29819	0.000239081	0.00182535	0.00885076
PH_hs_0025573	GNAZ	1.99151	0.99386	6.82555	4.29533	0.000240834	0.00183747	0.00167008
PH_hs_0043477	FHL1	-2.21862	-1.14967	12.5468	-4.2938	0.000241782	0.00184345	-0.00219469
PH_hs_0046289	CNST	-2.00374	-1.00269	6.4607	-4.28521	0.000247163	0.00188318	-0.0238264
PH_hs_0002151	NSL1	1.86711	0.900808	10.1919	4.28306	0.000248529	0.00189229	-0.0292424
PH_hs_0048053	C10orf140	1.96476	0.974349	7.71607	4.27513	0.000253625	0.00192977	-0.0491873
PH_hs_0000534	BZW2	1.95938	0.9704	13.2218	4.27452	0.00025402	0.00193146	-0.050717
PH_hs_0017222	FBLN7	2.35828	1.23773	8.58633	4.27398	0.000254375	0.00193264	-0.0520901
PH_hs_0046213	NAV2	2.66212	1.41258	9.12119	4.27375	0.000254523	0.00193264	-0.0526614
PH_hs_0023679	IGF1	-4.05661	-2.02027	7.61393	-4.27335	0.000254782	0.00193328	-0.0536582
PH_hs_0012617	MYH15	3.37687	1.75569	5.77107	4.27242	0.000255389	0.00193657	-0.0559969
PH_hs_0028864	GREM1	-2.47526	-1.30758	12.2346	-4.2716	0.000255926	0.00193932	-0.0580598
PH_hs_0028376	INSIG1	2.41002	1.26905	9.91796	4.27062	0.000256572	0.00194289	-0.0605373
PH_hs_0011494	DNA2	2.5542	1.35287	7.89689	4.26534	0.000260065	0.001968	-0.0738234
PH_hs_0043204	ODC1	-1.97087	-0.978834	11.7043	-4.26492	0.000260344	0.00196877	-0.074875
PH_hs_0048761	HNRNPA0	-2.05297	-1.03771	9.52316	-4.26359	0.000261229	0.00197413	-0.0782106
PH_hs_0026290	PPIL5	1.96618	0.975399	11.7977	4.26187	0.000262388	0.00198133	-0.0825575
PH_hs_0048496	AKAP12	2.17588	1.1216	7.85456	4.26164	0.000262539	0.00198133	-0.0831254
PH_hs_0043726	ACYP1	2.64551	1.40355	9.44954	4.26126	0.000262795	0.00198192	-0.0840814
PH_hs_0049138	KIAA1462	-1.95274	-0.965502	11.9206	-4.25742	0.000265392	0.00200015	-0.0937426
PH_hs_0044857	RNF150	-2.57159	-1.36266	8.08847	-4.25625	0.000266185	0.00200453	-0.0966713
PH_hs_0000057	ATF3	-2.02787	-1.01996	8.55811	-4.25603	0.000266334	0.00200453	-0.0972223
PH_hs_0024178	TCF3	2.43097	1.28153	11.5147	4.25556	0.000266658	0.00200561	-0.0984152
PH_hs_0018817	RRP7B	-1.9673	-0.976214	9.59699	-4.25449	0.000267387	0.00200761	-0.101096
PH_hs_0043307	PGF	4.18203	2.0642	6.99189	4.25447	0.0002674	0.00200761	-0.101146
PH_hs_0023271	GUSB	1.83617	0.876696	9.50452	4.25438	0.000267465	0.00200761	-0.101382
PH_hs_0024909	HPRT1	1.97069	0.9787	12.2507	4.24663	0.000272828	0.00204648	-0.120881
PH_hs_0000163	ANPEP	2.23782	1.16209	14.129	4.24334	0.00027513	0.00206236	-0.129132
PH_hs_0028136	ECT2	2.09021	1.06365	6.64684	4.24169	0.000276296	0.00206971	-0.133288
PH_hs_0004842	LOC441228|XPOT	-2.04611	-1.03289	11.4666	-4.24005	0.000277457	0.002077	-0.137403
PH_hs_0014288	CFH	2.4174	1.27345	7.42698	4.23822	0.000278759	0.00208532	-0.142002
PH_hs_0012331	LDLR	2.13136	1.09177	11.5437	4.23797	0.000278943	0.00208532	-0.142649
PH_hs_0008361	KRT80	-2.66778	-1.41564	5.6695	-4.23607	0.000280301	0.00209407	-0.147418
PH_hs_0018590	SPC24	2.05874	1.04176	9.10483	4.2356	0.000280638	0.00209508	-0.148597
PH_hs_0048310	ACACB	2.07504	1.05314	8.28187	4.23535	0.000280813	0.00209508	-0.149211
PH_hs_0025934	COBLL1	-1.93522	-0.952499	8.79319	-4.23456	0.000281385	0.00209794	-0.151207
PH_hs_0033313	RNF144B	-4.62044	-2.20803	5.38154	-4.23359	0.000282084	0.00210174	-0.153644
PH_hs_0023293	CLEC14A	-1.90392	-0.92897	6.24389	-4.23073	0.000284159	0.00211579	-0.160841
PH_hs_0005148	CPA4	-3.24292	-1.69729	7.14187	-4.22757	0.000286462	0.00213151	-0.168766
PH_hs_0043069	SLC25A40	1.96325	0.973245	8.49811	4.22649	0.000287254	0.00213597	-0.171475
PH_hs_0048870	PPARA	1.80331	0.850644	10.9172	4.22292	0.000289892	0.00215415	-0.18045
PH_hs_0030232	TMEM48	2.68526	1.42506	6.43557	4.22238	0.000290294	0.00215569	-0.181809
PH_hs_0039389	CA5B	2.26904	1.18208	8.5828	4.22104	0.000291294	0.00216168	-0.185186
PH_hs_0004403	REEP6	3.32028	1.73131	6.06385	4.22066	0.000291576	0.00216233	-0.186135
PH_hs_0029219	RNF103	-1.95845	-0.969709	9.51422	-4.22032	0.000291827	0.00216275	-0.186981
PH_hs_0009947	FCRLB	2.60927	1.38365	6.54542	4.21754	0.00029391	0.00217673	-0.193962
PH_hs_0026563	C20orf177	1.85956	0.894959	9.70972	4.21641	0.000294763	0.00218116	-0.196808
PH_hs_0010717	RP11-295G20.2	1.84289	0.881966	8.26391	4.21623	0.0002949	0.00218116	-0.197263
PH_hs_0005006	PTPRG	-1.96705	-0.976034	8.65804	-4.21231	0.000297869	0.00220166	-0.207095
PH_hs_0044599	NFATC1	-1.98978	-0.992607	7.61424	-4.20964	0.000299915	0.00221531	-0.213814
PH_hs_0004101	KIF2C	2.35506	1.23576	9.57829	4.20737	0.000301661	0.00222552	-0.219509
PH_hs_0012945	ATL1	2.3462	1.23033	9.40348	4.20732	0.000301698	0.00222552	-0.219631
PH_hs_0008185	ATOH8	-6.20698	-2.63389	5.62547	-4.2062	0.000302562	0.00223042	-0.222438
PH_hs_0034699	LOC441869	1.92852	0.947494	6.60108	4.2055	0.000303102	0.00223292	-0.224188
PH_hs_0014780	C14orf159	1.93205	0.95013	10.4604	4.20196	0.00030586	0.00225174	-0.233076
PH_hs_0027124	LPXN	1.88491	0.914499	13.591	4.20012	0.000307304	0.00226088	-0.2377
PH_hs_0010658	PSMB8	1.99121	0.993642	9.5007	4.19811	0.000308889	0.00227104	-0.242747
PH_hs_0042582	OR10AD1	1.97348	0.980745	9.58231	4.19732	0.000309512	0.00227412	-0.244724
PH_hs_0021391	C6orf132	-2.41966	-1.2748	6.03131	-4.19589	0.000310646	0.00228049	-0.248311
PH_hs_0016316	AVIL	-1.78766	-0.838074	7.47873	-4.19571	0.00031079	0.00228049	-0.248766
PH_hs_0045024	PLAUR	2.09322	1.06572	10.5183	4.1948	0.000311519	0.00228434	-0.251067
PH_hs_0045452	TMEM167A	-2.21115	-1.14479	9.68409	-4.19438	0.000311851	0.00228526	-0.252111
PH_hs_0040162	CHMP4B	2.72135	1.44432	7.91153	4.19312	0.000312856	0.00229112	-0.255268
PH_hs_0044114	OLFM1	2.36794	1.24363	6.61481	4.19008	0.000315298	0.00230749	-0.262897
PH_hs_0000915	DLC1	-2.29744	-1.20002	9.90066	-4.18826	0.000316767	0.00231671	-0.267456
PH_hs_0020947	GSC	-2.35385	-1.23502	8.73643	-4.18614	0.000318488	0.00232777	-0.272774
PH_hs_0048063	MLF1IP	2.0472	1.03365	8.01014	4.18559	0.00031894	0.00232954	-0.274164
PH_hs_0022771	CENPK	2.36139	1.23964	9.95841	4.18497	0.000319443	0.00233168	-0.275708
PH_hs_0026533	GJC1	3.31525	1.72912	6.03252	4.18468	0.000319685	0.00233192	-0.276453
PH_hs_0007166	IL1B	-2.14221	-1.0991	6.70523	-4.18299	0.000321068	0.00234047	-0.280686
PH_hs_0033526	LOC100129781	-1.94686	-0.961151	7.07492	-4.18247	0.000321491	0.00234202	-0.28198
PH_hs_0012041	SMAGP	1.87313	0.905453	11.2001	4.1811	0.000322625	0.00234742	-0.285433
PH_hs_0025691	RBMS2	-2.07741	-1.05479	6.5586	-4.18106	0.000322654	0.00234742	-0.28552
PH_hs_0047504	SLC36A1	-2.30345	-1.20379	7.98613	-4.17964	0.000323832	0.00235347	-0.289097
PH_hs_0023240	SEMA3A	2.89795	1.53503	6.8411	4.17954	0.000323909	0.00235347	-0.289329
PH_hs_0003621	CELSR3	-1.75094	-0.808131	7.52168	-4.17898	0.000324373	0.0023553	-0.290732
PH_hs_0049050	PCDH7	-5.12035	-2.35624	6.043	-4.17845	0.000324819	0.002357	-0.292079
PH_hs_0047205	CPM	2.18522	1.12778	6.99324	4.17721	0.000325846	0.00236292	-0.295178
PH_hs_0048559	KIRREL3	-2.29491	-1.19844	7.25865	-4.17531	0.000327437	0.0023729	-0.299954
PH_hs_0042480	ANKRD9	4.64598	2.21598	9.92923	4.17435	0.000328236	0.00237636	-0.302346
PH_hs_0031361	LPIN1	2.20757	1.14246	9.11087	4.17423	0.000328342	0.00237636	-0.30266
PH_hs_0023813	C13orf34	2.21806	1.1493	8.37399	4.17353	0.000328931	0.00237908	-0.30442
PH_hs_0008434	KDM5B	-2.46263	-1.3002	8.28072	-4.17174	0.000330433	0.00238832	-0.308888
PH_hs_0031882	CAND2	2.19415	1.13367	6.44708	4.1715	0.000330637	0.00238832	-0.309493
PH_hs_0024966	CNPY3	1.97982	0.985368	9.95553	4.1696	0.000332248	0.0023984	-0.314262
PH_hs_0017209	COMTD1	2.23999	1.16349	6.52967	4.16732	0.000334194	0.00241088	-0.319988
PH_hs_0048915	AZI2	-2.05472	-1.03894	9.5819	-4.16664	0.000334777	0.00241168	-0.321696
PH_hs_0031213	MCCC1	2.04065	1.02903	6.45443	4.16649	0.000334904	0.00241168	-0.322068
PH_hs_0008339	RFC2	2.09186	1.06478	12.4689	4.16643	0.000334956	0.00241168	-0.322221
PH_hs_0007225	DTL	2.39512	1.2601	7.33859	4.16549	0.000335756	0.00241588	-0.324559
PH_hs_0035997	PVRL3	1.9769	0.983242	10.227	4.16417	0.000336896	0.00242251	-0.327884
PH_hs_0019803	PDLIM4	-1.86904	-0.902298	8.71859	-4.16337	0.000337586	0.00242591	-0.329891
PH_hs_0026353	PYCR1	-2.2928	-1.19711	11.1698	-4.16267	0.000338185	0.00242865	-0.33163
PH_hs_0001924	CDC42SE1	-2.0028	-1.00202	8.10205	-4.16204	0.000338729	0.00243028	-0.333205
PH_hs_0028196	PLSCR1	2.31382	1.21028	9.91365	4.16166	0.000339062	0.00243028	-0.334167
PH_hs_0047682	GPAM	-2.77342	-1.47167	7.23126	-4.16165	0.000339069	0.00243028	-0.334188
PH_hs_0047307	KIAA1524	2.14328	1.09982	6.82819	4.1592	0.000341199	0.00244398	-0.340331
PH_hs_0024341	TYRO3	2.14509	1.10104	9.31971	4.15888	0.000341479	0.00244441	-0.341133
PH_hs_0047608	CCNG1	1.91877	0.940179	11.5975	4.15632	0.000343725	0.00245891	-0.347562
PH_hs_0030316	SUCLG2|LOC283398	1.90415	0.92915	10.9566	4.15606	0.000343951	0.00245894	-0.348207
PH_hs_0018996	PTER	-2.06312	-1.04483	6.9424	-4.15478	0.000345078	0.00246541	-0.351413
PH_hs_0031312	SHMT2	-2.21663	-1.14837	12.8952	-4.15349	0.000346219	0.00247198	-0.35465
PH_hs_0025192	ADC	2.94066	1.55614	6.16288	4.15082	0.000348591	0.00248731	-0.361344
PH_hs_0033374	PRSS3|PRSS2|PRSS1	3.41507	1.77192	6.2008	4.14944	0.000349815	0.00249445	-0.364782
PH_hs_0040486	KIAA1841	2.50809	1.32659	6.3881	4.14816	0.000350962	0.00250018	-0.367991
PH_hs_0019720	HAUS3	2.89541	1.53377	7.00416	4.14804	0.000351068	0.00250018	-0.368287
PH_hs_0044186	ETNK1	1.9217	0.942385	7.81456	4.1469	0.0003521	0.00250592	-0.371163
PH_hs_0003077	C14orf139	2.38139	1.2518	9.77923	4.14544	0.000353408	0.00251293	-0.374799
PH_hs_0000027	PDE4B	-2.58327	-1.3692	6.70055	-4.1453	0.000353537	0.00251293	-0.375155
PH_hs_0005998	WNT11	2.00829	1.00597	6.86815	4.14304	0.000355589	0.00252591	-0.380829
PH_hs_0000013	RBL1	2.19295	1.13287	9.53263	4.14228	0.000356274	0.00252916	-0.382715
PH_hs_0043484	NFATC3	-1.94243	-0.957866	9.51476	-4.14117	0.000357292	0.00253477	-0.385512
PH_hs_0040418	ERI2	3.0696	1.61805	6.11027	4.14067	0.000357748	0.00253639	-0.386764
PH_hs_0044658	ANK2	2.16364	1.11346	7.25272	4.13507	0.0003629	0.00257075	-0.400777
PH_hs_0004341	CENPE	2.45125	1.29352	10.5102	4.1349	0.000363058	0.00257075	-0.401203
PH_hs_0027316	SCCPDH	1.84163	0.880982	7.34601	4.12983	0.000367789	0.0026026	-0.413893
PH_hs_0029069	TMEM106C	2.07342	1.05201	9.82351	4.12678	0.000370665	0.00262128	-0.421525
PH_hs_0025447	ARRB2	1.75778	0.813757	9.12305	4.12521	0.00037216	0.00263019	-0.425471
PH_hs_0033210	MYL5	-2.12302	-1.08612	9.09415	-4.12329	0.00037399	0.00264144	-0.430277
PH_hs_0026619	INMT	-1.82721	-0.869646	8.69808	-4.12117	0.000376015	0.00265406	-0.435568
PH_hs_0011365	PPP1R14C	-2.40303	-1.26485	7.19168	-4.12064	0.00037653	0.002656	-0.436908
PH_hs_0049317	MXRA5	-2.17519	-1.12114	12.1836	-4.11906	0.000378044	0.00266499	-0.440839
PH_hs_0031327	TNFAIP1	-1.82883	-0.870922	10.8663	-4.11794	0.000379132	0.00267097	-0.443655
PH_hs_0047667	FOXL1	2.39048	1.2573	9.54756	4.11764	0.000379418	0.00267129	-0.444394
PH_hs_0049062	PTPRE	-4.01044	-2.00376	5.96492	-4.11392	0.000383043	0.00269369	-0.45371
PH_hs_0044432	HPGD	10.3295	3.36869	6.77052	4.11388	0.000383083	0.00269369	-0.453813
PH_hs_0025158	VRK1	2.67427	1.41914	7.40625	4.1128	0.000384138	0.0026994	-0.456508
PH_hs_0000011	IL1RL1	-3.96773	-1.98831	8.00154	-4.11125	0.000385665	0.00270842	-0.460395
PH_hs_0028341	TUBA1C	1.93345	0.95118	11.5049	4.11098	0.000385926	0.00270855	-0.461058
PH_hs_0025734	FRMD6	-2.09814	-1.06911	10.9419	-4.10709	0.000389782	0.00273388	-0.470796
PH_hs_0022632	NID2	-2.0128	-1.00921	8.01633	-4.10629	0.000390576	0.00273772	-0.47279
PH_hs_0048951	EEF2K	2.42077	1.27546	10.0814	4.10472	0.000392147	0.00274701	-0.476723
PH_hs_0033429	RBMS2	-2.13462	-1.09398	6.23291	-4.10392	0.000392943	0.00275085	-0.478708
PH_hs_0016660	PRC1	2.12912	1.09026	11.6054	4.10231	0.000394563	0.00276046	-0.482739
PH_hs_0032764	HIST3H2A	2.00984	1.00708	8.67915	4.10086	0.000396025	0.00276747	-0.486361
PH_hs_0001041	MLLT1	-2.04296	-1.03066	10.6468	-4.10083	0.000396063	0.00276747	-0.486455
PH_hs_0034271	RBMX|LOC100131735	2.10478	1.07367	8.73914	4.10046	0.000396433	0.00276831	-0.487368
PH_hs_0008988	C1orf135	1.74931	0.806789	7.59968	4.09921	0.000397699	0.00277541	-0.490491
PH_hs_0033254	SALL2	6.00413	2.58595	5.03039	4.09749	0.000399446	0.00278585	-0.494784
PH_hs_0047952	GNB5	1.84795	0.885928	11.6751	4.09699	0.000399956	0.00278766	-0.496034
PH_hs_0022760	LOC729538|C9orf30	1.85158	0.888755	11.2836	4.09477	0.000402231	0.00280177	-0.50159
PH_hs_0044812	PDSS1	1.97629	0.982794	7.84262	4.09106	0.000406058	0.00282665	-0.510862
PH_hs_0045968	INPP5F	1.95448	0.966785	7.09342	4.09067	0.000406467	0.00282773	-0.511848
PH_hs_0004190	CDA	-2.21744	-1.1489	8.62809	-4.08984	0.000407329	0.00283195	-0.513922
PH_hs_0002004	SLC7A8	1.80361	0.850886	7.87119	4.08907	0.000408129	0.00283575	-0.515845
PH_hs_0031731	CPEB3	-2.0601	-1.04271	6.59628	-4.0859	0.000411442	0.00285698	-0.523762
PH_hs_0042597	C12orf76	2.29927	1.20118	7.89648	4.08523	0.000412142	0.00286005	-0.525424
PH_hs_0024827	FKBP7	1.94007	0.956111	11.0836	4.08204	0.000415516	0.00288167	-0.533408
PH_hs_0005218	OCIAD2	2.24666	1.16778	9.63949	4.08161	0.000415973	0.00288304	-0.534485
PH_hs_0029216	ZNF267	2.82863	1.50011	6.22605	4.08021	0.000417457	0.00289097	-0.537971
PH_hs_0036073	KREMEN1	1.8834	0.913338	6.88637	4.08004	0.000417636	0.00289097	-0.538391
PH_hs_0031958	GUSBP3	2.60465	1.38109	7.4649	4.07931	0.000418419	0.00289459	-0.540226
PH_hs_0002982	SP110	2.02547	1.01826	7.62178	4.07741	0.000420454	0.00290686	-0.544975
PH_hs_0044637	QSOX1	-1.77592	-0.828565	13.9121	-4.07611	0.000421847	0.00291467	-0.548213
PH_hs_0006552	RP11-389K14.3	-2.49193	-1.31726	6.60871	-4.07451	0.000423569	0.00292381	-0.552201
PH_hs_0040559	WDR34	2.5487	1.34976	6.52383	4.0744	0.000423695	0.00292381	-0.552493
PH_hs_0042590	TDRD12	-1.70223	-0.767426	8.98607	-4.07334	0.000424836	0.00292987	-0.555125
PH_hs_0008157	EID2B	2.0405	1.02892	6.62898	4.07206	0.00042623	0.00293766	-0.558331
PH_hs_0042391	EIF2S2	-1.85828	-0.893965	8.0891	-4.07147	0.000426867	0.00293882	-0.559793
PH_hs_0009416	SIRPA	-1.99113	-0.993587	12.4235	-4.07142	0.000426927	0.00293882	-0.55993
PH_hs_0047825	FAM43A	-2.16971	-1.1175	10.9401	-4.0691	0.000429461	0.00295444	-0.565724
PH_hs_0031520	SCML2|SCML1	2.07711	1.05458	7.1123	4.06442	0.000434614	0.00298804	-0.577398
PH_hs_0023986	ZBED3	-2.16402	-1.11371	9.46189	-4.06395	0.000435141	0.00298982	-0.578585
PH_hs_0001020	FAM117A	1.79494	0.843935	7.23517	4.0594	0.000440219	0.00302284	-0.58994
PH_hs_0024894	KHK	5.88746	2.55764	5.72046	4.05892	0.000440755	0.00302465	-0.59113
PH_hs_0025347	BDH1	2.05001	1.03563	6.42141	4.05789	0.000441915	0.00303074	-0.593702
PH_hs_0033092	GPNMB	2.08759	1.06184	10.0512	4.05609	0.00044395	0.00304282	-0.598198
PH_hs_0030065	HIST1H2AJ	3.0432	1.60559	5.90533	4.05514	0.000445023	0.0030483	-0.600561
PH_hs_0048342	FAM111B	9.59645	3.2625	4.83427	4.05139	0.000449304	0.00307573	-0.609928
PH_hs_0048728	RFWD3	1.96158	0.972017	10.2671	4.04985	0.000451069	0.00308591	-0.613766
PH_hs_0049006	PHF15	2.04452	1.03176	10.2261	4.049	0.000452042	0.00309067	-0.615873
PH_hs_0033560	ENAH	-2.04086	-1.02918	11.3114	-4.04694	0.000454426	0.00310417	-0.62102
PH_hs_0007978	ARHGAP26	2.81469	1.49298	6.34627	4.04681	0.000454575	0.00310417	-0.62134
PH_hs_0031551	LYRM7	1.90602	0.930565	9.25991	4.04523	0.000456407	0.00311477	-0.625276
PH_hs_0042826	ARL9	2.3908	1.2575	6.27995	4.04432	0.000457466	0.00312008	-0.627543
PH_hs_0007590	BFSP1	2.03694	1.0264	6.97458	4.0404	0.000462064	0.00314951	-0.637327
PH_hs_0045696	COL6A3	2.02413	1.0173	8.12012	4.04007	0.000462452	0.00315023	-0.638149
PH_hs_0025783	MSH2	2.09529	1.06715	8.16701	4.03952	0.000463101	0.00315272	-0.639521
PH_hs_0025305	ETV4	1.91026	0.933767	8.35105	4.03904	0.000463671	0.00315466	-0.640724
PH_hs_0000884	FHL2	-2.20512	-1.14086	13.6821	-4.03809	0.000464796	0.00316038	-0.643094
PH_hs_0049271	SERPINB9	-5.11487	-2.3547	5.34899	-4.0378	0.000465135	0.00316076	-0.643807
PH_hs_0019449	GALK1	1.87571	0.907435	12.1391	4.03659	0.000466568	0.00316668	-0.646815
PH_hs_0046215	C9orf140	2.46923	1.30406	7.97524	4.03659	0.000466575	0.00316668	-0.646832
PH_hs_0043809	TCF7L2	-2.32435	-1.21683	11.5764	-4.03118	0.000473053	0.00320695	-0.660318
PH_hs_0025053	DRAM1	-1.76231	-0.817471	8.35807	-4.03115	0.000473086	0.00320695	-0.660386
PH_hs_0015498	ZSWIM4	-1.73719	-0.796757	9.01764	-4.03056	0.000473794	0.00320979	-0.661849
PH_hs_0016784	CELA1	-1.77942	-0.83141	7.75012	-4.02896	0.000475729	0.00322094	-0.665836
PH_hs_0041090	SLC2A3	3.60994	1.85198	7.38543	4.02767	0.000477296	0.00322959	-0.669052
PH_hs_0022976	TMEM87A	-2.43179	-1.28202	8.5953	-4.02661	0.000478592	0.00323639	-0.671704
PH_hs_0048021	GINS4	2.21912	1.14999	8.17965	4.02538	0.000480097	0.00324459	-0.674774
PH_hs_0002024	FAM98A	1.8496	0.887215	12.6741	4.02125	0.000485173	0.00327691	-0.68506
PH_hs_0037498	CTAGE5|LOC100289604|LOC647288|LOC341689|CTAGE9|LOC100292039|CTAGE4	-1.85595	-0.892159	6.36791	-4.02069	0.000485858	0.00327954	-0.686439
PH_hs_0048892	C18orf54	3.42479	1.77602	6.0228	4.02015	0.000486533	0.00328172	-0.687798
PH_hs_0033638	FABP5L3	2.78007	1.47512	6.28929	4.01996	0.000486771	0.00328172	-0.688276
PH_hs_0043261	ATP1B3	1.82951	0.871457	13.5826	4.0194	0.000487461	0.00328438	-0.689661
PH_hs_0003992	KIAA0427	-2.09973	-1.0702	9.2346	-4.01761	0.000489684	0.00329736	-0.694109
PH_hs_0022831	EPRS	-1.95974	-0.970662	12.2453	-4.01545	0.000492386	0.00331355	-0.69949
PH_hs_0001244	PPFIBP2	-2.00172	-1.00124	8.65454	-4.01381	0.000494446	0.0033254	-0.703572
PH_hs_0001609	ORC1L	2.20444	1.14041	8.74003	4.01313	0.000495311	0.00332921	-0.70528
PH_hs_0025352	FANCG	2.09046	1.06382	10.2871	4.01175	0.000497054	0.00333786	-0.708716
PH_hs_0024865	GALNTL2	1.86719	0.900869	8.72233	4.01163	0.000497198	0.00333786	-0.708999
PH_hs_0003818	POC1A	2.05022	1.03578	10.1004	4.01097	0.000498038	0.00334148	-0.710649
PH_hs_0037691	LOC154761	5.28079	2.40075	6.21163	4.01027	0.000498927	0.00334473	-0.712394
PH_hs_0002795	MCTP2	2.0321	1.02297	7.96199	4.01012	0.000499123	0.00334473	-0.712777
PH_hs_0000445	YEATS4	1.97692	0.983251	10.1999	4.00934	0.000500119	0.00334938	-0.714725
PH_hs_0042300	TG	1.98879	0.991887	7.29511	4.00391	0.000507078	0.00339395	-0.728235
PH_hs_0022919	CLCF1	-1.90857	-0.932494	9.1927	-4.00311	0.000508113	0.00339883	-0.730229
PH_hs_0029963	PPA1	1.78219	0.833655	13.2022	4.00273	0.000508605	0.00340007	-0.731174
PH_hs_0004460	PLP2	1.92431	0.944344	14.1018	3.99925	0.000513126	0.00342824	-0.739825
PH_hs_0000579	NCAPD2	1.9677	0.976513	11.7153	3.99775	0.000515097	0.00343857	-0.743572
PH_hs_0012825	SLCO4A1	2.15679	1.10889	6.59485	3.99737	0.00051559	0.00343857	-0.744507
PH_hs_0027093	PTPRU	1.89153	0.91955	9.87879	3.99736	0.0005156	0.00343857	-0.744525
PH_hs_0036525	LOC723972|ANP32A	1.96916	0.977581	9.76303	3.99626	0.000517051	0.00344618	-0.747273
PH_hs_0030903	CDC42EP4	1.76461	0.819348	8.74974	3.99575	0.00051772	0.00344857	-0.748536
PH_hs_0025978	KIAA0895L	1.76457	0.819313	8.43207	3.99395	0.000520091	0.00346229	-0.753002
PH_hs_0034418	LINC00302	7.07604	2.82294	5.39856	3.99137	0.000523519	0.00348303	-0.759422
PH_hs_0026399	WSB2	-2.09714	-1.06842	9.01916	-3.98972	0.000525729	0.00349564	-0.763539
PH_hs_0031037	DENND3	1.85415	0.890757	9.39693	3.98777	0.000528347	0.00351095	-0.768394
PH_hs_0022056	UCHL5	1.70385	0.768797	9.90498	3.98746	0.000528766	0.00351164	-0.769168
PH_hs_0024902	AIP	1.91917	0.940482	10.9893	3.9859	0.000530864	0.00352247	-0.773037
PH_hs_0026154	HAPLN3	-8.17241	-3.03076	5.03009	-3.98578	0.00053103	0.00352247	-0.773343
PH_hs_0028295	C21orf56	1.85029	0.88775	7.69429	3.98469	0.0005325	0.00352802	-0.776044
PH_hs_0034609	PLA2G16	-1.80128	-0.849025	7.38262	-3.98469	0.000532501	0.00352802	-0.776046
PH_hs_0011421	GSG2	3.01784	1.59352	6.36569	3.98334	0.000534333	0.00353644	-0.779402
PH_hs_0019852	TTR	-1.83874	-0.878719	6.84108	-3.98318	0.000534549	0.00353644	-0.779796
PH_hs_0044653	FZR1	1.87307	0.905405	8.97148	3.98305	0.000534726	0.00353644	-0.78012
PH_hs_0012925	KCNK6	-3.23064	-1.69182	6.00466	-3.98261	0.000535325	0.0035383	-0.781215
PH_hs_0029480	CEP110	2.10652	1.07486	8.3695	3.97972	0.000539272	0.00356227	-0.788392
PH_hs_0028334	LOC647349|AP3S1	1.77271	0.825953	12.5926	3.97923	0.000539952	0.00356268	-0.789624
PH_hs_0026866	CCDC77	2.49699	1.32019	7.64266	3.97921	0.000539974	0.00356268	-0.789663
PH_hs_0047958	TNFRSF10D	-2.20729	-1.14228	9.79131	-3.9788	0.000540536	0.00356427	-0.790679
PH_hs_0040970	KIAA0232	1.94267	0.958041	7.14942	3.97713	0.000542842	0.00357735	-0.794838
PH_hs_0013622	FAM84A	2.5268	1.33731	6.62604	3.97183	0.000550214	0.00362307	-0.808015
PH_hs_0016999	ATP6V0E2	2.16367	1.11348	10.4542	3.97167	0.000550431	0.00362307	-0.808401
PH_hs_0000898	CAMKK1	2.09038	1.06377	7.89959	3.97069	0.000551806	0.00362998	-0.810838
PH_hs_0012146	RIOK3	-1.79188	-0.841475	9.93606	-3.96846	0.000554947	0.00364848	-0.816384
PH_hs_0038062	HINT2	-2.04764	-1.03396	7.81458	-3.9676	0.000556165	0.00365433	-0.818525
PH_hs_0000935	CYR61	-1.99714	-0.997938	13.0703	-3.96644	0.000557802	0.00366292	-0.821395
PH_hs_0023357	SESN3	2.43625	1.28466	6.89928	3.9662	0.00055814	0.00366298	-0.821988
PH_hs_0027833	SPRED1	2.51132	1.32844	6.33545	3.96587	0.00055861	0.0036639	-0.82281
PH_hs_0005117	ARL6IP5	1.82398	0.867091	11.5467	3.96478	0.000560172	0.00367198	-0.825537
PH_hs_0045279	MGC15705	2.12739	1.08909	6.12502	3.9642	0.000560992	0.00367519	-0.826965
PH_hs_0026621	SAAL1	1.81327	0.85859	9.12667	3.96095	0.00056565	0.00370267	-0.835041
PH_hs_0025318	WWC1	2.20279	1.13933	6.47315	3.96081	0.000565852	0.00370267	-0.83539
PH_hs_0043240	WDFY1	-2.0149	-1.01071	10.1233	-3.95919	0.00056819	0.00371578	-0.839417
PH_hs_0040152	SNX5	2.05341	1.03802	10.2771	3.95895	0.000568528	0.00371581	-0.839998
PH_hs_0002674	FN3KRP	2.06096	1.04331	12.3437	3.95426	0.000575356	0.00375823	-0.851657
PH_hs_0007959	C2orf34	3.10763	1.63581	6.15206	3.95382	0.000575993	0.00376018	-0.852736
PH_hs_0046238	SSX2IP	8.75796	3.13059	5.66705	3.95267	0.000577687	0.00376903	-0.855605
PH_hs_0000980	TOM1	-2.00965	-1.00694	10.576	-3.94973	0.00058201	0.00379445	-0.862884
PH_hs_0026713	HKR1	-1.8793	-0.910198	7.31881	-3.94956	0.000582266	0.00379445	-0.863314
PH_hs_0035555	C9orf130	1.9446	0.959472	6.92378	3.9481	0.000584428	0.00380631	-0.866932
PH_hs_0013583	GS1-756B1.2	-1.86916	-0.902387	10.5141	-3.94732	0.00058559	0.00381165	-0.868872
PH_hs_0049142	MYO5A	2.09974	1.07021	10.1554	3.94636	0.000587031	0.00381879	-0.871271
PH_hs_0001104	FBLN5	-2.10994	-1.0772	11.4731	-3.94605	0.000587493	0.00381956	-0.872039
PH_hs_0031750	SLC37A4	1.8368	0.877194	7.78252	3.94373	0.000590955	0.00383982	-0.877775
PH_hs_0033907	C3orf37	1.73255	0.792895	9.98663	3.94305	0.000591989	0.00384232	-0.879483
PH_hs_0009353	ALDOC	2.08743	1.06173	10.0645	3.94298	0.000592089	0.00384232	-0.879648
PH_hs_0027072	MACROD1	1.81797	0.862328	7.94318	3.94279	0.000592376	0.00384232	-0.88012
PH_hs_0008721	CPNE7	2.12155	1.08512	10.1108	3.94157	0.000594219	0.00385204	-0.883154
PH_hs_0048486	FNIP2	-1.92312	-0.943451	9.2755	-3.93953	0.000597299	0.00386975	-0.8882
PH_hs_0022997	ATP6V0A2	-1.97516	-0.98197	8.87821	-3.9387	0.000598558	0.00387565	-0.890256
PH_hs_0000249	PGM1	-2.17672	-1.12216	13.0188	-3.93747	0.00060043	0.00388437	-0.893304
PH_hs_0004263	HLX	-1.90439	-0.929332	10.0321	-3.93726	0.000600754	0.00388437	-0.89383
PH_hs_0002354	PIK3IP1	-2.26421	-1.17901	7.00384	-3.93713	0.000600953	0.00388437	-0.894153
PH_hs_0040603	KBTBD4	2.05299	1.03772	7.10765	3.93688	0.000601342	0.00388463	-0.894785
PH_hs_0001933	TMEM53	1.66056	0.73167	7.69646	3.93418	0.000605484	0.00390911	-0.901485
PH_hs_0048409	VAMP4	1.88223	0.912442	6.72995	3.9323	0.000608378	0.00392552	-0.90614
PH_hs_0024213	MBNL2	-1.99053	-0.993156	9.32408	-3.9315	0.000609607	0.00393111	-0.908108
PH_hs_0044680	MAPRE2	1.81697	0.861537	9.21327	3.93128	0.000609951	0.00393111	-0.90866
PH_hs_0006044	HIC2	2.0303	1.02169	8.03994	3.93081	0.000610678	0.00393351	-0.909822
PH_hs_0001383	IFI30	2.16288	1.11295	11.7116	3.93029	0.000611489	0.00393446	-0.911118
PH_hs_0022207	MBOAT2	-1.74488	-0.80313	11.0473	-3.93026	0.000611532	0.00393446	-0.911186
PH_hs_0025842	ABHD12	2.12981	1.09073	7.62399	3.92752	0.000615812	0.00395971	-0.917993
PH_hs_0015300	PBX3	2.16923	1.11719	8.11886	3.92656	0.000617318	0.0039671	-0.920377
PH_hs_0029021	TARS	-1.70759	-0.771964	13.2118	-3.92562	0.000618788	0.00397425	-0.922698
PH_hs_0025873	CEP152	2.0863	1.06095	7.41517	3.92181	0.000624801	0.00401055	-0.932135
PH_hs_0006333	DCLRE1B	1.88265	0.912763	8.49863	3.92135	0.000625539	0.00401126	-0.933286
PH_hs_0029734	C7orf51	1.79423	0.843363	6.92358	3.92129	0.000625632	0.00401126	-0.933432
PH_hs_0016786	SYNC	-2.05856	-1.04164	10.1776	-3.92066	0.000626631	0.00401535	-0.934988
PH_hs_0028462	MYH3	-1.82871	-0.870829	7.86333	-3.91628	0.000633636	0.0040579	-0.945836
PH_hs_0004217	ABCB4	-2.45832	-1.29767	6.27359	-3.91577	0.000634454	0.0040608	-0.947095
PH_hs_0004548	ITPKB	1.6988	0.764513	7.21874	3.91273	0.000639385	0.00409	-0.954648
PH_hs_0006657	ETNK1	1.85412	0.890738	7.15733	3.91028	0.00064337	0.00411313	-0.960709
PH_hs_0024041	LOC100290651	2.12699	1.08881	6.55388	3.90944	0.000644743	0.00411942	-0.96279
PH_hs_0001134	NCRNA00219	-2.21651	-1.14829	12.9003	-3.90922	0.000645095	0.00411942	-0.963321
PH_hs_0021240	PRRX1	2.08537	1.06031	11.033	3.90833	0.000646566	0.00412645	-0.965543
PH_hs_0004657	PIM1	-2.02111	-1.01515	8.75746	-3.90718	0.000648447	0.00413608	-0.968377
PH_hs_0043231	NCAPD2	2.29365	1.19765	11.405	3.90603	0.00065034	0.00414578	-0.971221
PH_hs_0005032	PGRMC1	1.82622	0.868863	13.8823	3.90531	0.00065154	0.00415105	-0.973019
PH_hs_0014156	PLAT	3.15435	1.65734	11.8838	3.90408	0.000653575	0.00416163	-0.976061
PH_hs_0014131	RBM28	-1.96058	-0.971281	7.58395	-3.90368	0.000654242	0.0041635	-0.977056
PH_hs_0018551	DDAH1	-2.25862	-1.17544	10.7234	-3.90178	0.000657403	0.00418122	-0.981758
PH_hs_0004113	GAR1	1.67429	0.74355	8.03672	3.90044	0.000659633	0.00419155	-0.98506
PH_hs_0025396	ACTL6A	1.71915	0.781699	12.0289	3.90035	0.000659781	0.00419155	-0.985278
PH_hs_0045998	CNRIP1	1.73007	0.79083	9.55876	3.8997	0.00066088	0.00419551	-0.986903
PH_hs_0042447	CHAC2	2.39685	1.26114	8.91937	3.89953	0.000661159	0.00419551	-0.987313
PH_hs_0034484	C5orf13	-3.78396	-1.9199	5.95045	-3.89929	0.000661568	0.00419571	-0.987917
PH_hs_0004112	CFB	2.09659	1.06805	8.67844	3.89837	0.000663107	0.00420308	-0.990183
PH_hs_0026864	LTBP2	-2.08039	-1.05685	12.6457	-3.8976	0.000664407	0.00420892	-0.992094
PH_hs_0015282	ALDH6A1	1.62908	0.704054	7.74056	3.89661	0.000666081	0.00421712	-0.994548
PH_hs_0039988	TRA2B	1.86771	0.901268	10.3413	3.89573	0.000667565	0.00422411	-0.996717
PH_hs_0032535	ZNF718	2.83953	1.50565	6.29936	3.8948	0.000669154	0.00423176	-0.999037
PH_hs_0032519	C17orf51	-1.88703	-0.916121	7.13243	-3.88933	0.000678498	0.00428842	-1.01256
PH_hs_0014005	EN1	-1.93202	-0.950107	7.56863	-3.88865	0.000679661	0.00429333	-1.01423
PH_hs_0011459	BRCA1	1.91474	0.937147	9.87349	3.88833	0.000680228	0.00429447	-1.01504
PH_hs_0048659	EPHB6	1.87517	0.907018	6.45347	3.8877	0.000681316	0.0042989	-1.0166
PH_hs_0048513	HIF1A	-2.20957	-1.14377	12.0567	-3.88691	0.000682673	0.00430502	-1.01854
PH_hs_0045783	MPP1	1.81931	0.86339	9.43292	3.88564	0.000684876	0.00431647	-1.02168
PH_hs_0023555	MCFD2	-1.72508	-0.786667	11.1715	-3.88508	0.000685846	0.00431872	-1.02306
PH_hs_0049118	ETS1	-2.20908	-1.14345	9.51523	-3.88499	0.000686011	0.00431872	-1.0233
PH_hs_0022894	FAM59B	-1.83092	-0.872572	8.36628	-3.88423	0.000687335	0.00432462	-1.02518
PH_hs_0048642	PITPNM3	-2.14092	-1.09823	6.30881	-3.8835	0.000688613	0.00433021	-1.02699
PH_hs_0039554	NRIP3	1.70337	0.768389	7.10732	3.88112	0.000692767	0.00435387	-1.03285
PH_hs_0022547	SRCAP	1.94755	0.961663	7.90818	3.8801	0.000694566	0.0043627	-1.03538
PH_hs_0015496	MFAP5	-2.24403	-1.16609	11.5122	-3.87962	0.000695421	0.00436561	-1.03658
PH_hs_0004437	PDIA5	2.1	1.07039	12.6548	3.87697	0.000700112	0.00439258	-1.04313
PH_hs_0031794	C19orf57	2.67965	1.42205	5.79123	3.87418	0.000705068	0.00442118	-1.05001
PH_hs_0001250	GTPBP2	-1.90788	-0.931969	11.8512	-3.87149	0.000709901	0.00444898	-1.05667
PH_hs_0043711	ACTA2	-1.81476	-0.859778	14.0887	-3.87038	0.000711902	0.00445901	-1.05941
PH_hs_0016833	ACADS	2.18324	1.12647	9.10122	3.87002	0.000712552	0.00446057	-1.0603
PH_hs_0001900	TCEAL7	2.05879	1.0418	8.08044	3.86974	0.000713052	0.00446119	-1.06098
PH_hs_0002445	SEMA5A	-2.0124	-1.00892	10.8538	-3.86879	0.000714782	0.0044695	-1.06335
PH_hs_0043821	CMIP	-1.86297	-0.897602	12.5425	-3.8684	0.00071548	0.00447006	-1.0643
PH_hs_0003316	EPDR1	-1.8199	-0.863863	10.992	-3.86829	0.000715676	0.00447006	-1.06456
PH_hs_0024103	DHDDS	-1.87889	-0.909884	8.31786	-3.86693	0.00071816	0.00448306	-1.06794
PH_hs_0006620	PHF19	1.94892	0.962673	11.9763	3.86536	0.000721009	0.00449832	-1.0718
PH_hs_0002701	TBC1D19	2.2804	1.18929	8.43672	3.86486	0.000721936	0.00450158	-1.07305
PH_hs_0045959	TRIOBP	1.73078	0.791426	7.93989	3.86433	0.000722908	0.00450512	-1.07436
PH_hs_0002356	CAPS	2.10811	1.07595	8.47388	3.86351	0.000724403	0.0045119	-1.07638
PH_hs_0044287	TAF1D	-1.99516	-0.996506	8.74351	-3.86258	0.000726109	0.00452	-1.07867
PH_hs_0032059	LOC100287119|MALL	-1.8115	-0.857182	7.36808	-3.86163	0.000727859	0.00452836	-1.08101
PH_hs_0041066	XIAP	1.93965	0.955798	11.3601	3.86034	0.000730246	0.00454067	-1.0842
PH_hs_0046494	EIF5A	1.91185	0.934969	7.29686	3.85857	0.000733532	0.00455856	-1.08858
PH_hs_0018496	FAM108B1	1.98056	0.985907	6.71108	3.85769	0.00073516	0.00456206	-1.09074
PH_hs_0000497	EFR3B	2.31122	1.20865	8.50217	3.85767	0.000735206	0.00456206	-1.0908
PH_hs_0047859	BCAT1	-2.0795	-1.05624	10.0886	-3.8576	0.000735327	0.00456206	-1.09096
PH_hs_0043788	SYT14	-1.74712	-0.804978	8.37056	-3.85364	0.000742746	0.00460552	-1.10074
PH_hs_0048980	PTGFR	6.0689	2.60144	5.89734	3.85328	0.000743432	0.00460713	-1.10164
PH_hs_0037542	TMEM200B	1.86737	0.901009	10.2773	3.85306	0.000743834	0.00460713	-1.10217
PH_hs_0012788	CCDC109B	1.8919	0.919832	9.58702	3.85167	0.000746459	0.0046199	-1.1056
PH_hs_0010879	CLTCL1	-2.0074	-1.00533	6.58989	-3.85153	0.000746725	0.0046199	-1.10595
PH_hs_0049230	TCF4	2.16505	1.1144	8.74769	3.85087	0.000747989	0.00462514	-1.1076
PH_hs_0029997	RGS4	2.81449	1.49287	7.44143	3.84809	0.000753276	0.00465524	-1.11446
PH_hs_0019485	PIGP	-1.74274	-0.801361	11.1695	-3.84724	0.000754891	0.00466264	-1.11654
PH_hs_0031870	SORBS1	-2.01572	-1.01129	5.97409	-3.84531	0.000758583	0.00468284	-1.1213
PH_hs_0004570	CCNG1	2.13346	1.0932	9.84311	3.84389	0.000761317	0.00469578	-1.1248
PH_hs_0026109	RAD51	1.95595	0.967867	12.0216	3.84379	0.000761524	0.00469578	-1.12506
PH_hs_0042237	ASAM	2.54948	1.35021	10.7833	3.84313	0.00076278	0.00470092	-1.12667
PH_hs_0020441	DHRS11	2.54759	1.34913	6.7661	3.84235	0.000764301	0.00470769	-1.12861
PH_hs_0028369	FZR1	1.90319	0.92842	8.85785	3.84206	0.000764855	0.00470849	-1.12932
PH_hs_0043163	TMEM38B	2.3638	1.24111	7.36992	3.84172	0.000765522	0.00470999	-1.13016
PH_hs_0049141	CAP2	-2.00905	-1.00651	8.16813	-3.84004	0.000768775	0.00472739	-1.1343
PH_hs_0004093	GLA	1.72887	0.789828	11.1691	3.83762	0.000773516	0.00475385	-1.14028
PH_hs_0043343	LIMD1	1.89064	0.918877	8.16853	3.8374	0.000773932	0.00475385	-1.14081
PH_hs_0047398	TRIOBP	1.80338	0.850701	9.37144	3.83608	0.000776529	0.00476717	-1.14407
PH_hs_0045978	OBSL1	3.36848	1.7521	6.05247	3.83323	0.00078215	0.00479903	-1.15109
PH_hs_0024349	DVL3	-1.81122	-0.856963	10.3927	-3.83208	0.00078444	0.00481042	-1.15394
PH_hs_0010826	CRABP2	1.7661	0.82057	14.1504	3.83102	0.000786545	0.00482068	-1.15655
PH_hs_0036029	LCORL	1.95926	0.970311	6.21796	3.83005	0.000788471	0.00482914	-1.15893
PH_hs_0024155	CDKN1A	-1.74542	-0.803574	11.9741	-3.82989	0.000788795	0.00482914	-1.15933
PH_hs_0048293	ARHGAP19	2.0107	1.0077	7.81406	3.82962	0.000789333	0.00482978	-1.15999
PH_hs_0022416	FRZB	4.47773	2.16277	5.66982	3.82742	0.000793745	0.0048541	-1.16542
PH_hs_0042344	LENG1	1.85409	0.890715	12.7422	3.82569	0.000797218	0.00487267	-1.16967
PH_hs_0000987	SGK269	-2.27553	-1.18621	9.81681	-3.82441	0.000799811	0.00488583	-1.17284
PH_hs_0002744	FIBIN	1.89025	0.918578	12.6116	3.82386	0.000800932	0.00488999	-1.1742
PH_hs_0045723	FKBP1A	1.80718	0.853741	8.95257	3.82321	0.000802236	0.00489527	-1.17578
PH_hs_0048491	MAP3K1	-2.15033	-1.10455	7.69874	-3.82173	0.000805255	0.00491099	-1.17944
PH_hs_0049579	FHL1|LOC100128164	-2.01212	-1.00872	12.9517	-3.81862	0.000811613	0.00494706	-1.1871
PH_hs_0010635	MCM3	1.93029	0.948815	9.23009	3.8165	0.000815985	0.00497098	-1.19233
PH_hs_0035697	IL21R	-1.81308	-0.858442	6.29238	-3.81601	0.000816983	0.00497434	-1.19352
PH_hs_0006569	SMC2	1.8499	0.887448	9.36588	3.81273	0.000823796	0.00501308	-1.2016
PH_hs_0046156	SMYD3	-1.92152	-0.942248	11.628	-3.81077	0.000827899	0.00503529	-1.20643
PH_hs_0026679	FOXM1	1.92561	0.945316	8.93715	3.80984	0.000829843	0.00504435	-1.20872
PH_hs_0006486	CTSA	1.86238	0.897147	12.9534	3.80906	0.000831468	0.00505147	-1.21062
PH_hs_0049537	TUBG1|LOC100133673	1.88865	0.917352	13.1983	3.80752	0.000834732	0.00506854	-1.21443
PH_hs_0016327	NAPRT1	2.00794	1.00571	9.94168	3.80521	0.000839609	0.00509412	-1.2201
PH_hs_0012962	SERPINH1	-1.95737	-0.968917	14.8949	-3.80484	0.000840403	0.00509412	-1.22102
PH_hs_0046151	AZI2	-1.63713	-0.711168	8.7002	-3.80467	0.00084076	0.00509412	-1.22144
PH_hs_0000554	SPON1	1.93598	0.953068	12.3494	3.80466	0.000840778	0.00509412	-1.22146
PH_hs_0032526	ING5	2.09867	1.06947	8.78797	3.80014	0.000850443	0.0051464	-1.23258
PH_hs_0032023	NUP35	1.73514	0.795055	8.30299	3.79973	0.000851331	0.0051464	-1.2336
PH_hs_0038319	TMPO	2.1815	1.12532	9.81364	3.79952	0.000851774	0.0051464	-1.2341
PH_hs_0027712	DAB2	-2.01779	-1.01277	9.03309	-3.79949	0.000851849	0.0051464	-1.23419
PH_hs_0023340	FERMT2	-1.93729	-0.954043	10.06	-3.7994	0.000852031	0.0051464	-1.23439
PH_hs_0008886	CDC42EP1	-1.94611	-0.960596	8.05979	-3.79933	0.000852182	0.0051464	-1.23457
PH_hs_0047888	SLC6A15	2.68492	1.42488	7.88066	3.79814	0.00085475	0.00515911	-1.23749
PH_hs_0045740	GRIK2	-2.88158	-1.52686	6.55881	-3.79654	0.000858223	0.00517707	-1.24144
PH_hs_0042055	PARVA	-1.83946	-0.879284	11.6077	-3.79634	0.000858657	0.00517707	-1.24193
PH_hs_0016124	CD82	1.95328	0.965897	8.35497	3.79544	0.00086061	0.00518604	-1.24414
PH_hs_0048426	C5orf4	1.89448	0.921803	9.74468	3.79457	0.000862494	0.00519458	-1.24627
PH_hs_0038698	C12orf48	4.51553	2.1749	5.56173	3.79372	0.000864356	0.00520297	-1.24837
PH_hs_0009248	CDC25B	1.92211	0.942689	12.3628	3.79287	0.000866215	0.00521135	-1.25046
PH_hs_0047418	MREG	2.26627	1.18032	6.93165	3.79109	0.000870122	0.00523202	-1.25484
PH_hs_0045020	TFPI	1.94658	0.960943	10.0382	3.78604	0.000881295	0.00529634	-1.26725
PH_hs_0043793	HSPD1	1.69954	0.765146	12.6824	3.78299	0.000888104	0.00533438	-1.27473
PH_hs_0031010	GALNT10	-2.03453	-1.02469	8.21446	-3.78141	0.000891664	0.00535023	-1.27863
PH_hs_0012247	CDKN2BAS	5.11345	2.3543	5.69415	3.78139	0.000891705	0.00535023	-1.27867
PH_hs_0033229	C7orf47	1.74196	0.80071	8.97634	3.78048	0.00089377	0.00535706	-1.28092
PH_hs_0039062	AMDHD2	2.22724	1.15526	6.70505	3.78046	0.000893806	0.00535706	-1.28096
PH_hs_0035303	PIP5K1P1|PIP5K1A	-1.99154	-0.993884	9.63693	-3.77832	0.000898644	0.00538222	-1.28621
PH_hs_0024822	ACVRL1	1.98515	0.989246	8.35031	3.77818	0.000898972	0.00538222	-1.28656
PH_hs_0031215	PDE6D	1.71394	0.777319	11.7325	3.77754	0.000900422	0.005388	-1.28813
PH_hs_0023445	RCAN1	-2.43759	-1.28546	11.2878	-3.776	0.000903924	0.00540605	-1.29191
PH_hs_0005671	LOX	-1.80377	-0.851013	12.9812	-3.77577	0.000904452	0.0054063	-1.29247
PH_hs_0037171	LOC100133050	1.78976	0.839769	8.10944	3.77554	0.000904979	0.00540655	-1.29304
PH_hs_0021261	C1orf112	2.4888	1.31545	6.69267	3.77499	0.000906243	0.00541012	-1.2944
PH_hs_0047457	DKK2	-4.3066	-2.10655	6.81769	-3.77486	0.00090655	0.00541012	-1.29473
PH_hs_0007485	ATP13A2	-1.88568	-0.915084	6.29219	-3.77312	0.00091053	0.00543096	-1.29899
PH_hs_0004701	KLF10	-1.86332	-0.897879	10.0018	-3.77259	0.000911752	0.00543441	-1.30029
PH_hs_0031522	HN1	1.85512	0.891514	9.41081	3.77229	0.000912437	0.00543441	-1.30102
PH_hs_0001026	FST	2.32618	1.21796	8.98083	3.77223	0.000912575	0.00543441	-1.30117
PH_hs_0038411	NAAA	3.09635	1.63057	6.2277	3.7713	0.000914736	0.00544437	-1.30347
PH_hs_0023638	DFNA5	-1.92275	-0.943171	9.92574	-3.77083	0.000915817	0.00544789	-1.30462
PH_hs_0014992	CNST	-1.84188	-0.881175	7.9858	-3.77059	0.00091638	0.00544832	-1.30521
PH_hs_0028221	CTDSP2	-1.57958	-0.659545	9.5036	-3.76883	0.000920455	0.00546963	-1.30953
PH_hs_0035780	C14orf64	4.84878	2.27762	5.0327	3.76841	0.000921429	0.00547249	-1.31056
PH_hs_0028415	TSC22D1	-1.78331	-0.834555	9.92815	-3.76688	0.000924994	0.00549074	-1.31431
PH_hs_0033251	PDE1A	-2.11237	-1.07886	7.69622	-3.76396	0.000931827	0.00552788	-1.32147
PH_hs_0048004	EML6	3.88025	1.95615	6.13024	3.76379	0.000932246	0.00552788	-1.3219
PH_hs_0025588	ATP10D	-2.20678	-1.14194	8.85019	-3.76331	0.000933378	0.00553164	-1.32308
PH_hs_0024437	TNFSF10	3.3464	1.74261	7.53893	3.7627	0.000934802	0.005537	-1.32456
PH_hs_0013522	FYCO1	1.76424	0.819045	9.81407	3.76234	0.000935647	0.005537	-1.32544
PH_hs_0023953	PAM	1.7351	0.795018	14.9535	3.76229	0.000935774	0.005537	-1.32558
PH_hs_0023056	STMN1	2.40868	1.26824	10.7626	3.76087	0.00093913	0.0055539	-1.32906
PH_hs_0045651	KPNA2	1.87221	0.904744	13.7148	3.76061	0.00093976	0.00555467	-1.32971
PH_hs_0026252	KIFC2	2.01052	1.00757	7.68381	3.75972	0.000941872	0.0055642	-1.33189
PH_hs_0006423	SLC46A3	-2.04955	-1.0353	8.51778	-3.75821	0.000945451	0.00558238	-1.33558
PH_hs_0009510	MARK2	1.89842	0.924797	8.18509	3.75642	0.000949736	0.0056047	-1.33997
PH_hs_0001238	WWC3	-2.02224	-1.01595	9.29921	-3.75589	0.000951017	0.00560766	-1.34128
PH_hs_0025567	PTPN21	-1.94987	-0.963378	7.81828	-3.75579	0.000951246	0.00560766	-1.34152
PH_hs_0047842	PTPN21	-2.06643	-1.04714	9.34405	-3.75395	0.000955678	0.00563011	-1.34603
PH_hs_0001081	ISOC1	2.33636	1.22426	9.15504	3.75379	0.000956065	0.00563011	-1.34643
PH_hs_0019509	SGCE	1.78334	0.834578	11.9395	3.7512	0.000962339	0.00566405	-1.35278
PH_hs_0002081	MST4	1.70121	0.76656	8.18943	3.74973	0.000965907	0.00568205	-1.35638
PH_hs_0025616	TRAF3IP2	1.86817	0.901625	8.63956	3.74651	0.000973779	0.00572533	-1.36427
PH_hs_0043696	SALL1	5.20735	2.38055	5.83023	3.7463	0.000974307	0.0057254	-1.3648
PH_hs_0040125	HNRNPA0	1.78669	0.837292	9.12748	3.74515	0.000977127	0.00573895	-1.3676
PH_hs_0049025	TGFBR1	-1.94808	-0.962056	8.23743	-3.7444	0.000978978	0.00574678	-1.36944
PH_hs_0023197	NPAS3	2.24878	1.16914	7.10958	3.74384	0.000980352	0.00575181	-1.37081
PH_hs_0008227	POSTN	-1.92254	-0.943016	10.0312	-3.73974	0.00099055	0.00580858	-1.38086
PH_hs_0023599	STARD10	1.86026	0.895502	8.57594	3.73902	0.00099234	0.00581601	-1.38261
PH_hs_0010370	AMPH	2.02163	1.01552	9.01171	3.73807	0.000994743	0.00582702	-1.38496
PH_hs_0010596	GUCY1A2	-2.36115	-1.23949	6.63847	-3.73777	0.000995494	0.00582836	-1.3857
PH_hs_0002173	ARRDC3	-1.85306	-0.889912	10.3924	-3.73648	0.000998738	0.00584211	-1.38886
PH_hs_0043837	U2AF1	2.04503	1.03212	12.4435	3.73641	0.000998893	0.00584211	-1.38901
PH_hs_0049294	FAM102B	2.51342	1.32965	7.18233	3.73479	0.00100299	0.00586298	-1.39299
PH_hs_0022566	INCENP	1.85358	0.890313	6.55371	3.73263	0.00100846	0.00589189	-1.39827
PH_hs_0013564	FAM113B	-2.12489	-1.08739	7.00699	-3.732	0.00101007	0.00589816	-1.39982
PH_hs_0045529	SEPP1	2.55782	1.35492	10.4423	3.73129	0.00101189	0.00590568	-1.40156
PH_hs_0015604	PTGIS	-2.14842	-1.10327	13.156	-3.73063	0.00101357	0.00591242	-1.40318
PH_hs_0000819	NRCAM	-4.77191	-2.25457	7.59855	-3.73033	0.00101433	0.00591372	-1.4039
PH_hs_0004095	HAUS8	1.87008	0.9031	9.98675	3.72904	0.00101763	0.00592985	-1.40706
PH_hs_0045976	SEPT6	2.00936	1.00674	8.19953	3.72705	0.00102276	0.00595662	-1.41194
PH_hs_0028373	OSBPL1A	1.83593	0.876509	8.90011	3.72657	0.001024	0.00596073	-1.41312
PH_hs_0033195	FOXN3	-1.98296	-0.987657	10.3695	-3.72583	0.00102591	0.00596873	-1.41493
PH_hs_0028337	EIF4EBP1	-1.75541	-0.811807	14.3016	-3.72491	0.00102828	0.0059794	-1.41717
PH_hs_0042738	TTC32	2.31525	1.21117	8.7803	3.72445	0.00102948	0.00598277	-1.4183
PH_hs_0031190	RTP4	1.91111	0.934407	8.68068	3.72398	0.0010307	0.00598277	-1.41945
PH_hs_0024266	MAPKBP1	2.00746	1.00537	6.97254	3.72392	0.00103086	0.00598277	-1.41961
PH_hs_0021042	SLC22A4	-1.75915	-0.814877	9.257	-3.72386	0.00103101	0.00598277	-1.41975
PH_hs_0024054	TCTEX1D1	1.89653	0.923359	7.62115	3.7231	0.00103299	0.00599114	-1.42161
PH_hs_0027131	PCNX	-1.87898	-0.909953	9.81634	-3.72278	0.00103382	0.00599282	-1.42239
PH_hs_0004574	PCMT1	1.75205	0.809046	9.9643	3.71991	0.00104133	0.00603319	-1.42942
PH_hs_0028925	FOXN3	-1.9293	-0.948077	9.12463	-3.71853	0.00104494	0.00605098	-1.43278
PH_hs_0048703	ZFAND5	-2.17374	-1.12018	8.67187	-3.71696	0.0010491	0.00607188	-1.43664
PH_hs_0036089	CD99	1.81341	0.858708	14.0746	3.71655	0.00105016	0.00607485	-1.43762
PH_hs_0021969	KIAA1328	1.88096	0.911472	6.50975	3.71596	0.00105172	0.00608073	-1.43906
PH_hs_0044492	LIG3	-1.80811	-0.854481	8.46912	-3.71316	0.00105918	0.00612066	-1.44592
PH_hs_0038290	SYNPO	1.69547	0.761683	9.00462	3.71287	0.00105995	0.00612197	-1.44663
PH_hs_0046128	STARD9	2.3144	1.21064	8.2587	3.71076	0.0010656	0.00615044	-1.45179
PH_hs_0031819	SCARA5	5.2976	2.40534	5.56165	3.71061	0.00106599	0.00615044	-1.45214
PH_hs_0049187	LYRM7	1.98324	0.987856	9.57911	3.71027	0.0010669	0.00615252	-1.45298
PH_hs_0029723	TIFA	1.85149	0.888683	8.07352	3.7075	0.00107439	0.0061905	-1.45977
PH_hs_0047855	TDP1	2.02413	1.0173	8.4901	3.70742	0.0010746	0.0061905	-1.45996
PH_hs_0044156	ZNF789	1.87136	0.904086	6.83848	3.70688	0.00107607	0.00619574	-1.46128
PH_hs_0000960	NUP54	1.8989	0.925164	10.0079	3.70478	0.00108176	0.00622516	-1.4664
PH_hs_0023636	CARS	-2.28367	-1.19136	12.2756	-3.70458	0.0010823	0.00622516	-1.46688
PH_hs_0031200	WDFY1	-1.93439	-0.951881	9.59178	-3.70307	0.00108644	0.00624576	-1.47059
PH_hs_0024655	HIVEP1	-1.82372	-0.866882	8.26007	-3.70225	0.00108867	0.00625535	-1.47258
PH_hs_0003580	TRIM8	-1.74275	-0.801368	10.5465	-3.7006	0.0010932	0.00627814	-1.47661
PH_hs_0031394	CBR1	1.78464	0.835636	12.5821	3.70038	0.00109382	0.00627846	-1.47716
PH_hs_0028359	PLA2R1	1.9344	0.951889	7.83155	3.69791	0.00110064	0.00631412	-1.4832
PH_hs_0014331	GAL	1.99618	0.997245	7.43214	3.69771	0.00110117	0.00631412	-1.48366
PH_hs_0048442	STK17B	1.96528	0.974737	11.3711	3.69749	0.00110178	0.00631438	-1.4842
PH_hs_0013938	TMCO6	2.14386	1.10021	6.31891	3.69508	0.00110848	0.00634711	-1.49009
PH_hs_0043101	JAM2	-1.90667	-0.931055	7.47123	-3.69503	0.00110863	0.00634711	-1.49022
PH_hs_0004875	GCH1	-4.54479	-2.18421	5.86092	-3.69263	0.00111534	0.0063822	-1.49607
PH_hs_0030900	HPCAL1	1.84946	0.887104	7.87974	3.69084	0.00112039	0.00640783	-1.50046
PH_hs_0006057	C6orf48	-1.77298	-0.826174	13.9993	-3.69042	0.00112155	0.00640886	-1.50146
PH_hs_0048958	DCK	2.03025	1.02166	9.16107	3.69036	0.00112172	0.00640886	-1.50161
PH_hs_0023122	KIAA0182	-1.61613	-0.692545	8.76256	-3.68909	0.00112533	0.00642616	-1.50472
PH_hs_0000073	CPA3	-5.90155	-2.56109	4.96888	-3.68799	0.00112846	0.00644072	-1.50742
PH_hs_0025924	MYLIP	2.84805	1.50997	6.05507	3.68714	0.00113087	0.00645119	-1.50949
PH_hs_0029009	NME3	1.79637	0.845081	9.7168	3.68674	0.00113201	0.00645438	-1.51047
PH_hs_0000487	GCC1	-2.00766	-1.00551	8.96477	-3.68602	0.00113405	0.0064627	-1.51221
PH_hs_0017228	DISP2	1.89211	0.92	6.73637	3.6848	0.00113753	0.0064792	-1.51519
PH_hs_0035979	CENPL	1.99703	0.997859	7.65476	3.6845	0.00113839	0.00648079	-1.51592
PH_hs_0010632	SNAPC1	-1.7044	-0.76926	10.0372	-3.68394	0.00114	0.00648664	-1.51729
PH_hs_0004630	GADD45A	-1.68693	-0.754401	12.2659	-3.68243	0.00114432	0.0065079	-1.52096
PH_hs_0023505	HS1BP3	2.28306	1.19097	6.7481	3.6822	0.00114501	0.00650848	-1.52154
PH_hs_0044646	TACSTD2	-1.71003	-0.774025	7.54453	-3.68066	0.00114945	0.00653036	-1.5253
PH_hs_0001366	LCLAT1	-1.88551	-0.914954	9.13105	-3.67921	0.00115365	0.0065509	-1.52884
PH_hs_0028928	LOC100125556|FAM86C|LOC729375|FAM86A|LOC653113|LOC348926|LOC645332|FAM86DP|FAM86B1	-1.75636	-0.81259	7.58246	-3.67806	0.00115699	0.00656651	-1.53164
PH_hs_0005221	MINPP1	1.69941	0.765037	9.42666	3.67719	0.00115952	0.00657535	-1.53376
PH_hs_0044300	MYO19	1.81982	0.863796	7.47611	3.67712	0.00115973	0.00657535	-1.53394
PH_hs_0005759	EPB41L3	1.6745	0.743732	12.4467	3.67665	0.00116109	0.00657969	-1.53507
PH_hs_0000799	CALU	-2.16409	-1.11376	13.2878	-3.6752	0.00116534	0.00659868	-1.53862
PH_hs_0023945	SHROOM1	2.15946	1.11067	6.06449	3.6751	0.00116562	0.00659868	-1.53885
PH_hs_0035300	LOC100125556|FAM86C|LOC729375|FAM86A|LOC653113|LOC348926|LOC645332|FAM86DP|FAM86B1	-1.82422	-0.867278	8.13218	-3.67475	0.00116665	0.00660115	-1.53971
PH_hs_0027447	SIDT2	-2.19021	-1.13107	11.3132	-3.67366	0.00116984	0.00661583	-1.54236
PH_hs_0032829	TRNP1	1.8696	0.902733	11.7658	3.67321	0.00117117	0.00661997	-1.54346
PH_hs_0013323	AC016747.3	2.32398	1.2166	6.01643	3.672	0.00117475	0.00663684	-1.54642
PH_hs_0006299	C7orf10	1.75608	0.812362	9.66743	3.67149	0.00117624	0.00664185	-1.54764
PH_hs_0042022	EMD	1.78251	0.833913	11.1809	3.67087	0.00117808	0.0066489	-1.54916
PH_hs_0024050	STK38	-1.75955	-0.81521	10.9061	-3.67028	0.00117982	0.00665532	-1.55059
PH_hs_0024617	SPIRE2	2.10897	1.07654	6.19647	3.66803	0.00118652	0.00668971	-1.55608
PH_hs_0023286	B3GNT5	2.46079	1.29912	6.89128	3.66635	0.00119153	0.0067146	-1.56017
PH_hs_0047022	AC010491.1	6.86778	2.77984	6.90443	3.66484	0.00119606	0.00673671	-1.56385
PH_hs_0042283	RNF122	-1.8334	-0.874521	6.74809	-3.66447	0.00119719	0.00673966	-1.56477
PH_hs_0044721	STAT1	-1.83225	-0.873614	11.237	-3.66397	0.00119868	0.00674462	-1.56597
PH_hs_0019592	C9orf116	1.89264	0.920397	10.3061	3.66335	0.00120055	0.00675164	-1.56748
PH_hs_0011507	DIRAS3	1.9279	0.947028	8.26755	3.66316	0.00120114	0.00675164	-1.56796
PH_hs_0026887	SAP30	1.87665	0.908163	11.1438	3.66249	0.00120315	0.00675952	-1.56958
PH_hs_0039903	RFWD3	1.78309	0.834376	8.82848	3.66169	0.00120556	0.00676965	-1.57152
PH_hs_0025898	ADCY4	-1.8511	-0.888379	8.58201	-3.66039	0.00120951	0.00678837	-1.57469
PH_hs_0000401	CASP6	1.58934	0.668424	12.3182	3.65893	0.00121396	0.00680991	-1.57825
PH_hs_0002740	C15orf52	-1.75085	-0.808055	7.88447	-3.65823	0.0012161	0.00681851	-1.57996
PH_hs_0047996	GATAD2B	5.71879	2.51571	5.21	3.6549	0.00122631	0.00687226	-1.58806
PH_hs_0014991	EFNA5	2.19139	1.13185	10.0792	3.65342	0.00123088	0.00689442	-1.59167
PH_hs_0019776	ANXA4	1.64784	0.720573	13.2921	3.65296	0.0012323	0.00689888	-1.59279
PH_hs_0017273	CCDC80	-1.72982	-0.790618	13.8824	-3.65086	0.0012388	0.00693181	-1.59789
PH_hs_0027466	SPON2	2.15005	1.10437	11.2748	3.64956	0.00124287	0.00695108	-1.60107
PH_hs_0048499	ATAD2	2.07196	1.05099	8.91772	3.64818	0.00124718	0.00697165	-1.60442
PH_hs_0048048	PYROXD1	-1.869	-0.902263	8.16396	-3.64677	0.00125161	0.00699293	-1.60786
PH_hs_0044455	AMOT	2.24919	1.16941	7.56145	3.64632	0.00125301	0.00699723	-1.60894
PH_hs_0001979	MAGI2	-1.73656	-0.796229	8.99289	-3.64526	0.00125636	0.00701245	-1.61153
PH_hs_0005182	TGIF2	-1.6698	-0.739679	8.17629	-3.64485	0.00125765	0.0070161	-1.61253
PH_hs_0016597	CPNE2	1.93516	0.952454	9.55478	3.6425	0.00126507	0.00705395	-1.61823
PH_hs_0011100	RNF112	2.01717	1.01234	7.54024	3.64227	0.00126582	0.00705463	-1.6188
PH_hs_0025052	E2F7	1.93111	0.949434	7.03234	3.64195	0.00126682	0.00705605	-1.61956
PH_hs_0044976	FLJ42393	1.70174	0.767006	7.58287	3.64179	0.00126735	0.00705605	-1.61997
PH_hs_0028923	GTF2F2	1.73636	0.796068	9.07664	3.64101	0.00126982	0.00706626	-1.62186
[truncated: 1,350 more rows]
