# Supplementary material for: FGF2-induced effects on transcriptome associated with regeneration competence in adult human fibroblasts
Source: BMC Genomics. 2013 Sep 26;14:656. doi: 10.1186/1471-2164-14-656 (PMC3849719; doi:10.1186/1471-2164-14-656)
Supplement: Additional file 5 — GOslim. GO slim terms associated with biological process, molecular function, and cellular component of genes affected by FGF2 treatment of adult human dermal fibroblasts grown on tissue culture plastic. [file 1471-2164-14-656-S5.xlsx]

## Sheet: Лист1
Term	Name	Number of probes
Biological process
GO:0007165	signal transduction	216 probes
GO:0007275	multicellular organism development	168 probes
GO:0007049	cell cycle	154 probes
GO:0008150	biological process	94 probes
GO:0030154	cell differentiation	83 probes
GO:0008152	metabolic process	79 probes
GO:0006811	ion transport	62 probes
GO:0006810	transport	59 probes
GO:0008283	cell proliferation	56 probes
	others	347 probes
Molecular function
GO:0005515	protein binding	723 probes
GO:0000166	nucleotide binding	310 probes
GO:0003677	DNA binding	239 probes
GO:0016787	hydrolase activity	225 probes
GO:0016740	transferase activity	217 probes
GO:0003674	molecular function	185 probes
GO:0004872	receptor activity	142 probes
GO:0016301	kinase activity	130 probes
GO:0005509	calcium ion binding	119 probes
GO:0003824	catalytic activity	116 probes
GO: 0003700	transcription factor activity	109 probes
GO:0005488	binding	100 probes
	others	633 probes
Cellular component
GO:0005634	nucleus	742 probes
GO:0005737	cytoplasm	709 probes
GO:0005886	plasma membrane	352 probes
GO:0005576	extracellular region	329 probes
GO:0005829	cytosol	206 probes
GO:0005622	intracellular	205 probes
GO:0005783	endoplasmic reticulum	136 probes
GO:0005739	mitochondrion	132 probes
GO:0005794	Golgi apparatus	120 probes
GO:0005615	extracellular space	107 probes
GO:0005575	cellular component	106 probes
	others	445 probes
