# Supplementary material for: FGF2-induced effects on transcriptome associated with regeneration competence in adult human fibroblasts
Source: BMC Genomics. 2013 Sep 26;14:656. doi: 10.1186/1471-2164-14-656 (PMC3849719; doi:10.1186/1471-2164-14-656)
Supplement: Additional file 6 — GOterms. Results of functional annotation using Gene Ontology. GO terms belong to three groups: biological process, molecular function, and cellular component. [file 1471-2164-14-656-S6.xlsx]

## Sheet: df_bp_org_cond
	GOBPID	Pvalue	OddsRatio	ExpCount	Count	Size	Term
1	GO:0000278	2.51304e-12	2.33784	94.9803	151	287	mitotic cell cycle
2	GO:0048285	3.35957e-12	2.49111	81.3366	133	243	organelle fission
3	GO:0000279	2.53948e-08	2.02821	85.9065	128	259	M phase
4	GO:0071840	2.97853e-08	1.35114	698.893	797	2088	cellular component organization or biogenesis
5	GO:0051674	4.93855e-08	1.73222	142.255	194	425	localization of cell
6	GO:0051716	1.10153e-07	1.32136	804.999	902	2405	cellular response to stimulus
7	GO:0022402	2.17627e-07	1.9407	83.3647	122	256	cell cycle process
8	GO:0006260	2.58871e-07	2.28152	53.1026	84	159	DNA replication
9	GO:0051301	2.75921e-07	1.90681	87.9606	127	264	cell division
10	GO:0051325	2.77425e-07	2.30089	51.5734	82	155	interphase
11	GO:0010564	4.12663e-07	1.93152	81.8611	119	245	regulation of cell cycle process
12	GO:0045786	7.04246e-07	1.86297	88.3657	126	264	negative regulation of cell cycle
13	GO:0000236	2.81371e-06	3.17379	22.4262	41	67	mitotic prometaphase
14	GO:0072358	5.01874e-06	1.90751	67.4874	98	205	cardiovascular system development
15	GO:0071842	5.15552e-06	1.34762	394.415	460	1191	cellular component organization at cellular level
16	GO:0060548	7.07449e-06	1.6815	104.432	141	312	negative regulation of cell death
17	GO:0061458	7.87307e-06	2.22211	42.1746	66	126	reproductive system development
18	GO:0006271	9.75238e-06	5.12142	10.711	23	32	DNA strand elongation involved in DNA replication
19	GO:0006950	1.53045e-05	1.30016	472.314	539	1414	response to stress
20	GO:0048519	1.83849e-05	1.39371	255.368	307	787	negative regulation of biological process
21	GO:0032989	1.85107e-05	2.0011	51.0447	76	154	cellular component morphogenesis
22	GO:0007067	2.07356e-05	2.12615	42.2676	65	128	mitosis
23	GO:0061448	2.21471e-05	2.48336	29.0776	48	87	connective tissue development
24	GO:0071103	2.74535e-05	2.25732	35.4802	56	106	DNA conformation change
25	GO:0043067	2.94676e-05	1.4277	203.329	249	608	regulation of programmed cell death
26	GO:0030198	3.44674e-05	2.95047	19.652	35	59	extracellular matrix organization
27	GO:0045766	3.66157e-05	3.42173	15.3971	29	46	positive regulation of angiogenesis
28	GO:0000075	4.16842e-05	2.05787	43.0577	65	129	cell cycle checkpoint
29	GO:0042330	6.21817e-05	1.61966	95.0601	126	284	taxis
30	GO:0016265	7.51108e-05	1.33531	289.866	340	866	death
31	GO:0030199	8.43669e-05	5.66667	7.69853	17	23	collagen fibril organization
32	GO:0048762	9.84462e-05	2.70689	20.3937	35	61	mesenchymal cell differentiation
33	GO:0055123	0.000100617	3.01283	16.7187	30	50	digestive system development
34	GO:0042060	0.000125229	3.39855	13.2347	25	40	wound healing
35	GO:0007507	0.000129907	1.97393	41.8677	62	126	heart development
36	GO:0007167	0.000130105	2.09048	35.3776	54	107	enzyme linked receptor protein signaling pathway
37	GO:0000079	0.000140767	3.26169	14.0416	26	42	regulation of cyclin-dependent protein kinase activity
38	GO:0060572	0.00015626	Inf	2.67775	8	8	morphogenesis of an epithelial bud
39	GO:0051272	0.000180662	1.9801	39.8315	59	119	positive regulation of cellular component movement
40	GO:0042221	0.000188286	1.28295	359.728	411	1087	response to chemical stimulus
41	GO:0051781	0.000193815	3.82075	10.711	21	32	positive regulation of cell division
42	GO:0010942	0.000211894	1.5251	106.106	136	317	positive regulation of cell death
43	GO:0030335	0.000224122	2.01227	36.8191	55	110	positive regulation of cell migration
44	GO:0006928	0.000229219	1.54189	98.2087	127	299	cellular component movement
45	GO:0065008	0.000251636	1.31187	276.915	322	837	regulation of biological quality
46	GO:0007155	0.000254186	1.64968	71.3887	96	216	cell adhesion
47	GO:0001501	0.000276953	2.18813	28.1755	44	85	skeletal system development
48	GO:0014855	0.000293584	7.98752	5.02078	12	15	striated muscle cell proliferation
49	GO:0008283	0.000324034	1.70324	59.6878	82	184	cell proliferation
50	GO:0009725	0.000367093	1.73922	54.8821	76	165	response to hormone stimulus
51	GO:0051145	0.00039261	5.59375	6.35966	14	19	smooth muscle cell differentiation
52	GO:0000186	0.000420217	3.99911	9.03741	18	27	activation of MAPKK activity
53	GO:0006270	0.000428312	4.56837	7.69853	16	23	DNA-dependent DNA replication initiation
54	GO:0040011	0.000443264	1.65795	63.6486	86	194	locomotion
55	GO:0009888	0.000446169	1.52676	92.4397	119	282	tissue development
56	GO:0009887	0.000462369	1.72305	54.3207	75	165	organ morphogenesis
57	GO:0006268	0.000467806	Inf	2.34303	7	7	DNA unwinding involved in replication
58	GO:0071276	0.000467806	Inf	2.34303	7	7	cellular response to cadmium ion
59	GO:0040017	0.000468372	1.9091	38.4927	56	115	positive regulation of locomotion
60	GO:0032879	0.000472506	1.34053	206.187	244	616	regulation of localization
61	GO:0036293	0.00048217	1.85751	41.8398	60	125	response to decreased oxygen levels
62	GO:0048812	0.000518228	1.51827	93.7212	120	280	neuron projection morphogenesis
63	GO:0007059	0.000556954	2.2628	23.3368	37	70	chromosome segregation
64	GO:0022607	0.000566578	1.30257	252.378	293	754	cellular component assembly
65	GO:0032502	0.000571108	1.31863	230.224	269	719	developmental process
66	GO:0071310	0.000588337	1.34323	194.806	231	582	cellular response to organic substance
67	GO:0061061	0.000603691	2.38676	20.2838	33	61	muscle structure development
68	GO:0051297	0.000604747	2.70364	15.7318	27	47	centrosome organization
69	GO:0040007	0.000610241	1.52164	89.5787	115	270	growth
70	GO:0000070	0.000656562	3.23149	11.3804	21	34	mitotic sister chromatid segregation
71	GO:0030155	0.000700727	1.76799	46.5259	65	139	regulation of cell adhesion
72	GO:0034446	0.000710631	7.31863	4.68606	11	14	substrate adhesion-dependent cell spreading
73	GO:0042493	0.000711053	1.68298	55.898	76	167	response to drug
74	GO:0006334	0.000748049	2.5257	17.4054	29	52	nucleosome assembly
75	GO:0023052	0.00075879	1.24145	403.855	451	1230	signaling
76	GO:0048585	0.000784679	1.4237	124.181	153	371	negative regulation of response to stimulus
77	GO:0002009	0.000821293	2.08404	26.8783	41	81	morphogenesis of an epithelium
78	GO:0035239	0.00084539	2.01876	29.3465	44	88	tube morphogenesis
79	GO:0051897	0.000853167	3.77525	8.70269	17	26	positive regulation of protein kinase B signaling cascade
80	GO:0007052	0.000867057	5.20116	6.01782	13	18	mitotic spindle organization
81	GO:0009792	0.000883249	1.54522	77.9895	101	233	embryo development ending in birth or egg hatching
82	GO:0010389	0.00090631	4.28093	7.36381	15	22	regulation of G2/M transition of mitotic cell cycle
83	GO:0071453	0.000925136	2.87629	13.054	23	39	cellular response to oxygen levels
84	GO:0046545	0.000945796	2.57431	16.0665	27	48	development of primary female sexual characteristics
85	GO:0048566	0.000974582	16	3.00669	8	9	embryonic digestive tract development
86	GO:0060045	0.000988902	15.9537	3.01247	8	9	positive regulation of cardiac muscle cell proliferation
87	GO:0000086	0.000991296	2.12789	24.685	38	74	G2/M transition of mitotic cell cycle
88	GO:0071456	0.00102295	2.93399	12.3846	22	37	cellular response to hypoxia
89	GO:0072006	0.0010621	2.60233	15.3971	26	46	nephron development
90	GO:0042063	0.0011174	2.19243	22.4262	35	67	gliogenesis
91	GO:0008285	0.00116097	1.47823	92.7171	117	277	negative regulation of cell proliferation
92	GO:0010243	0.00121305	2.11953	24.0997	37	72	response to organic nitrogen
93	GO:0001568	0.00123724	3.50043	8.86015	17	27	blood vessel development
94	GO:0007126	0.00129399	2.05819	25.7733	39	77	meiosis
95	GO:0051338	0.00129651	2.74503	13.2669	23	40	regulation of transferase activity
96	GO:0022612	0.00129659	2.29991	19.4137	31	58	gland morphogenesis
97	GO:0051488	0.00140009	Inf	2.00831	6	6	activation of anaphase-promoting complex activity
98	GO:1900116	0.00140009	Inf	2.00831	6	6	extracellular negative regulation of signal transduction
99	GO:0061437	0.00140698	8.97596	3.68191	9	11	renal system vasculature development
100	GO:0006916	0.0014279	1.71202	45.8565	63	137	anti-apoptosis
101	GO:0051271	0.00157129	2.12551	22.7609	35	68	negative regulation of cellular component movement
102	GO:0048015	0.00159006	2.76367	12.678	22	38	phosphatidylinositol-mediated signaling
103	GO:0001503	0.00168317	2.36008	17.2864	28	52	ossification
104	GO:0007018	0.00178878	2.12883	22.0914	34	66	microtubule-based movement
105	GO:0051051	0.00182411	1.70294	44.5176	61	133	negative regulation of transport
106	GO:0000083	0.00185751	5.48775	5.02078	11	15	regulation of transcription involved in G1/S phase of mitotic cell cycle
107	GO:0030325	0.00185751	5.48775	5.02078	11	15	adrenal gland development
108	GO:0043200	0.00186021	2.79937	12.0499	21	36	response to amino acid stimulus
109	GO:0051346	0.00191771	1.75357	39.4968	55	118	negative regulation of hydrolase activity
110	GO:0044092	0.00192622	1.43737	97.4062	121	292	negative regulation of molecular function
111	GO:0090287	0.00192879	4.79037	5.69022	12	17	regulation of cellular response to growth factor stimulus
112	GO:0034080	0.00193035	4.3256	6.35966	13	19	CenH3-containing nucleosome assembly at centromere
113	GO:0034724	0.00193035	4.3256	6.35966	13	19	DNA replication-independent nucleosome organization
114	GO:0051130	0.00205407	1.48712	79.6631	101	238	positive regulation of cellular component organization
115	GO:0051093	0.00211893	1.53452	67.3133	87	202	negative regulation of developmental process
116	GO:0006281	0.00216915	1.49606	76.2146	97	228	DNA repair
117	GO:0048557	0.00264863	13.9533	2.67775	7	8	embryonic digestive tract morphogenesis
118	GO:0007411	0.00267473	1.57182	57.2369	75	171	axon guidance
119	GO:0030282	0.00269967	3.10063	9.34584	17	28	bone mineralization
120	GO:0042476	0.00274812	2.24151	17.7401	28	53	odontogenesis
121	GO:0045666	0.00279321	3.08746	9.37212	17	28	positive regulation of neuron differentiation
122	GO:0023056	0.00285457	1.37055	120.164	145	359	positive regulation of signaling
123	GO:0032268	0.00292701	1.27274	214.889	247	642	regulation of cellular protein metabolic process
124	GO:0060284	0.00303357	1.48168	74.2418	94	222	regulation of cell development
125	GO:0007154	0.00315101	1.2019	422.703	464	1289	cell communication
126	GO:0006461	0.00318215	1.34921	130.54	156	390	protein complex assembly
127	GO:0008284	0.00322655	1.47595	74.3408	94	224	positive regulation of cell proliferation
128	GO:0051960	0.0033565	1.52342	62.9271	81	188	regulation of nervous system development
129	GO:0060537	0.00338408	1.58935	51.5467	68	154	muscle tissue development
130	GO:0051983	0.00344769	7.99286	3.34225	8	10	regulation of chromosome segregation
131	GO:0010470	0.00348442	7.97508	3.34719	8	10	regulation of gastrulation
132	GO:0010761	0.00348442	7.97508	3.34719	8	10	fibroblast migration
133	GO:0051293	0.00348442	7.97508	3.34719	8	10	establishment of spindle localization
134	GO:0055093	0.00348442	7.97508	3.34719	8	10	response to hyperoxia
135	GO:0072012	0.00348442	7.97508	3.34719	8	10	glomerulus vasculature development
136	GO:0032501	0.00349033	1.17504	596.082	642	1840	multicellular organismal process
137	GO:0048869	0.00350289	1.24388	258.042	292	788	cellular developmental process
138	GO:0043044	0.00359185	3.49375	7.36381	14	22	ATP-dependent chromatin remodeling
139	GO:0060993	0.00359185	3.49375	7.36381	14	22	kidney morphogenesis
140	GO:0031401	0.00365713	1.35723	120.833	145	361	positive regulation of protein modification process
141	GO:0048667	0.00366801	1.41585	91.7129	113	274	cell morphogenesis involved in neuron differentiation
142	GO:0010628	0.0037354	1.29909	168.029	196	502	positive regulation of gene expression
143	GO:0042326	0.00379353	1.67273	40.501	55	121	negative regulation of phosphorylation
144	GO:0051094	0.00379752	1.43189	84.5414	105	255	positive regulation of developmental process
145	GO:0030261	0.00383309	3.70683	6.69437	13	20	chromosome condensation
146	GO:0048844	0.00383309	3.70683	6.69437	13	20	artery morphogenesis
147	GO:0016331	0.00384441	6.01484	4.00239	9	12	morphogenesis of embryonic epithelium
148	GO:0051783	0.00391049	2.15481	18.0748	28	54	regulation of nuclear division
149	GO:0002686	0.00395173	5.98264	4.01662	9	12	negative regulation of leukocyte migration
150	GO:0030949	0.00395173	5.98264	4.01662	9	12	positive regulation of vascular endothelial growth factor receptor signaling pathway
151	GO:0048333	0.00395173	5.98264	4.01662	9	12	mesodermal cell differentiation
152	GO:0014070	0.00397591	1.7054	37.1538	51	111	response to organic cyclic compound
153	GO:0050790	0.00404448	1.34005	128.428	153	389	regulation of catalytic activity
154	GO:0030510	0.00405952	5.0056	4.67431	10	14	regulation of BMP signaling pathway
155	GO:0010647	0.00406324	1.35582	118.368	142	354	positive regulation of cell communication
156	GO:0060688	0.00408454	5	4.67776	10	14	regulation of morphogenesis of a branching structure
157	GO:0051320	0.00409669	Inf	1.66617	5	5	S phase
158	GO:0007010	0.00412419	1.3921	98.2943	120	297	cytoskeleton organization
159	GO:0060740	0.00414514	4.98664	4.68606	10	14	prostate gland epithelium morphogenesis
160	GO:0021983	0.00414957	4.38922	5.3555	11	16	pituitary gland development
161	GO:0045840	0.00414957	4.38922	5.3555	11	16	positive regulation of mitosis
162	GO:0071560	0.00414957	4.38922	5.3555	11	16	cellular response to transforming growth factor beta stimulus
163	GO:0001957	0.00418907	Inf	1.67359	5	5	intramembranous ossification
164	GO:0009125	0.00418907	Inf	1.67359	5	5	nucleoside monophosphate catabolic process
165	GO:0051497	0.00418907	Inf	1.67359	5	5	negative regulation of stress fiber assembly
166	GO:0060601	0.00418907	Inf	1.67359	5	5	lateral sprouting from an epithelium
167	GO:0046661	0.00419251	2.07036	19.7484	30	59	male sex differentiation
168	GO:0007169	0.00422548	1.38759	100.208	122	300	transmembrane receptor protein tyrosine kinase signaling pathway
169	GO:0065007	0.00431039	1.16463	946.688	993	2933	biological regulation
170	GO:0070848	0.00439979	1.55801	52.8856	69	158	response to growth factor stimulus
171	GO:0006283	0.00466544	2.82954	9.70684	17	29	transcription-coupled nucleotide-excision repair
172	GO:1900046	0.00466544	2.82954	9.70684	17	29	regulation of hemostasis
173	GO:0045859	0.00477581	1.67102	38.2688	52	115	regulation of protein kinase activity
174	GO:0001763	0.00494475	1.90606	24	35	72	morphogenesis of a branching structure
175	GO:0030334	0.00503816	3.05288	8.26229	15	25	regulation of cell migration
176	GO:0009893	0.00505362	1.32646	130.954	155	396	positive regulation of metabolic process
177	GO:0001525	0.00506623	1.57824	47.8708	63	144	angiogenesis
178	GO:0061041	0.00515494	2.49776	12.0499	20	36	regulation of wound healing
179	GO:0008037	0.0051975	2.90454	9.03741	16	27	cell recognition
180	GO:0032963	0.0051975	2.90454	9.03741	16	27	collagen metabolic process
181	GO:0051225	0.0051975	2.90454	9.03741	16	27	spindle assembly
182	GO:0048706	0.00524437	2.29897	14.3929	23	43	embryonic skeletal system development
183	GO:0071824	0.00539497	1.8525	25.7733	37	77	protein-DNA complex subunit organization
184	GO:0023057	0.00548932	1.35592	109.118	131	326	negative regulation of signaling
185	GO:0072593	0.00563549	3.00472	8.34949	15	25	reactive oxygen species metabolic process
186	GO:0010563	0.00578255	1.62279	41.1704	55	123	negative regulation of phosphorus metabolic process
187	GO:0003013	0.00602053	1.56159	48.1995	63	144	circulatory system process
188	GO:0051321	0.00604675	1.85074	25.0817	36	75	meiotic cell cycle
189	GO:2000026	0.00628615	1.4339	73.0859	91	222	regulation of multicellular organismal development
190	GO:0043627	0.00631239	2.58247	10.6715	18	32	response to estrogen stimulus
191	GO:0032231	0.0063752	3.10486	7.69853	14	23	regulation of actin filament bundle assembly
192	GO:0072001	0.00641139	1.73094	31.0369	43	93	renal system development
193	GO:0042325	0.00645931	1.91874	21.8269	32	66	regulation of phosphorylation
194	GO:0001837	0.00650328	2.57258	10.6984	18	32	epithelial to mesenchymal transition
195	GO:0008584	0.00653973	2.18378	15.3834	24	46	male gonad development
196	GO:0044236	0.00659433	2.56798	10.711	18	32	multicellular organismal metabolic process
197	GO:0090090	0.00662162	2.18084	15.3971	24	46	negative regulation of canonical Wnt receptor signaling pathway
198	GO:0048584	0.00677655	1.29479	145.754	170	437	positive regulation of response to stimulus
199	GO:0006312	0.00689024	12.0027	2.33681	6	7	mitotic recombination
200	GO:0051174	0.00690194	1.66122	35.3914	48	107	regulation of phosphorus metabolic process
201	GO:0010648	0.006988	1.34153	109.788	131	328	negative regulation of cell communication
202	GO:0003333	0.00699379	11.9546	2.34303	6	7	amino acid transmembrane transport
203	GO:0034122	0.00699379	11.9546	2.34303	6	7	negative regulation of toll-like receptor signaling pathway
204	GO:0070977	0.00699379	11.9546	2.34303	6	7	bone maturation
205	GO:0003281	0.00700219	3.24275	7.02909	13	21	ventricular septum development
206	GO:0032201	0.00700219	3.24275	7.02909	13	21	telomere maintenance via semi-conservative replication
207	GO:0032101	0.00709086	1.72845	30.3288	42	91	regulation of response to external stimulus
208	GO:0010562	0.00727145	1.36304	97.0684	117	290	positive regulation of phosphorus metabolic process
209	GO:0035335	0.00744854	2.61129	10.0416	17	30	peptidyl-tyrosine dephosphorylation
210	GO:0007431	0.00762923	3.42016	6.35966	12	19	salivary gland development
211	GO:0030514	0.00762923	3.42016	6.35966	12	19	negative regulation of BMP signaling pathway
212	GO:0072088	0.00762923	3.42016	6.35966	12	19	nephron epithelium morphogenesis
213	GO:0032886	0.00774365	1.93592	20.4178	30	61	regulation of microtubule-based process
214	GO:0035556	0.00804492	1.20255	294.887	327	881	intracellular signal transduction
215	GO:0006297	0.008221	3.65686	5.69022	11	17	nucleotide-excision repair, DNA gap filling
216	GO:0051313	0.008221	3.65686	5.69022	11	17	attachment of spindle microtubules to chromosome
217	GO:0032990	0.00832737	1.328	112.131	133	335	cell part morphogenesis
218	GO:0002063	0.00845768	6.97509	3.01247	7	9	chondrocyte development
219	GO:0060441	0.00845768	6.97509	3.01247	7	9	epithelial tube branching involved in lung morphogenesis
220	GO:0071241	0.00863423	2.19803	14.0582	22	42	cellular response to inorganic substance
221	GO:0045599	0.00872041	3.98842	5.02078	10	15	negative regulation of fat cell differentiation
222	GO:0006917	0.00872658	1.42214	70.2909	87	210	induction of apoptosis
223	GO:0050768	0.00881084	2.37181	11.7152	19	35	negative regulation of neurogenesis
224	GO:0006730	0.00896138	5.32382	3.6781	8	11	one-carbon metabolic process
225	GO:0009954	0.00902423	5.31553	3.68191	8	11	proximal/distal pattern formation
226	GO:0035115	0.00902423	5.31553	3.68191	8	11	embryonic forelimb morphogenesis
227	GO:0071777	0.00902423	5.31553	3.68191	8	11	positive regulation of cell cycle cytokinesis
228	GO:0072170	0.00902423	5.31553	3.68191	8	11	metanephric tubule development
229	GO:0072243	0.00902423	5.31553	3.68191	8	11	metanephric nephron epithelium development
230	GO:0055021	0.0090363	4.48598	4.35134	9	13	regulation of cardiac muscle tissue growth
231	GO:0060343	0.0090363	4.48598	4.35134	9	13	trabecula formation
232	GO:0051258	0.00908383	1.79608	24.7692	35	74	protein polymerization
233	GO:0031576	0.00946543	2.72179	8.70269	15	26	G2/M transition checkpoint
234	GO:0042445	0.00956309	2.00405	17.3772	26	52	hormone metabolic process
235	GO:0008217	0.00978654	1.9991	17.4054	26	52	regulation of blood pressure
236	GO:0046942	0.00991144	1.70405	29.1205	40	87	carboxylic acid transport
237	GO:0007596	0.00991246	1.39994	74.1979	91	222	blood coagulation
238	GO:0007292	0.0100322	2.39624	11.0457	18	33	female gamete generation
239	GO:0050818	0.0100322	2.39624	11.0457	18	33	regulation of coagulation
240	GO:0032496	0.0103403	1.63896	33.4719	45	100	response to lipopolysaccharide
241	GO:0010212	0.0103411	1.79028	24.0997	34	72	response to ionizing radiation
242	GO:0031667	0.0103868	1.43744	62.5924	78	187	response to nutrient levels
243	GO:0007017	0.0105453	1.6337	33.4784	45	101	microtubule-based process
244	GO:0000722	0.0106401	2.79375	8.03325	14	24	telomere maintenance via recombination
245	GO:0048645	0.0106401	2.79375	8.03325	14	24	organ formation
246	GO:0001838	0.0106464	2.08904	15.0623	23	45	embryonic epithelial tube formation
247	GO:0042327	0.0107921	1.34236	95.3948	114	285	positive regulation of phosphorylation
248	GO:0032970	0.0109655	1.67536	30.1247	41	90	regulation of actin filament-based process
249	GO:0032355	0.0111944	1.99865	16.7359	25	50	response to estradiol stimulus
250	GO:0035148	0.0111944	1.99865	16.7359	25	50	tube formation
251	GO:0000082	0.0112306	1.65868	31.0092	42	93	G1/S transition of mitotic cell cycle
252	GO:0043066	0.0112584	1.52833	44.0498	57	133	negative regulation of apoptotic process
253	GO:0014065	0.0112771	2.21924	12.7193	20	38	phosphatidylinositol 3-kinase cascade
254	GO:0060349	0.0112771	2.21924	12.7193	20	38	bone morphogenesis
255	GO:0061039	0.0112771	2.21924	12.7193	20	38	ovum-producing ovary development
256	GO:0030111	0.0112838	1.61659	34.476	46	103	regulation of Wnt receptor signaling pathway
257	GO:0051173	0.0113545	1.23916	185.099	210	553	positive regulation of nitrogen compound metabolic process
258	GO:0001570	0.0114223	2.42423	10.3763	17	31	vasculogenesis
259	GO:0010811	0.0114223	2.42423	10.3763	17	31	positive regulation of cell-substrate adhesion
260	GO:0003206	0.0115166	2.89864	7.33552	13	22	cardiac chamber morphogenesis
261	GO:0030030	0.011726	1.26695	147.611	170	441	cell projection organization
262	GO:0002690	0.0119282	2.8818	7.36381	13	22	positive regulation of leukocyte chemotaxis
263	GO:0006468	0.0121501	1.22898	196.696	222	590	protein phosphorylation
264	GO:2001020	0.0121855	2.09289	14.3929	22	43	regulation of response to DNA damage stimulus
265	GO:0060675	0.0123604	Inf	1.33433	4	4	ureteric bud morphogenesis
266	GO:0022603	0.012364	1.7367	25.1622	35	76	regulation of anatomical structure morphogenesis
267	GO:0007530	0.0124635	Inf	1.3371	4	4	sex determination
268	GO:0007144	0.01253	Inf	1.33887	4	4	female meiosis I
269	GO:0007442	0.01253	Inf	1.33887	4	4	hindgut morphogenesis
270	GO:0009162	0.01253	Inf	1.33887	4	4	deoxyribonucleoside monophosphate metabolic process
271	GO:0010613	0.01253	Inf	1.33887	4	4	positive regulation of cardiac muscle hypertrophy
272	GO:0010801	0.01253	Inf	1.33887	4	4	negative regulation of peptidyl-threonine phosphorylation
273	GO:0035630	0.01253	Inf	1.33887	4	4	bone mineralization involved in bone maturation
274	GO:0060236	0.01253	Inf	1.33887	4	4	regulation of mitotic spindle organization
275	GO:0061439	0.01253	Inf	1.33887	4	4	kidney vasculature morphogenesis
276	GO:0070828	0.01253	Inf	1.33887	4	4	heterochromatin organization
277	GO:0071692	0.01253	Inf	1.33887	4	4	protein localization to extracellular region
278	GO:0072162	0.01253	Inf	1.33887	4	4	metanephric mesenchymal cell differentiation
279	GO:0072177	0.01253	Inf	1.33887	4	4	mesonephric duct development
280	GO:0072282	0.01253	Inf	1.33887	4	4	metanephric nephron tubule morphogenesis
281	GO:2001012	0.01253	Inf	1.33887	4	4	mesenchymal cell differentiation involved in renal system development
282	GO:0051052	0.0127154	1.56533	38.1579	50	114	regulation of DNA metabolic process
283	GO:0007517	0.0128461	1.43662	58.5758	73	175	muscle organ development
284	GO:0030324	0.0129096	1.87341	19.3621	28	58	lung development
285	GO:0031109	0.0130036	2.45659	9.70684	16	29	microtubule polymerization or depolymerization
286	GO:0030879	0.0132551	1.74398	24.4345	34	73	mammary gland development
287	GO:0045446	0.0133234	2.99198	6.69437	12	20	endothelial cell differentiation
288	GO:0021915	0.0134138	1.86583	19.4137	28	58	neural tube development
289	GO:0010951	0.0134715	1.81777	21.0873	30	63	negative regulation of endopeptidase activity
290	GO:0045185	0.0134715	1.81777	21.0873	30	63	maintenance of protein location
291	GO:0070201	0.0136013	1.48023	48.8689	62	146	regulation of establishment of protein localization
292	GO:0050878	0.0136642	1.33333	92.3824	110	276	regulation of body fluid levels
293	GO:0007417	0.0136891	1.33286	92.3746	110	277	central nervous system development
294	GO:0050900	0.0136944	1.72015	25.3182	35	76	leukocyte migration
295	GO:0007548	0.0140418	1.93753	16.9771	25	51	sex differentiation
296	GO:0045944	0.0143287	1.30726	105.436	124	315	positive regulation of transcription from RNA polymerase II promoter
297	GO:0009952	0.0144494	1.68258	27.1122	37	81	anterior/posterior pattern specification
298	GO:0061035	0.0145285	3.14497	6.0107	11	18	regulation of cartilage development
299	GO:0001658	0.0146673	3.13935	6.01783	11	18	branching involved in ureteric bud morphogenesis
300	GO:0022602	0.0146711	1.99776	15.3971	23	46	ovulation cycle process
301	GO:0051495	0.0146711	1.99776	15.3971	23	46	positive regulation of cytoskeleton organization
302	GO:0001938	0.0147568	2.24598	11.3804	18	34	positive regulation of endothelial cell proliferation
303	GO:0043154	0.0147568	2.24598	11.3804	18	34	negative regulation of cysteine-type endopeptidase activity involved in apoptotic process
304	GO:0070374	0.0147568	2.24598	11.3804	18	34	positive regulation of ERK1 and ERK2 cascade
305	GO:0046620	0.0148003	2.49442	9.03741	15	27	regulation of organ growth
306	GO:0006144	0.014807	3.13375	6.02494	11	18	purine nucleobase metabolic process
307	GO:0006775	0.014807	3.13375	6.02494	11	18	fat-soluble vitamin metabolic process
308	GO:0030101	0.014807	3.13375	6.02494	11	18	natural killer cell activation
309	GO:0045912	0.014807	3.13375	6.02494	11	18	negative regulation of carbohydrate metabolic process
310	GO:0055010	0.014807	3.13375	6.02494	11	18	ventricular cardiac muscle tissue morphogenesis
311	GO:0007610	0.0148988	1.36993	74.3076	90	222	behavior
312	GO:2000027	0.0149808	1.81658	20.3817	29	61	regulation of organ morphogenesis
313	GO:0051246	0.0152621	2.16122	12.183	19	37	regulation of protein metabolic process
314	GO:0030900	0.0153404	1.5409	38.4927	50	115	forebrain development
315	GO:0010952	0.0153699	1.81169	20.4178	29	61	positive regulation of peptidase activity
316	GO:0000084	0.0159182	1.65292	28.1164	38	84	S phase of mitotic cell cycle
317	GO:0060021	0.0159934	2.10197	13.054	20	39	palate development
318	GO:0001909	0.0163385	3.32294	5.3555	10	16	leukocyte mediated cytotoxicity
319	GO:0030837	0.0163385	3.32294	5.3555	10	16	negative regulation of actin filament polymerization
320	GO:0048806	0.0163385	3.32294	5.3555	10	16	genitalia development
321	GO:0030278	0.0163844	1.6748	26.4428	36	79	regulation of ossification
322	GO:0032535	0.0163844	1.6748	26.4428	36	79	regulation of cellular component size
323	GO:0001656	0.0165089	2.26972	10.6873	17	32	metanephros development
324	GO:0006796	0.016557	1.202	225.598	251	677	phosphate-containing compound metabolic process
325	GO:0009163	0.0168391	2.53921	8.36797	14	25	nucleoside biosynthetic process
326	GO:0010594	0.0168941	2.26211	10.711	17	32	regulation of endothelial cell migration
327	GO:0007051	0.0170495	3.62355	4.65551	9	14	spindle organization
328	GO:0034599	0.0170701	1.92086	16.3843	24	49	cellular response to oxidative stress
329	GO:0048705	0.0174047	2.12257	12.326	19	37	skeletal system morphogenesis
330	GO:0000302	0.0174055	1.76391	21.422	30	64	response to reactive oxygen species
331	GO:0001558	0.0176353	1.42944	53.8897	67	161	regulation of cell growth
332	GO:0031497	0.0177037	10.036	1.99791	5	6	chromatin assembly
333	GO:0033002	0.0177239	2.11728	12.3462	19	37	muscle cell proliferation
334	GO:0002042	0.0178404	3.58798	4.68606	9	14	cell migration involved in sprouting angiogenesis
335	GO:0048640	0.0178404	3.58798	4.68606	9	14	negative regulation of developmental growth
336	GO:0071495	0.0179891	1.32058	89.4795	106	268	cellular response to endogenous stimulus
337	GO:0001953	0.018023	9.97773	2.00565	5	6	negative regulation of cell-matrix adhesion
338	GO:0048731	0.0180588	1.19271	239.356	265	750	system development
339	GO:0001556	0.018134	9.95778	2.00831	5	6	oocyte maturation
340	GO:0030238	0.018134	9.95778	2.00831	5	6	male sex determination
341	GO:0031000	0.018134	9.95778	2.00831	5	6	response to caffeine
342	GO:0032331	0.018134	9.95778	2.00831	5	6	negative regulation of chondrocyte differentiation
343	GO:0033137	0.018134	9.95778	2.00831	5	6	negative regulation of peptidyl-serine phosphorylation
344	GO:0034695	0.018134	9.95778	2.00831	5	6	response to prostaglandin E stimulus
345	GO:0043032	0.018134	9.95778	2.00831	5	6	positive regulation of macrophage activation
346	GO:0043129	0.018134	9.95778	2.00831	5	6	surfactant homeostasis
347	GO:0051895	0.018134	9.95778	2.00831	5	6	negative regulation of focal adhesion assembly
348	GO:0030182	0.0183924	1.25035	140.772	161	422	neuron differentiation
349	GO:0051494	0.0188059	2.60116	7.68264	13	23	negative regulation of cytoskeleton organization
350	GO:0003401	0.0191692	3.98576	4.01662	8	12	axis elongation
351	GO:0015804	0.0191692	3.98576	4.01662	8	12	neutral amino acid transport
352	GO:0030857	0.0191692	3.98576	4.01662	8	12	negative regulation of epithelial cell differentiation
353	GO:0043536	0.0191692	3.98576	4.01662	8	12	positive regulation of blood vessel endothelial cell migration
354	GO:0050922	0.0191692	3.98576	4.01662	8	12	negative regulation of chemotaxis
355	GO:0051602	0.0191692	3.98576	4.01662	8	12	response to electrical stimulus
356	GO:0072087	0.0191692	3.98576	4.01662	8	12	renal vesicle development
357	GO:0006937	0.0192769	1.99687	14.0582	21	42	regulation of muscle contraction
358	GO:0043524	0.0192769	1.99687	14.0582	21	42	negative regulation of neuron apoptotic process
359	GO:0010463	0.0193522	2.28061	10.0416	16	30	mesenchymal cell proliferation
360	GO:0050707	0.0193522	2.28061	10.0416	16	30	regulation of cytokine secretion
361	GO:0040013	0.0195563	1.80324	19.0452	27	57	negative regulation of locomotion
362	GO:0019216	0.0197041	1.5647	32.8024	43	98	regulation of lipid metabolic process
363	GO:0007498	0.0198119	1.91409	15.7318	23	47	mesoderm development
364	GO:0033205	0.0198298	5.99331	2.67261	6	8	cell cycle cytokinesis
365	GO:0022008	0.0199244	1.24318	143.877	164	433	neurogenesis
366	GO:0060445	0.0199593	4.65523	3.34422	7	10	branching involved in salivary gland morphogenesis
367	GO:0051493	0.0199704	1.73275	21.5951	30	65	regulation of cytoskeleton organization
368	GO:0048839	0.0200278	1.79838	19.079	27	57	inner ear development
369	GO:0000076	0.0200293	5.97599	2.67775	6	8	DNA replication checkpoint
370	GO:0007567	0.0200293	5.97599	2.67775	6	8	parturition
371	GO:0009263	0.0200293	5.97599	2.67775	6	8	deoxyribonucleotide biosynthetic process
372	GO:0019430	0.0200293	5.97599	2.67775	6	8	removal of superoxide radicals
373	GO:0030194	0.0200293	5.97599	2.67775	6	8	positive regulation of blood coagulation
374	GO:0031638	0.0200293	5.97599	2.67775	6	8	zymogen activation
375	GO:0040037	0.0200293	5.97599	2.67775	6	8	negative regulation of fibroblast growth factor receptor signaling pathway
376	GO:0042659	0.0200293	5.97599	2.67775	6	8	regulation of cell fate specification
377	GO:0045648	0.0200293	5.97599	2.67775	6	8	positive regulation of erythrocyte differentiation
378	GO:0051988	0.0200293	5.97599	2.67775	6	8	regulation of attachment of spindle microtubules to kinetochore
379	GO:0061036	0.0200293	5.97599	2.67775	6	8	positive regulation of cartilage development
380	GO:0071450	0.0200293	5.97599	2.67775	6	8	cellular response to oxygen radical
381	GO:0050770	0.0200382	1.84978	17.4054	25	52	regulation of axonogenesis
382	GO:0000097	0.020062	4.64902	3.34719	7	10	sulfur amino acid biosynthetic process
383	GO:0000303	0.020062	4.64902	3.34719	7	10	response to superoxide
384	GO:0001736	0.020062	4.64902	3.34719	7	10	establishment of planar polarity
385	GO:0051898	0.020062	4.64902	3.34719	7	10	negative regulation of protein kinase B signaling cascade
386	GO:0060026	0.020062	4.64902	3.34719	7	10	convergent extension
387	GO:0070168	0.020062	4.64902	3.34719	7	10	negative regulation of biomineral tissue development
388	GO:2000179	0.020062	4.64902	3.34719	7	10	positive regulation of neural precursor cell proliferation
389	GO:0043065	0.0208306	1.55487	32.8837	43	99	positive regulation of apoptotic process
390	GO:0016477	0.0209134	1.45475	45.2469	57	138	cell migration
391	GO:0002576	0.0210524	2.11339	11.7152	18	35	platelet degranulation
392	GO:0051289	0.0210524	2.11339	11.7152	18	35	protein homotetramerization
393	GO:0051291	0.0210524	2.11339	11.7152	18	35	protein heterooligomerization
394	GO:0048738	0.0212176	2.31863	9.32776	15	28	cardiac muscle tissue development
395	GO:0008406	0.0214744	1.92388	14.991	22	45	gonad development
396	GO:0002685	0.0217267	2.30976	9.35138	15	28	regulation of leukocyte migration
397	GO:0034340	0.0221213	1.99642	13.3887	20	40	response to type I interferon
398	GO:0006611	0.0221817	2.30203	9.37212	15	28	protein export from nucleus
399	GO:0045669	0.0221817	2.30203	9.37212	15	28	positive regulation of osteoblast differentiation
400	GO:0060415	0.0221817	2.30203	9.37212	15	28	muscle tissue morphogenesis
401	GO:0001890	0.0228751	1.79109	18.4095	26	55	placenta development
402	GO:0009636	0.0228751	1.79109	18.4095	26	55	response to toxin
403	GO:0052547	0.023307	1.68445	22.6735	31	68	regulation of peptidase activity
404	GO:0050679	0.0234806	2.12979	11.0131	17	33	positive regulation of epithelial cell proliferation
405	GO:0033273	0.0241691	1.58333	28.7858	38	86	response to vitamin
406	GO:0001942	0.0241848	2.12025	11.0457	17	33	hair follicle development
407	GO:0022404	0.0241848	2.12025	11.0457	17	33	molting cycle process
408	GO:0043434	0.0243383	1.34859	68.2826	82	204	response to peptide hormone stimulus
409	GO:0051240	0.0244254	1.3618	63.714	77	191	positive regulation of multicellular organismal process
410	GO:0031128	0.0246763	2.74142	6.35966	11	19	developmental induction
411	GO:0051187	0.0246763	2.74142	6.35966	11	19	cofactor catabolic process
412	GO:0090130	0.0246763	2.74142	6.35966	11	19	tissue migration
413	GO:0044093	0.0248203	1.20333	186.438	208	557	positive regulation of molecular function
414	GO:0021700	0.0251661	1.59964	27.1122	36	81	developmental maturation
415	GO:0010517	0.025407	1.99597	12.7193	19	38	regulation of phospholipase activity
416	GO:0030850	0.0254416	2.32709	8.70269	14	26	prostate gland development
417	GO:0010557	0.0255153	1.2143	165.654	186	496	positive regulation of macromolecule biosynthetic process
418	GO:0043433	0.0257884	1.73998	19.4137	27	58	negative regulation of sequence-specific DNA binding transcription factor activity
419	GO:0044255	0.026641	1.23959	130.875	149	391	cellular lipid metabolic process
420	GO:0051247	0.0266697	1.24402	126.169	144	378	positive regulation of protein metabolic process
421	GO:0006954	0.0270436	1.32919	72.2352	86	216	inflammatory response
422	GO:0051222	0.0271194	2.1367	10.3488	16	31	positive regulation of protein transport
423	GO:0034330	0.0271601	1.50068	35.1455	45	105	cell junction organization
424	GO:0043408	0.0276866	1.39384	52.2161	64	156	regulation of MAPK cascade
425	GO:0007423	0.0277161	1.36851	58.5758	71	175	sensory organ development
426	GO:0090100	0.0278106	2.12809	10.3763	16	31	positive regulation of transmembrane receptor protein serine/threonine kinase signaling pathway
427	GO:0030501	0.0279349	2.8476	5.69022	10	17	positive regulation of bone mineralization
428	GO:0032465	0.0279349	2.8476	5.69022	10	17	regulation of cytokinesis
429	GO:0032103	0.0279712	1.66517	22.0914	30	66	positive regulation of response to external stimulus
430	GO:0051260	0.0284232	1.6156	24.6998	33	74	protein homooligomerization
431	GO:0050730	0.0284371	1.59019	26.4428	35	79	regulation of peptidyl-tyrosine phosphorylation
432	GO:0045926	0.0285305	1.55524	29.0647	38	87	negative regulation of growth
433	GO:0030336	0.029101	1.78098	17.0329	24	51	negative regulation of cell migration
434	GO:0042127	0.0291255	1.82867	15.3205	22	47	regulation of cell proliferation
435	GO:0051129	0.0291829	1.38035	54.1524	66	162	negative regulation of cellular component organization
436	GO:0014032	0.029201	2.35678	8.03325	13	24	neural crest cell development
437	GO:0032768	0.029201	2.35678	8.03325	13	24	regulation of monooxygenase activity
438	GO:0045740	0.029201	2.35678	8.03325	13	24	positive regulation of DNA replication
439	GO:0048661	0.029201	2.35678	8.03325	13	24	positive regulation of smooth muscle cell proliferation
440	GO:0042633	0.029208	1.99553	12.0499	18	36	hair cycle
441	GO:0046209	0.029208	1.99553	12.0499	18	36	nitric oxide metabolic process
442	GO:0090317	0.029208	1.99553	12.0499	18	36	negative regulation of intracellular protein transport
443	GO:0060249	0.0304134	1.49186	34.476	44	103	anatomical structure homeostasis
444	GO:0007015	0.0305777	1.46942	37.1538	47	111	actin filament organization
445	GO:0046822	0.0307571	1.56451	27.4469	36	82	regulation of nucleocytoplasmic transport
446	GO:0002244	0.0315203	2.98931	5.02078	9	15	hemopoietic progenitor cell differentiation
447	GO:0006693	0.0315203	2.98931	5.02078	9	15	prostaglandin metabolic process
448	GO:0046605	0.0315203	2.98931	5.02078	9	15	regulation of centrosome cycle
449	GO:0000904	0.0320415	3.26841	4.27999	8	13	cell morphogenesis involved in differentiation
450	GO:0043405	0.0321807	1.4376	40.8357	51	122	regulation of MAP kinase activity
451	GO:0045598	0.0329686	2.40054	7.34752	12	22	regulation of fat cell differentiation
452	GO:0051254	0.0329703	1.20365	162.004	181	484	positive regulation of RNA metabolic process
453	GO:0048638	0.033001	2.0009	11.3586	17	34	regulation of developmental growth
454	GO:0031099	0.0332083	1.77282	16.3601	23	49	regeneration
455	GO:0010740	0.0333258	1.38881	49.0219	60	147	positive regulation of intracellular protein kinase cascade
456	GO:0048008	0.03354	2.39251	7.36381	12	22	platelet-derived growth factor receptor signaling pathway
457	GO:0048709	0.03354	2.39251	7.36381	12	22	oligodendrocyte differentiation
458	GO:2001056	0.0335669	1.72143	18.0748	25	54	positive regulation of cysteine-type endopeptidase activity
459	GO:0017015	0.0336128	1.99508	11.3804	17	34	regulation of transforming growth factor beta receptor signaling pathway
460	GO:0045860	0.0340385	1.32041	68.2826	81	204	positive regulation of protein kinase activity
461	GO:0000216	0.0341745	1.76606	16.4012	23	49	M/G1 transition of mitotic cell cycle
462	GO:0042471	0.0343499	1.89575	13.054	19	39	ear morphogenesis
463	GO:0060337	0.0343499	1.89575	13.054	19	39	type I interferon-mediated signaling pathway
464	GO:0001701	0.0344028	1.38982	48.1995	59	144	in utero embryonic development
465	GO:0006919	0.0344779	1.82241	14.7276	21	44	activation of cysteine-type endopeptidase activity involved in apoptotic process
466	GO:0045732	0.0344779	1.82241	14.7276	21	44	positive regulation of protein catabolic process
467	GO:0060173	0.0348315	1.6198	22.4262	30	67	limb development
468	GO:0003208	0.0349172	3.19857	4.34172	8	13	cardiac ventricle morphogenesis
469	GO:0042246	0.0351954	3.19216	4.34749	8	13	tissue regeneration
470	GO:0019439	0.0353819	3.18789	4.35134	8	13	aromatic compound catabolic process
471	GO:0030834	0.0353819	3.18789	4.35134	8	13	regulation of actin filament depolymerization
472	GO:0032104	0.0353819	3.18789	4.35134	8	13	regulation of response to extracellular stimulus
473	GO:0032350	0.0353819	3.18789	4.35134	8	13	regulation of hormone metabolic process
474	GO:0043277	0.0353819	3.18789	4.35134	8	13	apoptotic cell clearance
475	GO:0046129	0.0353819	3.18789	4.35134	8	13	purine ribonucleoside biosynthetic process
476	GO:0046697	0.0353819	3.18789	4.35134	8	13	decidualization
477	GO:0010863	0.0369014	2.1476	9.03741	14	27	positive regulation of phospholipase C activity
478	GO:0055017	0.0372357	Inf	1.00208	3	3	cardiac muscle tissue growth
479	GO:0042180	0.0372455	1.2063	148.28	166	443	cellular ketone metabolic process
480	GO:0048568	0.0372591	1.46826	33.9747	43	102	embryonic organ development
481	GO:0000212	0.0374676	Inf	1.00416	3	3	meiotic spindle organization
482	GO:0002001	0.0374676	Inf	1.00416	3	3	renin secretion into blood stream
483	GO:0002246	0.0374676	Inf	1.00416	3	3	wound healing involved in inflammatory response
484	GO:0003163	0.0374676	Inf	1.00416	3	3	sinoatrial node development
485	GO:0006177	0.0374676	Inf	1.00416	3	3	GMP biosynthetic process
486	GO:0006287	0.0374676	Inf	1.00416	3	3	base-excision repair, gap-filling
487	GO:0007100	0.0374676	Inf	1.00416	3	3	mitotic centrosome separation
488	GO:0007598	0.0374676	Inf	1.00416	3	3	blood coagulation, extrinsic pathway
489	GO:0009169	0.0374676	Inf	1.00416	3	3	purine ribonucleoside monophosphate catabolic process
490	GO:0009202	0.0374676	Inf	1.00416	3	3	deoxyribonucleoside triphosphate biosynthetic process
491	GO:0009211	0.0374676	Inf	1.00416	3	3	pyrimidine deoxyribonucleoside triphosphate metabolic process
492	GO:0009221	0.0374676	Inf	1.00416	3	3	pyrimidine deoxyribonucleotide biosynthetic process
493	GO:0009313	0.0374676	Inf	1.00416	3	3	oligosaccharide catabolic process
494	GO:0009750	0.0374676	Inf	1.00416	3	3	response to fructose stimulus
495	GO:0010755	0.0374676	Inf	1.00416	3	3	regulation of plasminogen activation
496	GO:0031915	0.0374676	Inf	1.00416	3	3	positive regulation of synaptic plasticity
497	GO:0032099	0.0374676	Inf	1.00416	3	3	negative regulation of appetite
498	GO:0032455	0.0374676	Inf	1.00416	3	3	nerve growth factor processing
499	GO:0034638	0.0374676	Inf	1.00416	3	3	phosphatidylcholine catabolic process
500	GO:0035583	0.0374676	Inf	1.00416	3	3	sequestering of TGFbeta in extracellular matrix
501	GO:0035986	0.0374676	Inf	1.00416	3	3	senescence-associated heterochromatin focus assembly
502	GO:0035988	0.0374676	Inf	1.00416	3	3	chondrocyte proliferation
503	GO:0043403	0.0374676	Inf	1.00416	3	3	skeletal muscle tissue regeneration
504	GO:0043570	0.0374676	Inf	1.00416	3	3	maintenance of DNA repeat elements
505	GO:0045837	0.0374676	Inf	1.00416	3	3	negative regulation of membrane potential
506	GO:0046078	0.0374676	Inf	1.00416	3	3	dUMP metabolic process
507	GO:0046668	0.0374676	Inf	1.00416	3	3	regulation of retinal cell programmed cell death
508	GO:0046952	0.0374676	Inf	1.00416	3	3	ketone body catabolic process
509	GO:0048242	0.0374676	Inf	1.00416	3	3	epinephrine secretion
510	GO:0048625	0.0374676	Inf	1.00416	3	3	myoblast cell fate commitment
511	GO:0051256	0.0374676	Inf	1.00416	3	3	spindle midzone assembly involved in mitosis
512	GO:0060129	0.0374676	Inf	1.00416	3	3	thyroid-stimulating hormone-secreting cell differentiation
513	GO:0060394	0.0374676	Inf	1.00416	3	3	negative regulation of pathway-restricted SMAD protein phosphorylation
514	GO:0060685	0.0374676	Inf	1.00416	3	3	regulation of prostatic bud formation
515	GO:0060693	0.0374676	Inf	1.00416	3	3	regulation of branching involved in salivary gland morphogenesis
516	GO:0061004	0.0374676	Inf	1.00416	3	3	pattern specification involved in kidney development
517	GO:0061030	0.0374676	Inf	1.00416	3	3	epithelial cell differentiation involved in mammary gland alveolus development
518	GO:0061037	0.0374676	Inf	1.00416	3	3	negative regulation of cartilage development
519	GO:0061072	0.0374676	Inf	1.00416	3	3	iris morphogenesis
520	GO:0061364	0.0374676	Inf	1.00416	3	3	apoptotic process involved in luteolysis
521	GO:0061370	0.0374676	Inf	1.00416	3	3	testosterone biosynthetic process
522	GO:0071425	0.0374676	Inf	1.00416	3	3	hemopoietic stem cell proliferation
523	GO:0072050	0.0374676	Inf	1.00416	3	3	S-shaped body morphogenesis
524	GO:0072089	0.0374676	Inf	1.00416	3	3	stem cell proliferation
525	GO:0072104	0.0374676	Inf	1.00416	3	3	glomerular capillary formation
526	GO:0072190	0.0374676	Inf	1.00416	3	3	ureter urothelium development
527	GO:0072205	0.0374676	Inf	1.00416	3	3	metanephric collecting duct development
528	GO:0086065	0.0374676	Inf	1.00416	3	3	cell communication involved in cardiac conduction
529	GO:0090027	0.0374676	Inf	1.00416	3	3	negative regulation of monocyte chemotaxis
530	GO:0090197	0.0374676	Inf	1.00416	3	3	positive regulation of chemokine secretion
531	GO:2000018	0.0374676	Inf	1.00416	3	3	regulation of male gonad development
532	GO:2000097	0.0374676	Inf	1.00416	3	3	regulation of smooth muscle cell-matrix adhesion
533	GO:2000352	0.0374676	Inf	1.00416	3	3	negative regulation of endothelial cell apoptotic process
534	GO:0009266	0.0383161	1.71121	17.4054	24	52	response to temperature stimulus
535	GO:0006636	0.0385521	2.43627	6.69437	11	20	unsaturated fatty acid biosynthetic process
536	GO:0016447	0.0385521	2.43627	6.69437	11	20	somatic recombination of immunoglobulin gene segments
537	GO:0090183	0.0385521	2.43627	6.69437	11	20	regulation of kidney development
538	GO:0031328	0.0386691	1.18323	183.688	203	550	positive regulation of cellular biosynthetic process
539	GO:0007267	0.0386962	1.20208	151.293	169	452	cell-cell signaling
540	GO:0055007	0.0387272	1.99464	10.711	16	32	cardiac muscle cell differentiation
541	GO:0071887	0.0387272	1.99464	10.711	16	32	leukocyte apoptotic process
542	GO:0007569	0.0391068	1.75645	15.7318	22	47	cell aging
543	GO:0016202	0.0391068	1.75645	15.7318	22	47	regulation of striated muscle tissue development
544	GO:0032200	0.0391068	1.75645	15.7318	22	47	telomere organization
545	GO:0072273	0.0391274	3.4922	3.67756	7	11	metanephric nephron morphogenesis
546	GO:0001502	0.039378	3.48599	3.68191	7	11	cartilage condensation
547	GO:0002090	0.039378	3.48599	3.68191	7	11	regulation of receptor internalization
548	GO:0003230	0.039378	3.48599	3.68191	7	11	cardiac atrium development
549	GO:0006111	0.039378	3.48599	3.68191	7	11	regulation of gluconeogenesis
550	GO:0007628	0.039378	3.48599	3.68191	7	11	adult walking behavior
551	GO:0009994	0.039378	3.48599	3.68191	7	11	oocyte differentiation
552	GO:0034394	0.039378	3.48599	3.68191	7	11	protein localization to cell surface
553	GO:0048710	0.039378	3.48599	3.68191	7	11	regulation of astrocyte differentiation
554	GO:0050654	0.039378	3.48599	3.68191	7	11	chondroitin sulfate proteoglycan metabolic process
555	GO:0060351	0.039378	3.48599	3.68191	7	11	cartilage development involved in endochondral bone morphogenesis
556	GO:0060612	0.039378	3.48599	3.68191	7	11	adipose tissue development
557	GO:0008610	0.0396169	1.26993	86.3574	100	258	lipid biosynthetic process
558	GO:0051726	0.0397714	1.80263	14.0334	20	43	regulation of cell cycle
559	GO:0048522	0.0399945	1.16063	237.646	259	733	positive regulation of cellular process
560	GO:0051347	0.040099	1.29216	74.3076	87	222	positive regulation of transferase activity
561	GO:0032869	0.0401292	1.4375	36.8191	46	110	cellular response to insulin stimulus
562	GO:0051604	0.0410362	1.63379	20.0831	27	60	protein maturation
563	GO:0002062	0.0416596	2.16909	8.34449	13	25	chondrocyte differentiation
564	GO:0007166	0.0418225	1.16424	219.545	240	670	cell surface receptor signaling pathway
565	GO:0031960	0.0419288	1.52037	27.1122	35	81	response to corticosteroid stimulus
566	GO:0051348	0.0424862	1.4423	35.1455	44	105	negative regulation of transferase activity
567	GO:0006690	0.042593	2.1599	8.36797	13	25	icosanoid metabolic process
568	GO:0045428	0.042593	2.1599	8.36797	13	25	regulation of nitric oxide biosynthetic process
569	GO:0050886	0.042593	2.1599	8.36797	13	25	endocrine process
570	GO:0060326	0.0428923	1.57682	22.7609	30	68	cell chemotaxis
571	GO:0048514	0.04292	8.18548	1.64311	4	5	blood vessel morphogenesis
572	GO:0022604	0.0430356	1.34174	54.2244	65	162	regulation of cell morphogenesis
573	GO:0000085	0.0431725	3.9831	3.01247	6	9	G2 phase of mitotic cell cycle
574	GO:0000090	0.0431725	3.9831	3.01247	6	9	mitotic anaphase
575	GO:0002504	0.0431725	3.9831	3.01247	6	9	antigen processing and presentation of peptide or polysaccharide antigen via MHC class II
576	GO:0006301	0.0431725	3.9831	3.01247	6	9	postreplication repair
577	GO:0010575	0.0431725	3.9831	3.01247	6	9	positive regulation vascular endothelial growth factor production
578	GO:0033158	0.0431725	3.9831	3.01247	6	9	regulation of protein import into nucleus, translocation
579	GO:0034605	0.0431725	3.9831	3.01247	6	9	cellular response to heat
580	GO:0043330	0.0431725	3.9831	3.01247	6	9	response to exogenous dsRNA
581	GO:0050919	0.0431725	3.9831	3.01247	6	9	negative chemotaxis
582	GO:0061178	0.0431725	3.9831	3.01247	6	9	regulation of insulin secretion involved in cellular response to glucose stimulus
583	GO:0070306	0.0431725	3.9831	3.01247	6	9	lens fiber cell differentiation
584	GO:0090022	0.0431725	3.9831	3.01247	6	9	regulation of neutrophil chemotaxis
585	GO:2000736	0.0431725	3.9831	3.01247	6	9	regulation of stem cell differentiation
586	GO:0010605	0.0435762	1.16166	221.689	242	663	negative regulation of macromolecule metabolic process
587	GO:0001508	0.0437539	1.70027	16.7359	23	50	regulation of action potential
588	GO:0000122	0.0441598	1.27596	78.3242	91	234	negative regulation of transcription from RNA polymerase II promoter
589	GO:0045931	0.0443447	2.49109	6.02494	10	18	positive regulation of mitotic cell cycle
590	GO:0060428	0.0443447	2.49109	6.02494	10	18	lung epithelium development
591	GO:0070301	0.0443447	2.49109	6.02494	10	18	cellular response to hydrogen peroxide
592	GO:0070482	0.0444302	5.03881	2.32416	5	7	response to oxygen levels
593	GO:2000377	0.0446785	1.9942	10.0416	15	30	regulation of reactive oxygen species metabolic process
594	GO:0090092	0.0446901	8.05061	1.66142	4	5	regulation of transmembrane receptor protein serine/threonine kinase signaling pathway
595	GO:0090316	0.0447765	1.74608	15.0623	21	45	positive regulation of intracellular protein transport
596	GO:0007044	0.0454138	1.80507	13.3887	19	40	cell-substrate junction assembly
597	GO:0010812	0.0454678	4.99777	2.3368	5	7	negative regulation of cell-substrate adhesion
598	GO:0060401	0.0454754	1.88382	11.7152	17	35	cytosolic calcium ion transport
599	GO:0007346	0.0455714	1.34866	50.7044	61	152	regulation of mitotic cell cycle
600	GO:0048708	0.045648	7.98039	1.67113	4	5	astrocyte differentiation
601	GO:0003129	0.0458937	7.96268	1.67359	4	5	heart induction
602	GO:0006729	0.0458937	7.96268	1.67359	4	5	tetrahydrobiopterin biosynthetic process
603	GO:0006957	0.0458937	7.96268	1.67359	4	5	complement activation, alternative pathway
604	GO:0007089	0.0458937	7.96268	1.67359	4	5	traversing start control point of mitotic cell cycle
605	GO:0007095	0.0458937	7.96268	1.67359	4	5	mitotic cell cycle G2/M transition DNA damage checkpoint
606	GO:0010758	0.0458937	7.96268	1.67359	4	5	regulation of macrophage chemotaxis
607	GO:0010871	0.0458937	7.96268	1.67359	4	5	negative regulation of receptor biosynthetic process
608	GO:0014012	0.0458937	7.96268	1.67359	4	5	peripheral nervous system axon regeneration
609	GO:0014829	0.0458937	7.96268	1.67359	4	5	vascular smooth muscle contraction
610	GO:0016239	0.0458937	7.96268	1.67359	4	5	positive regulation of macroautophagy
611	GO:0017187	0.0458937	7.96268	1.67359	4	5	peptidyl-glutamic acid carboxylation
612	GO:0019800	0.0458937	7.96268	1.67359	4	5	peptide cross-linking via chondroitin 4-sulfate glycosaminoglycan
613	GO:0030903	0.0458937	7.96268	1.67359	4	5	notochord development
614	GO:0031017	0.0458937	7.96268	1.67359	4	5	exocrine pancreas development
615	GO:0032095	0.0458937	7.96268	1.67359	4	5	regulation of response to food
616	GO:0034629	0.0458937	7.96268	1.67359	4	5	cellular protein complex localization
617	GO:0035330	0.0458937	7.96268	1.67359	4	5	regulation of hippo signaling cascade
618	GO:0035999	0.0458937	7.96268	1.67359	4	5	tetrahydrofolate interconversion
619	GO:0042573	0.0458937	7.96268	1.67359	4	5	retinoic acid metabolic process
620	GO:0043116	0.0458937	7.96268	1.67359	4	5	negative regulation of vascular permeability
621	GO:0043619	0.0458937	7.96268	1.67359	4	5	regulation of transcription from RNA polymerase II promoter in response to oxidative stress
622	GO:0045628	0.0458937	7.96268	1.67359	4	5	regulation of T-helper 2 cell differentiation
623	GO:0045820	0.0458937	7.96268	1.67359	4	5	negative regulation of glycolysis
624	GO:0046880	0.0458937	7.96268	1.67359	4	5	regulation of follicle-stimulating hormone secretion
625	GO:0051024	0.0458937	7.96268	1.67359	4	5	positive regulation of immunoglobulin secretion
626	GO:0060055	0.0458937	7.96268	1.67359	4	5	angiogenesis involved in wound healing
627	GO:0060484	0.0458937	7.96268	1.67359	4	5	lung-associated mesenchyme development
628	GO:0060592	0.0458937	7.96268	1.67359	4	5	mammary gland formation
629	GO:0070099	0.0458937	7.96268	1.67359	4	5	regulation of chemokine-mediated signaling pathway
630	GO:0071379	0.0458937	7.96268	1.67359	4	5	cellular response to prostaglandin stimulus
631	GO:0071622	0.0458937	7.96268	1.67359	4	5	regulation of granulocyte chemotaxis
632	GO:0072033	0.0458937	7.96268	1.67359	4	5	renal vesicle formation
633	GO:0072070	0.0458937	7.96268	1.67359	4	5	loop of Henle development
634	GO:0085020	0.0458937	7.96268	1.67359	4	5	protein K6-linked ubiquitination
635	GO:0085029	0.0458937	7.96268	1.67359	4	5	extracellular matrix assembly
636	GO:0097150	0.0458937	7.96268	1.67359	4	5	neuronal stem cell maintenance
637	GO:0000132	0.0459844	4.97778	2.34303	5	7	establishment of mitotic spindle orientation
638	GO:0007262	0.0459844	4.97778	2.34303	5	7	STAT protein import into nucleus
639	GO:0010955	0.0459844	4.97778	2.34303	5	7	negative regulation of protein processing
640	GO:0015697	0.0459844	4.97778	2.34303	5	7	quaternary ammonium group transport
641	GO:0031116	0.0459844	4.97778	2.34303	5	7	positive regulation of microtubule polymerization
642	GO:0031657	0.0459844	4.97778	2.34303	5	7	regulation of cyclin-dependent protein kinase activity involved in G1/S
643	GO:0032274	0.0459844	4.97778	2.34303	5	7	gonadotropin secretion
644	GO:0042522	0.0459844	4.97778	2.34303	5	7	regulation of tyrosine phosphorylation of Stat5 protein
645	GO:0043517	0.0459844	4.97778	2.34303	5	7	positive regulation of DNA damage response, signal transduction by p53 class mediator
646	GO:0045091	0.0459844	4.97778	2.34303	5	7	regulation of retroviral genome replication
647	GO:0045747	0.0459844	4.97778	2.34303	5	7	positive regulation of Notch signaling pathway
648	GO:0046599	0.0459844	4.97778	2.34303	5	7	regulation of centriole replication
649	GO:0051323	0.0459844	4.97778	2.34303	5	7	metaphase
650	GO:0060317	0.0459844	4.97778	2.34303	5	7	cardiac epithelial to mesenchymal transition
651	GO:0061298	0.0459844	4.97778	2.34303	5	7	retina vasculature development in camera-type eye
652	GO:0072163	0.0459844	4.97778	2.34303	5	7	mesonephric epithelium development
653	GO:0072661	0.0459844	4.97778	2.34303	5	7	protein targeting to plasma membrane
654	GO:0090190	0.0459844	4.97778	2.34303	5	7	positive regulation of branching involved in ureteric bud morphogenesis
655	GO:0016311	0.0463605	1.36647	46.1912	56	138	dephosphorylation
656	GO:0016337	0.0472569	1.34464	50.8023	61	152	cell-cell adhesion
657	GO:1900180	0.0485305	1.5651	22.0914	29	66	regulation of protein localization to nucleus
658	GO:0044087	0.0486784	1.36424	45.3941	55	136	regulation of cellular component biogenesis
659	GO:0002200	0.0492413	2.17452	7.69853	12	23	somatic diversification of immune receptors
660	GO:0003151	0.0492413	2.17452	7.69853	12	23	outflow tract morphogenesis
661	GO:0016444	0.0492413	2.17452	7.69853	12	23	somatic cell DNA recombination
662	GO:0032434	0.0492413	2.17452	7.69853	12	23	regulation of proteasomal ubiquitin-dependent protein catabolic process
663	GO:0032602	0.0492413	2.17452	7.69853	12	23	chemokine production
664	GO:0050880	0.0499837	1.68852	16.0665	22	48	regulation of blood vessel size

## Sheet: df_mf_org_cond
	GOMFID	Pvalue	OddsRatio	ExpCount	Count	Size	Term
1	GO:0005201	1.45863e-06	4.29238	15.0571	31	46	extracellular matrix structural constituent
2	GO:0030247	5.42529e-06	2.42665	34.6968	57	106	polysaccharide binding
3	GO:0005518	5.95349e-05	3.824	12.1111	24	37	collagen binding
4	GO:0008201	6.75687e-05	2.50553	24.5496	41	75	heparin binding
5	GO:0005178	9.47246e-05	3.36675	13.7478	26	42	integrin binding
6	GO:0008083	0.000283027	2.31262	24.2223	39	74	growth factor activity
7	GO:0048018	0.00040009	Inf	2.2913	7	7	receptor agonist activity
8	GO:0030545	0.000689568	5.3683	5.89191	13	18	receptor regulator activity
9	GO:0030554	0.000713977	1.29436	251.061	291	767	adenyl nucleotide binding
10	GO:0003777	0.00135178	2.89471	11.7838	21	36	microtubule motor activity
11	GO:0005524	0.00139028	1.27664	246.805	284	754	ATP binding
12	GO:0050840	0.00139435	3.87232	7.52855	15	23	extracellular matrix binding
13	GO:0019899	0.00173618	1.31144	184.94	217	565	enzyme binding
14	GO:0061134	0.00295176	1.82454	30.7689	44	94	peptidase regulator activity
15	GO:0004180	0.00340354	4.53836	5.23725	11	16	carboxypeptidase activity
16	GO:0005520	0.00340354	4.53836	5.23725	11	16	insulin-like growth factor binding
17	GO:0015175	0.00340354	4.53836	5.23725	11	16	neutral amino acid transmembrane transporter activity
18	GO:0032555	0.00374292	1.22282	301.797	338	922	purine ribonucleotide binding
19	GO:0048185	0.00617086	12.3605	2.2913	6	7	activin binding
20	GO:0004857	0.0063232	1.52877	51.7179	67	158	enzyme inhibitor activity
21	GO:0005540	0.00775742	5.49607	3.60061	8	11	hyaluronic acid binding
22	GO:0004860	0.00895744	2.50677	10.1472	17	31	protein kinase inhibitor activity
23	GO:0005515	0.00938391	1.14409	801.027	843	2535	protein binding
24	GO:0004089	0.0114592	Inf	1.30931	4	4	carbonate dehydratase activity
25	GO:0016832	0.0114592	Inf	1.30931	4	4	aldehyde-lyase activity
26	GO:0019901	0.0120556	1.42064	62.847	78	192	protein kinase binding
27	GO:0005125	0.0124439	1.70121	26.8409	37	82	cytokine activity
28	GO:0005342	0.0129717	1.98331	16.0391	24	49	organic acid transmembrane transporter activity
29	GO:0016614	0.0140189	1.78035	21.931	31	67	oxidoreductase activity, acting on CH-OH group of donors
30	GO:0003697	0.0143115	2.17915	12.1111	19	37	single-stranded DNA binding
31	GO:0046332	0.0166203	2.18539	11.4565	18	35	SMAD binding
32	GO:0001968	0.0166248	4.12116	3.92794	8	12	fibronectin binding
33	GO:0000166	0.0179976	1.15403	388.539	420	1187	nucleotide binding
34	GO:0042802	0.0194328	1.25665	129.622	149	396	identical protein binding
35	GO:0097159	0.0201063	1.15043	389.193	420	1189	organic cyclic compound binding
36	GO:0004714	0.023271	2.06353	11.7838	18	36	transmembrane receptor protein tyrosine kinase activity
37	GO:0016645	0.0238373	2.9444	5.56458	10	17	oxidoreductase activity, acting on the CH-NH group of donors
38	GO:0004866	0.0244733	1.65331	23.5676	32	72	endopeptidase inhibitor activity
39	GO:0043028	0.0281794	2.4739	7.20122	12	22	cysteine-type endopeptidase regulator activity involved in apoptotic process
40	GO:0016829	0.0302297	1.61263	23.895	32	73	lyase activity
41	GO:0016818	0.0305171	1.22884	132.241	150	404	hydrolase activity, acting on acid anhydrides, in phosphorus-containing anhydrides
42	GO:0008301	0.0305411	2.2207	8.83786	14	27	DNA binding, bending
43	GO:0000982	0.031586	2.06258	10.4745	16	32	RNA polymerase II core promoter proximal region sequence-specific DNA binding transcription factor activity
44	GO:0003682	0.0328959	1.4368	39.934	50	122	chromatin binding
45	GO:0019199	0.0343637	3.61939	3.59062	7	11	transmembrane receptor protein kinase activity
46	GO:0005024	0.0348886	3.60441	3.60061	7	11	transforming growth factor beta-activated receptor activity
47	GO:0001730	0.0350398	Inf	0.981985	3	3	2'-5'-oligoadenylate synthetase activity
48	GO:0004488	0.0350398	Inf	0.981985	3	3	methylenetetrahydrofolate dehydrogenase (NADP+) activity
49	GO:0005110	0.0350398	Inf	0.981985	3	3	frizzled-2 binding
50	GO:0010997	0.0350398	Inf	0.981985	3	3	anaphase-promoting complex binding
51	GO:0019238	0.0350398	Inf	0.981985	3	3	cyclohydrolase activity
52	GO:0042577	0.0350398	Inf	0.981985	3	3	lipid phosphatase activity
53	GO:0043139	0.0350398	Inf	0.981985	3	3	5'-3' DNA helicase activity
54	GO:0043237	0.0350398	Inf	0.981985	3	3	laminin-1 binding
55	GO:0046870	0.0350398	Inf	0.981985	3	3	cadmium ion binding
56	GO:0048406	0.0350398	Inf	0.981985	3	3	nerve growth factor binding
57	GO:0055106	0.0350398	Inf	0.981985	3	3	ubiquitin-protein ligase regulator activity
58	GO:0004033	0.0387473	4.11838	2.94595	6	9	aldo-keto reductase (NADP) activity
59	GO:0004861	0.0387473	4.11838	2.94595	6	9	cyclin-dependent protein kinase inhibitor activity
60	GO:0048407	0.0387473	4.11838	2.94595	6	9	platelet-derived growth factor binding
61	GO:0000287	0.0409621	1.44393	35.0241	44	107	magnesium ion binding
62	GO:0001228	0.0417364	2.24851	7.52855	12	23	RNA polymerase II transcription regulatory region sequence-specific DNA binding transcription factor activity involved in positive regulation of transcription
63	GO:0004709	0.0418197	5.1468	2.2913	5	7	MAP kinase kinase kinase activity
64	GO:0016862	0.0418197	5.1468	2.2913	5	7	intramolecular oxidoreductase activity, interconverting keto- and enol-groups
65	GO:0042805	0.0418197	5.1468	2.2913	5	7	actinin binding
66	GO:0046625	0.0418197	5.1468	2.2913	5	7	sphingolipid binding
67	GO:0070696	0.0418197	5.1468	2.2913	5	7	transmembrane receptor protein serine/threonine kinase binding
68	GO:0046983	0.0419595	1.21729	124.057	140	379	protein dimerization activity
69	GO:0003906	0.0423103	8.23299	1.63664	4	5	DNA-(apurinic or apyrimidinic site) lyase activity
70	GO:0032393	0.0423103	8.23299	1.63664	4	5	MHC class I receptor activity
71	GO:0017111	0.0423458	1.21583	125.039	141	382	nucleoside-triphosphatase activity
72	GO:0042379	0.0431034	2.06163	9.16519	14	28	chemokine receptor binding
73	GO:0008235	0.0444776	2.64878	5.23725	9	16	metalloexopeptidase activity
74	GO:0016787	0.044652	1.12551	375.773	401	1148	hydrolase activity
75	GO:0008094	0.0455803	1.73306	15.0571	21	46	DNA-dependent ATPase activity
76	GO:0019842	0.0479995	1.59241	20.2943	27	62	vitamin binding
77	GO:0015171	0.0480584	2.27544	6.85627	11	21	amino acid transmembrane transporter activity

## Sheet: df_cc_org_cond
	GOCCID	Pvalue	OddsRatio	ExpCount	Count	Size	Term
1	GO:0005576	2.47997e-14	1.75653	279.02	379	862	extracellular region
2	GO:0005615	8.21307e-14	2.25387	116.528	183	360	extracellular space
3	GO:0031012	6.48967e-09	7.89284	11.732	29	37	extracellular matrix
4	GO:0000775	6.87411e-08	2.87907	34.311	61	106	chromosome, centromeric region
5	GO:0005578	3.6508e-07	2.94728	28.8198	52	90	proteinaceous extracellular matrix
6	GO:0000793	3.73492e-05	2.68039	22.5149	39	70	condensed chromosome
7	GO:0000777	0.000143478	2.68447	19.0501	33	59	condensed chromosome kinetochore
8	GO:0005912	0.000155789	2.00838	37.8716	57	117	adherens junction
9	GO:0043228	0.000166164	1.24089	510.781	571	1578	non-membrane-bounded organelle
10	GO:0005737	0.000244772	1.19277	1447.86	1518	4473	cytoplasm
11	GO:0005925	0.000273373	2.27969	24.924	40	77	focal adhesion
12	GO:0000780	0.000273981	18.8701	3.23689	9	10	condensed nuclear chromosome, centromeric region
13	GO:0043292	0.000289595	2.21468	26.5425	42	82	contractile fiber
14	GO:0030055	0.00040501	2.16024	26.8662	42	83	cell-substrate junction
15	GO:0000922	0.000465577	2.5103	18.4503	31	57	spindle pole
16	GO:0005581	0.000526999	2.70515	15.5371	27	48	collagen
17	GO:0015629	0.000707534	1.63766	60.8535	82	188	actin cytoskeleton
18	GO:0030017	0.000934564	2.23714	21.3635	34	66	sarcomere
19	GO:0000940	0.00113973	Inf	1.94052	6	6	condensed chromosome outer kinetochore
20	GO:0005606	0.00114542	Inf	1.94213	6	6	laminin-1 complex
21	GO:0005829	0.00154561	1.21711	396.842	442	1226	cytosol
22	GO:0001725	0.00185931	3.24463	9.06328	17	28	stress fiber
23	GO:0030018	0.00218323	2.54375	13.5949	23	42	Z disc
24	GO:0005605	0.00304872	6.28759	3.88426	9	12	basal lamina
25	GO:0000794	0.003478	3.06324	8.71901	16	27	condensed nuclear chromosome
26	GO:0032153	0.00357249	3.05251	8.7396	16	27	cell division site
27	GO:0005604	0.00625135	2.32983	12.9133	21	40	basement membrane
28	GO:0005813	0.00668537	1.41388	76.7142	95	237	centrosome
29	GO:0032154	0.00768841	2.93621	7.76853	14	24	cleavage furrow
30	GO:0031262	0.0109595	Inf	1.29475	4	4	Ndc80 complex
31	GO:0044430	0.0126666	1.28116	126.16	147	394	cytoskeletal part
32	GO:0005764	0.0147494	1.52365	40.0747	52	124	lysosome
33	GO:0014704	0.0154802	4.18919	3.88426	8	12	intercalated disc
34	GO:0043198	0.0154802	4.18919	3.88426	8	12	dendritic shaft
35	GO:0005663	0.0155342	10.4663	1.94213	5	6	DNA replication factor C complex
36	GO:0005773	0.0159946	1.42539	55.3508	69	171	vacuole
37	GO:0005876	0.0161754	2.41952	9.06328	15	28	spindle microtubule
38	GO:0005614	0.016816	6.2811	2.58951	6	8	interstitial matrix
39	GO:0042555	0.016816	6.2811	2.58951	6	8	MCM complex
40	GO:0005911	0.0168521	1.47121	45.6401	58	141	cell-cell junction
41	GO:0001726	0.0202666	1.73997	20.7161	29	64	ruffle
42	GO:0005819	0.0205508	1.66593	24.1261	33	75	spindle
43	GO:0005874	0.0283587	1.41591	45.852	57	142	microtubule
44	GO:0031091	0.0334599	2.0961	9.71066	15	30	platelet alpha granule
45	GO:0000942	0.0338862	Inf	0.971066	3	3	condensed nuclear chromosome outer kinetochore
46	GO:0005587	0.0338862	Inf	0.971066	3	3	collagen type IV
47	GO:0005588	0.0338862	Inf	0.971066	3	3	collagen type V
48	GO:0005593	0.0338862	Inf	0.971066	3	3	FACIT collagen
49	GO:0031512	0.0338862	Inf	0.971066	3	3	motile primary cilium
50	GO:0032133	0.0338862	Inf	0.971066	3	3	chromosome passenger complex
51	GO:0033186	0.0338862	Inf	0.971066	3	3	CAF-1 complex
52	GO:0035985	0.0338862	Inf	0.971066	3	3	senescence-associated heterochromatin focus
53	GO:0043259	0.0338862	Inf	0.971066	3	3	laminin-10 complex
54	GO:0043260	0.0338862	Inf	0.971066	3	3	laminin-11 complex
55	GO:0097149	0.0338862	Inf	0.971066	3	3	centralspindlin complex
56	GO:0031941	0.0367019	4.18658	2.9132	6	9	filamentous actin
57	GO:0000781	0.0390791	1.97284	10.6817	16	33	chromosome, telomeric region
58	GO:0031527	0.0398769	5.23211	2.26582	5	7	filopodium membrane
59	GO:0043240	0.0398769	5.23211	2.26582	5	7	Fanconi anaemia nuclear complex
60	GO:0000796	0.0406233	8.36958	1.61844	4	5	condensin complex
61	GO:0008278	0.0406233	8.36958	1.61844	4	5	cohesin complex
62	GO:0042611	0.041501	2.69257	5.17902	9	16	MHC protein complex
63	GO:0043202	0.041501	2.69257	5.17902	9	16	lysosomal lumen
64	GO:0005791	0.0452803	2.30418	6.79746	11	21	rough endoplasmic reticulum
65	GO:0031983	0.0463554	2.0952	8.41591	13	26	vesicle lumen
