# Supplementary material for: FGF2-induced effects on transcriptome associated with regeneration competence in adult human fibroblasts
Source: BMC Genomics. 2013 Sep 26;14:656. doi: 10.1186/1471-2164-14-656 (PMC3849719; doi:10.1186/1471-2164-14-656)
Supplement: Additional file 7 — Primers. List of primers used for qRT-PCR analysis. [file 1471-2164-14-656-S7.xlsx]

## Sheet: Лист1
Gene	Forward	Reverse	Aplicon size, bp
ACTB	AGAGCTACGAGCTGCCTGAC	GGATGCCACAGGACTCCA	111
ACTC1	GCTTCCGCTGTCCTGAGA	ATGCCAGCAGATTCCATACC	61
ACTG2	ATGGGCAGGTTATCACCATT	GAATTCCAGCGGACTCCAT	93
ADAMTS1	AAGCTGCTCCGTCATAGAAGA	GCATCATCATGTGGCATGTTA	91
ADAMTS5	TAAGCCCTGGTCCAAATGC	AGGTCCAGCAAACAGTTACCA	78
ADAMTS8	CTGGCCCATGAACTAGGG	GTGTGCAGGGCTTGGAGT	61
CCL2	AGTCTCTGCCGCCCTTCT	GTGACTGGGGCATTGATTG	93
COL11A1	TTTTCCAGGATTCAAAGGTGA	TGGGCCAATTTGACCAAC	67
COL1A1	GATGGAGAGGCTGGAGCTCA	GCCAAGGTCTCCAGGAACAC	168
COL1A2	CTGGAGAGGCTGGTACTGCT	AGCACCAAGAAGACCCTGAG	62
COL4A1	TGGTGACAAAGGACAAGCAG	GGTTCACCCTTTGGACCTG	72
COL4A2	GAGAAGGCGCACAACCAG	CCGGCTGGCATAGTAGCA	111
COL4A4	TGGTCCTCCAGGTCCAAA	CTCTTTCTCCGGGAAAACCT	65
COL8A1	CATCTCAAGAACAAAAGACAACTGA	TTGCTGGTGCCTTCCTGT	107
COL11A1	TTTTCCAGGATTCAAAGGTGA	TGGGCCAATTTGACCAAC	67
CXCL5	GGTCCTTCGAGCTCCTTGT	GCAGCTCTCTCAACACAGCA	106
CXCL6	GTCCTTCGGGCTCCTTGT	CAGCACAGCAGAGACAGGAC	95
FN1	CTGGCCGAAAATACATTGTAAA	CCACAGTCGGGTCAGGAG	114
IL1B	TACCTGTCCTGCGTGTTGAA	TCTTTGGGTAATTTTTGGGATCT	76
IL6	GATGAGTACAAAAGTCCTGATCCA	CTGCAGCCACTGGTTCTGT	130
ITGA10	GTGTGGATGCTTCATTCCAG	GCCATCCAAGACAATGACAA	92
ITGA2	TCGTGCACAGTTTTGAAGATG	TGGAACACTTCCTGTTGTTACC	71
ITGB1	CGATGCCATCATGCAAGT	AACAATGCCACCAAGTTTCC	127
ITGB2	CAGCAATGTGGTCCAACTCA	GAGGGCGTTGTGATCCAG	76
ITGB3	CAAAATGGGACACAGCCAACA	ACAGGCTGATAATGATCTGAGGAT	116
LAMA5	CCTCGTCCTCCAATGACAC	GCGCTGCAGTCACAATTC	70
LAMC1	CTGTTACTAGCCTCCTCAGCATTA	GCTTATTCAGGTCCACTGTATCC	78
MMP1	GCATATCGATGCTGCTCTTTC	GATAACCTGGATCCATAGATCGTT	110
MMP10	GCAAAAGAGGAGGACTCCAA	TCACATCCTTTTCGAGGTTGTA	76
MMP3	CTCCAACCGTGAGGAAAA	CATGGAATTTCTCTTCTCATCAAA	110
STAT3	CCCTTGGATTGAGAGTCAAGA	AAGCGGCTATACTGCTGGTC	108
TGFB1	CATTGGTGATGAAATCCTGGT	TGACACTCACCACATTGTTTTTC	110
TGFBR1	GCAGACTTAGGACTGGCAGTAAG	AGAACTTCAGGGGCCATGT	104
TGFBR3	CTGGTGTGGCATCTGAAGAC	GGACCACAGAACCCTCAGAC	79
TIMP3	GTGCAACTTCGTGGAGAGGT	AGCAGGACTTGATCTTGCAGT	101
TIMP4	TTGGTGCAGAGGGAAAGTCT	GGTACTGTGTAGCAGGTGGTGA	74
